# Supplementary material for: Integrative analysis of gene expression and alternative splicing in microalgae grown under heterotrophic condition
Source: PLoS One. 2020 Jun 17;15(6):e0234710. doi: 10.1371/journal.pone.0234710 (PMC7299362; doi:10.1371/journal.pone.0234710)
Supplement: S1 Table — (TXT) [file pone.0234710.s001.txt]

NW_011934254.1	astalavista	as_event	278434	278558	.	-	.	as_code "1^2- , 0"; transcript1_id "TCONS_00010202"; splice_chain1 ""; transcript2_id "TCONS_00010201"; splice_chain2 "278558,278434";
NW_011934483.1	astalavista	as_event	102695	103095	.	-	.	as_code "1^2- , 0"; transcript1_id "TCONS_00019174"; splice_chain1 ""; transcript2_id "TCONS_00019178"; splice_chain2 "103095,102695";
NW_011934254.1	astalavista	as_event	286447	286565	.	+	.	as_code "1^2- , 0"; transcript1_id "TCONS_00010094"; splice_chain1 "286447,286565"; transcript2_id "TCONS_00010096"; splice_chain2 "";
NW_011934254.1	astalavista	as_event	286348	286565	.	+	.	as_code "1^2- , 0"; transcript1_id "TCONS_00010095"; splice_chain1 "286348,286565"; transcript2_id "TCONS_00010096"; splice_chain2 "";
NW_011934483.1	astalavista	as_event	61145	61367	.	+	.	as_code "1^2- , 0"; transcript1_id "TCONS_00019099"; splice_chain1 "61145,61367"; transcript2_id "TCONS_00019100"; splice_chain2 "";
NW_011934483.1	astalavista	as_event	65858	66029	.	+	.	as_code "1^2- , 0"; transcript1_id "TCONS_00019099"; splice_chain1 ""; transcript2_id "TCONS_00019101"; splice_chain2 "65858,66029";
NW_011934483.1	astalavista	as_event	64750	64947	.	+	.	as_code "1^2- , 0"; transcript1_id "TCONS_00019099"; splice_chain1 "64750,64947"; transcript2_id "TCONS_00019105"; splice_chain2 "";
NW_011934483.1	astalavista	as_event	61478	61647	.	+	.	as_code "1^2- , 0"; transcript1_id "TCONS_00019100"; splice_chain1 "61478,61647"; transcript2_id "TCONS_00019101"; splice_chain2 "";
NW_011934483.1	astalavista	as_event	73454	73613	.	+	.	as_code "1^2- , 0"; transcript1_id "TCONS_00019110"; splice_chain1 ""; transcript2_id "TCONS_00019112"; splice_chain2 "73454,73613";
NW_011934483.1	astalavista	as_event	74106	74199	.	+	.	as_code "1^2- , 0"; transcript1_id "TCONS_00019110"; splice_chain1 "74106,74199"; transcript2_id "TCONS_00019111"; splice_chain2 "";
NW_011934483.1	astalavista	as_event	78138	78301	.	+	.	as_code "1^2- , 0"; transcript1_id "TCONS_00019110"; splice_chain1 "78138,78301"; transcript2_id "TCONS_00019115"; splice_chain2 "";
NW_011934483.1	astalavista	as_event	113271	113401	.	+	.	as_code "1^2- , 0"; transcript1_id "TCONS_00019121"; splice_chain1 "113271,113401"; transcript2_id "TCONS_00019123"; splice_chain2 "";
NW_011934483.1	astalavista	as_event	117971	118214	.	+	.	as_code "1^2- , 0"; transcript1_id "TCONS_00019122"; splice_chain1 "117971,118214"; transcript2_id "TCONS_00019123"; splice_chain2 "";
NW_011934483.1	astalavista	as_event	51425	51584	.	+	.	as_code "1^2- , 0"; transcript1_id "TCONS_00019092"; splice_chain1 ""; transcript2_id "TCONS_00019094"; splice_chain2 "51425,51584";
NW_011934483.1	astalavista	as_event	51985	52117	.	+	.	as_code "1^2- , 0"; transcript1_id "TCONS_00019092"; splice_chain1 ""; transcript2_id "TCONS_00019094"; splice_chain2 "51985,52117";
NW_011934483.1	astalavista	as_event	51459	51584	.	+	.	as_code "1^2- , 0"; transcript1_id "TCONS_00019092"; splice_chain1 ""; transcript2_id "TCONS_00019095"; splice_chain2 "51459,51584";
NW_011934483.1	astalavista	as_event	136008	136100	.	-	.	as_code "1^2- , 0"; transcript1_id "TCONS_00019181"; splice_chain1 "136100,136008"; transcript2_id "TCONS_00019183"; splice_chain2 "";
NW_011934483.1	astalavista	as_event	111662	111957	.	-	.	as_code "1^2- , 0"; transcript1_id "TCONS_00019179"; splice_chain1 ""; transcript2_id "TCONS_00019180"; splice_chain2 "111957,111662";
NW_011934483.1	astalavista	as_event	124987	125546	.	+	.	as_code "1^2- , 0"; transcript1_id "TCONS_00019133"; splice_chain1 "124987,125546"; transcript2_id "TCONS_00019134"; splice_chain2 "";
NW_011934487.1	astalavista	as_event	167604	168173	.	-	.	as_code "1^2- , 0"; transcript1_id "TCONS_00019611"; splice_chain1 ""; transcript2_id "TCONS_00019612"; splice_chain2 "168173,167604";
NW_011934487.1	astalavista	as_event	177021	177504	.	-	.	as_code "1^2- , 0"; transcript1_id "TCONS_00019615"; splice_chain1 "177504,177021"; transcript2_id "TCONS_00019614"; splice_chain2 "";
NW_011934487.1	astalavista	as_event	174909	175537	.	-	.	as_code "1^2- , 0"; transcript1_id "TCONS_00019615"; splice_chain1 "175537,174909"; transcript2_id "TCONS_00019614"; splice_chain2 "";
NW_011934487.1	astalavista	as_event	186008	186217	.	+	.	as_code "1^2- , 0"; transcript1_id "TCONS_00019502"; splice_chain1 "186008,186217"; transcript2_id "TCONS_00019503"; splice_chain2 "";
NW_011934254.1	astalavista	as_event	324758	324858	.	-	.	as_code "1^2- , 0"; transcript1_id "TCONS_00010232"; splice_chain1 ""; transcript2_id "TCONS_00010234"; splice_chain2 "324858,324758";
NW_011934254.1	astalavista	as_event	321733	321977	.	-	.	as_code "1^2- , 0"; transcript1_id "TCONS_00010232"; splice_chain1 "321977,321733"; transcript2_id "TCONS_00010234"; splice_chain2 "";
NW_011934254.1	astalavista	as_event	329755	330029	.	-	.	as_code "1^2- , 0"; transcript1_id "TCONS_00010242"; splice_chain1 "330029,329755"; transcript2_id "TCONS_00010243"; splice_chain2 "";
NW_011934254.1	astalavista	as_event	328758	329011	.	-	.	as_code "1^2- , 0"; transcript1_id "TCONS_00010242"; splice_chain1 ""; transcript2_id "TCONS_00010243"; splice_chain2 "329011,328758";
NW_011934483.1	astalavista	as_event	20172	20861	.	+	.	as_code "1^2- , 0"; transcript1_id "TCONS_00019076"; splice_chain1 "20172,20861"; transcript2_id "TCONS_00019077"; splice_chain2 "";
NW_011934483.1	astalavista	as_event	24192	24312	.	+	.	as_code "1^2- , 0"; transcript1_id "TCONS_00019077"; splice_chain1 ""; transcript2_id "TCONS_00019078"; splice_chain2 "24192,24312";
NW_011934483.1	astalavista	as_event	27649	27870	.	+	.	as_code "1^2- , 0"; transcript1_id "TCONS_00019077"; splice_chain1 "27649,27870"; transcript2_id "TCONS_00019078"; splice_chain2 "";
NW_011934483.1	astalavista	as_event	29670	29792	.	+	.	as_code "1^2- , 0"; transcript1_id "TCONS_00019077"; splice_chain1 "29670,29792"; transcript2_id "TCONS_00019081"; splice_chain2 "";
NW_011934483.1	astalavista	as_event	24389	24629	.	+	.	as_code "1^2- , 0"; transcript1_id "TCONS_00019077"; splice_chain1 "24389,24629"; transcript2_id "TCONS_00019083"; splice_chain2 "";
NW_011934483.1	astalavista	as_event	27739	27870	.	+	.	as_code "1^2- , 0"; transcript1_id "TCONS_00019078"; splice_chain1 ""; transcript2_id "TCONS_00019079"; splice_chain2 "27739,27870";
NW_011934254.1	astalavista	as_event	312759	312991	.	-	.	as_code "1^2- , 0"; transcript1_id "TCONS_00010226"; splice_chain1 ""; transcript2_id "TCONS_00010228"; splice_chain2 "312991,312759";
NW_011934254.1	astalavista	as_event	314746	314961	.	-	.	as_code "1^2- , 0"; transcript1_id "TCONS_00010227"; splice_chain1 "314961,314746"; transcript2_id "TCONS_00010230"; splice_chain2 "";
NW_011934254.1	astalavista	as_event	314748	314963	.	-	.	as_code "1^2- , 0"; transcript1_id "TCONS_00010230"; splice_chain1 ""; transcript2_id "TCONS_00010231"; splice_chain2 "314963,314748";
NW_011934483.1	astalavista	as_event	7417	7586	.	-	.	as_code "1^2- , 0"; transcript1_id "TCONS_00019146"; splice_chain1 "7586,7417"; transcript2_id "TCONS_00019150"; splice_chain2 "";
NW_011934483.1	astalavista	as_event	5549	6114	.	-	.	as_code "1^2- , 0"; transcript1_id "TCONS_00019146"; splice_chain1 "6114,5549"; transcript2_id "TCONS_00019150"; splice_chain2 "";
NW_011934483.1	astalavista	as_event	11454	11890	.	-	.	as_code "1^2- , 0"; transcript1_id "TCONS_00019153"; splice_chain1 "11890,11454"; transcript2_id "TCONS_00019150"; splice_chain2 "";
NW_011934483.1	astalavista	as_event	3772	4087	.	-	.	as_code "1^2- , 0"; transcript1_id "TCONS_00019145"; splice_chain1 "4087,3772"; transcript2_id "TCONS_00019153"; splice_chain2 "";
NW_011934483.1	astalavista	as_event	2035	2219	.	-	.	as_code "1^2- , 0"; transcript1_id "TCONS_00019152"; splice_chain1 ""; transcript2_id "TCONS_00019159"; splice_chain2 "2219,2035";
NW_011934254.1	astalavista	as_event	302100	302320	.	-	.	as_code "1^2- , 0"; transcript1_id "TCONS_00010215"; splice_chain1 "302320,302100"; transcript2_id "TCONS_00010216"; splice_chain2 "";
NW_011934254.1	astalavista	as_event	306726	306952	.	-	.	as_code "1^2- , 0"; transcript1_id "TCONS_00010216"; splice_chain1 ""; transcript2_id "TCONS_00010220"; splice_chain2 "306952,306726";
NW_011934254.1	astalavista	as_event	303455	303615	.	-	.	as_code "1^2- , 0"; transcript1_id "TCONS_00010216"; splice_chain1 "303615,303455"; transcript2_id "TCONS_00010220"; splice_chain2 "";
NW_011934254.1	astalavista	as_event	296295	296473	.	+	.	as_code "1^2- , 0"; transcript1_id "TCONS_00010098"; splice_chain1 "296295,296473"; transcript2_id "TCONS_00010099"; splice_chain2 "";
NW_011934254.1	astalavista	as_event	116252	116417	.	+	.	as_code "1^2- , 0"; transcript1_id "TCONS_00010025"; splice_chain1 "116252,116417"; transcript2_id "TCONS_00010027"; splice_chain2 "";
NW_011934236.1	astalavista	as_event	2931	3154	.	-	.	as_code "1^2- , 0"; transcript1_id "TCONS_00008276"; splice_chain1 ""; transcript2_id "TCONS_00008277"; splice_chain2 "3154,2931";
NW_011934236.1	astalavista	as_event	17103	17218	.	+	.	as_code "1^2- , 0"; transcript1_id "TCONS_00008223"; splice_chain1 ""; transcript2_id "TCONS_00008222"; splice_chain2 "17103,17218";
NW_011934236.1	astalavista	as_event	19088	19233	.	+	.	as_code "1^2- , 0"; transcript1_id "TCONS_00008223"; splice_chain1 ""; transcript2_id "TCONS_00008222"; splice_chain2 "19088,19233";
NW_011934236.1	astalavista	as_event	22435	22652	.	+	.	as_code "1^2- , 0"; transcript1_id "TCONS_00008223"; splice_chain1 "22435,22652"; transcript2_id "TCONS_00008225"; splice_chain2 "";
NW_011934236.1	astalavista	as_event	26153	26243	.	+	.	as_code "1^2- , 0"; transcript1_id "TCONS_00008223"; splice_chain1 "26153,26243"; transcript2_id "TCONS_00008221"; splice_chain2 "";
NW_011934236.1	astalavista	as_event	9221	9992	.	+	.	as_code "1^2- , 0"; transcript1_id "TCONS_00008223"; splice_chain1 ""; transcript2_id "TCONS_00008226"; splice_chain2 "9221,9992";
NW_011934236.1	astalavista	as_event	8808	9162	.	+	.	as_code "1^2- , 0"; transcript1_id "TCONS_00008223"; splice_chain1 "8808,9162"; transcript2_id "TCONS_00008227"; splice_chain2 "";
NW_011934236.1	astalavista	as_event	26247	26327	.	+	.	as_code "1^2- , 0"; transcript1_id "TCONS_00008223"; splice_chain1 "26247,26327"; transcript2_id "TCONS_00008229"; splice_chain2 "";
NW_011934254.1	astalavista	as_event	95210	95404	.	+	.	as_code "1^2- , 0"; transcript1_id "TCONS_00010010"; splice_chain1 "95210,95404"; transcript2_id "TCONS_00010009"; splice_chain2 "";
NW_011934254.1	astalavista	as_event	103136	103416	.	+	.	as_code "1^2- , 0"; transcript1_id "TCONS_00010017"; splice_chain1 ""; transcript2_id "TCONS_00010018"; splice_chain2 "103136,103416";
NW_011934254.1	astalavista	as_event	105904	106055	.	+	.	as_code "1^2- , 0"; transcript1_id "TCONS_00010017"; splice_chain1 "105904,106055"; transcript2_id "TCONS_00010018"; splice_chain2 "";
NW_011934340.1	astalavista	as_event	91151	91337	.	+	.	as_code "1^2- , 0"; transcript1_id "TCONS_00014371"; splice_chain1 "91151,91337"; transcript2_id "TCONS_00014373"; splice_chain2 "";
NW_011934340.1	astalavista	as_event	92991	93208	.	+	.	as_code "1^2- , 0"; transcript1_id "TCONS_00014374"; splice_chain1 "92991,93208"; transcript2_id "TCONS_00014375"; splice_chain2 "";
NW_011934314.1	astalavista	as_event	611	799	.	-	.	as_code "1^2- , 0"; transcript1_id "TCONS_00012994"; splice_chain1 ""; transcript2_id "TCONS_00012997"; splice_chain2 "799,611";
NW_011934314.1	astalavista	as_event	523	799	.	-	.	as_code "1^2- , 0"; transcript1_id "TCONS_00012994"; splice_chain1 ""; transcript2_id "TCONS_00012996"; splice_chain2 "799,523";
NW_011934340.1	astalavista	as_event	118171	118274	.	-	.	as_code "1^2- , 0"; transcript1_id "TCONS_00014437"; splice_chain1 ""; transcript2_id "TCONS_00014438"; splice_chain2 "118274,118171";
NW_011934340.1	astalavista	as_event	118168	118274	.	-	.	as_code "1^2- , 0"; transcript1_id "TCONS_00014437"; splice_chain1 ""; transcript2_id "TCONS_00014441"; splice_chain2 "118274,118168";
NW_011934254.1	astalavista	as_event	59876	59978	.	+	.	as_code "1^2- , 0"; transcript1_id "TCONS_00009999"; splice_chain1 ""; transcript2_id "TCONS_00010000"; splice_chain2 "59876,59978";
NW_011934340.1	astalavista	as_event	130313	130496	.	+	.	as_code "1^2- , 0"; transcript1_id "TCONS_00014394"; splice_chain1 "130313,130496"; transcript2_id "TCONS_00014396"; splice_chain2 "";
NW_011934340.1	astalavista	as_event	130313	130373	.	+	.	as_code "1^2- , 0"; transcript1_id "TCONS_00014396"; splice_chain1 ""; transcript2_id "TCONS_00014395"; splice_chain2 "130313,130373";
NW_011934340.1	astalavista	as_event	125994	126143	.	+	.	as_code "1^2- , 0"; transcript1_id "TCONS_00014391"; splice_chain1 ""; transcript2_id "TCONS_00014392"; splice_chain2 "125994,126143";
NW_011934340.1	astalavista	as_event	127378	127468	.	+	.	as_code "1^2- , 0"; transcript1_id "TCONS_00014392"; splice_chain1 ""; transcript2_id "TCONS_00014393"; splice_chain2 "127378,127468";
NW_011934340.1	astalavista	as_event	122823	122971	.	+	.	as_code "1^2- , 0"; transcript1_id "TCONS_00014384"; splice_chain1 "122823,122971"; transcript2_id "TCONS_00014390"; splice_chain2 "";
NW_011934340.1	astalavista	as_event	110729	110808	.	-	.	as_code "1^2- , 0"; transcript1_id "TCONS_00014433"; splice_chain1 "110808,110729"; transcript2_id "TCONS_00014434"; splice_chain2 "";
NW_011934340.1	astalavista	as_event	107369	107590	.	-	.	as_code "1^2- , 0"; transcript1_id "TCONS_00014433"; splice_chain1 "107590,107369"; transcript2_id "TCONS_00014434"; splice_chain2 "";
NW_011934236.1	astalavista	as_event	43540	43782	.	+	.	as_code "1^2- , 0"; transcript1_id "TCONS_00008241"; splice_chain1 "43540,43782"; transcript2_id "TCONS_00008244"; splice_chain2 "";
NW_011934236.1	astalavista	as_event	44190	44452	.	+	.	as_code "1^2- , 0"; transcript1_id "TCONS_00008241"; splice_chain1 "44190,44452"; transcript2_id "TCONS_00008242"; splice_chain2 "";
NW_011934403.1	astalavista	as_event	181049	181482	.	-	.	as_code "1^2- , 0"; transcript1_id "TCONS_00016316"; splice_chain1 ""; transcript2_id "TCONS_00016318"; splice_chain2 "181482,181049";
NW_011934403.1	astalavista	as_event	182155	182285	.	-	.	as_code "1^2- , 0"; transcript1_id "TCONS_00016316"; splice_chain1 ""; transcript2_id "TCONS_00016320"; splice_chain2 "182285,182155";
NW_011934403.1	astalavista	as_event	182356	182696	.	-	.	as_code "1^2- , 0"; transcript1_id "TCONS_00016317"; splice_chain1 "182696,182356"; transcript2_id "TCONS_00016320"; splice_chain2 "";
NW_011934403.1	astalavista	as_event	167174	167580	.	+	.	as_code "1^2- , 0"; transcript1_id "TCONS_00016194"; splice_chain1 "167174,167580"; transcript2_id "TCONS_00016195"; splice_chain2 "";
NW_011934403.1	astalavista	as_event	169114	169313	.	+	.	as_code "1^2- , 0"; transcript1_id "TCONS_00016194"; splice_chain1 "169114,169313"; transcript2_id "TCONS_00016196"; splice_chain2 "";
NW_011934403.1	astalavista	as_event	172607	172901	.	+	.	as_code "1^2- , 0"; transcript1_id "TCONS_00016194"; splice_chain1 ""; transcript2_id "TCONS_00016201"; splice_chain2 "172607,172901";
NW_011934403.1	astalavista	as_event	172283	172419	.	+	.	as_code "1^2- , 0"; transcript1_id "TCONS_00016200"; splice_chain1 "172283,172419"; transcript2_id "TCONS_00016201"; splice_chain2 "";
NW_011934340.1	astalavista	as_event	10140	10400	.	+	.	as_code "1^2- , 0"; transcript1_id "TCONS_00014334"; splice_chain1 ""; transcript2_id "TCONS_00014335"; splice_chain2 "10140,10400";
NW_011934254.1	astalavista	as_event	190425	190715	.	-	.	as_code "1^2- , 0"; transcript1_id "TCONS_00010175"; splice_chain1 ""; transcript2_id "TCONS_00010176"; splice_chain2 "190715,190425";
NW_011934254.1	astalavista	as_event	172328	172499	.	+	.	as_code "1^2- , 0"; transcript1_id "TCONS_00010057"; splice_chain1 ""; transcript2_id "TCONS_00010064"; splice_chain2 "172328,172499";
NW_011934254.1	astalavista	as_event	174073	174260	.	+	.	as_code "1^2- , 0"; transcript1_id "TCONS_00010057"; splice_chain1 "174073,174260"; transcript2_id "TCONS_00010056"; splice_chain2 "";
NW_011934254.1	astalavista	as_event	177626	178395	.	+	.	as_code "1^2- , 0"; transcript1_id "TCONS_00010057"; splice_chain1 "177626,178395"; transcript2_id "TCONS_00010058"; splice_chain2 "";
NW_011934254.1	astalavista	as_event	152619	152797	.	+	.	as_code "1^2- , 0"; transcript1_id "TCONS_00010046"; splice_chain1 "152619,152797"; transcript2_id "TCONS_00010050"; splice_chain2 "";
NW_011934254.1	astalavista	as_event	153866	154095	.	+	.	as_code "1^2- , 0"; transcript1_id "TCONS_00010046"; splice_chain1 "153866,154095"; transcript2_id "TCONS_00010050"; splice_chain2 "";
NW_011934254.1	astalavista	as_event	152403	152556	.	+	.	as_code "1^2- , 0"; transcript1_id "TCONS_00010050"; splice_chain1 "152403,152556"; transcript2_id "TCONS_00010048"; splice_chain2 "";
NW_011934254.1	astalavista	as_event	158001	158110	.	+	.	as_code "1^2- , 0"; transcript1_id "TCONS_00010047"; splice_chain1 "158001,158110"; transcript2_id "TCONS_00010050"; splice_chain2 "";
NW_011934403.1	astalavista	as_event	157797	158293	.	+	.	as_code "1^2- , 0"; transcript1_id "TCONS_00016190"; splice_chain1 ""; transcript2_id "TCONS_00016191"; splice_chain2 "157797,158293";
NW_011934403.1	astalavista	as_event	149884	150131	.	-	.	as_code "1^2- , 0"; transcript1_id "TCONS_00016300"; splice_chain1 "150131,149884"; transcript2_id "TCONS_00016301"; splice_chain2 "";
NW_011934403.1	astalavista	as_event	155307	155379	.	-	.	as_code "1^2- , 0"; transcript1_id "TCONS_00016300"; splice_chain1 "155379,155307"; transcript2_id "TCONS_00016303"; splice_chain2 "";
NW_011934403.1	astalavista	as_event	150882	151021	.	-	.	as_code "1^2- , 0"; transcript1_id "TCONS_00016300"; splice_chain1 ""; transcript2_id "TCONS_00016304"; splice_chain2 "151021,150882";
NW_011934403.1	astalavista	as_event	154452	154665	.	-	.	as_code "1^2- , 0"; transcript1_id "TCONS_00016300"; splice_chain1 "154665,154452"; transcript2_id "TCONS_00016305"; splice_chain2 "";
NW_011934340.1	astalavista	as_event	5699	5928	.	+	.	as_code "1^2- , 0"; transcript1_id "TCONS_00014331"; splice_chain1 ""; transcript2_id "TCONS_00014332"; splice_chain2 "5699,5928";
NW_011934254.1	astalavista	as_event	143141	143616	.	-	.	as_code "1^2- , 0"; transcript1_id "TCONS_00010161"; splice_chain1 "143616,143141"; transcript2_id "TCONS_00010162"; splice_chain2 "";
NW_011934340.1	astalavista	as_event	47368	47688	.	+	.	as_code "1^2- , 0"; transcript1_id "TCONS_00014350"; splice_chain1 ""; transcript2_id "TCONS_00014351"; splice_chain2 "47368,47688";
NW_011934340.1	astalavista	as_event	50935	51048	.	+	.	as_code "1^2- , 0"; transcript1_id "TCONS_00014350"; splice_chain1 ""; transcript2_id "TCONS_00014351"; splice_chain2 "50935,51048";
NW_011934340.1	astalavista	as_event	50358	50860	.	+	.	as_code "1^2- , 0"; transcript1_id "TCONS_00014350"; splice_chain1 ""; transcript2_id "TCONS_00014352"; splice_chain2 "50358,50860";
NW_011934340.1	astalavista	as_event	56641	56914	.	-	.	as_code "1^2- , 0"; transcript1_id "TCONS_00014415"; splice_chain1 "56914,56641"; transcript2_id "TCONS_00014416"; splice_chain2 "";
NW_011934340.1	astalavista	as_event	59897	60125	.	+	.	as_code "1^2- , 0"; transcript1_id "TCONS_00014357"; splice_chain1 ""; transcript2_id "TCONS_00014358"; splice_chain2 "59897,60125";
NW_011934254.1	astalavista	as_event	128711	128774	.	-	.	as_code "1^2- , 0"; transcript1_id "TCONS_00010156"; splice_chain1 ""; transcript2_id "TCONS_00010158"; splice_chain2 "128774,128711";
NW_011934254.1	astalavista	as_event	113801	113903	.	-	.	as_code "1^2- , 0"; transcript1_id "TCONS_00010151"; splice_chain1 "113903,113801"; transcript2_id "TCONS_00010152"; splice_chain2 "";
NW_011934254.1	astalavista	as_event	121969	122186	.	+	.	as_code "1^2- , 0"; transcript1_id "TCONS_00010030"; splice_chain1 ""; transcript2_id "TCONS_00010032"; splice_chain2 "121969,122186";
NW_011934340.1	astalavista	as_event	34102	34245	.	+	.	as_code "1^2- , 0"; transcript1_id "TCONS_00014343"; splice_chain1 "34102,34245"; transcript2_id "TCONS_00014345"; splice_chain2 "";
NW_011934340.1	astalavista	as_event	36872	36970	.	+	.	as_code "1^2- , 0"; transcript1_id "TCONS_00014345"; splice_chain1 ""; transcript2_id "TCONS_00014346"; splice_chain2 "36872,36970";
NW_011934340.1	astalavista	as_event	38441	38805	.	+	.	as_code "1^2- , 0"; transcript1_id "TCONS_00014343"; splice_chain1 ""; transcript2_id "TCONS_00014344"; splice_chain2 "38441,38805";
NW_011934437.1	astalavista	as_event	21323	21563	.	+	.	as_code "1^2- , 0"; transcript1_id "TCONS_00017131"; splice_chain1 "21323,21563"; transcript2_id "TCONS_00017132"; splice_chain2 "";
NW_011934437.1	astalavista	as_event	21679	21931	.	+	.	as_code "1^2- , 0"; transcript1_id "TCONS_00017131"; splice_chain1 ""; transcript2_id "TCONS_00017133"; splice_chain2 "21679,21931";
NW_011934187.1	astalavista	as_event	62140	62345	.	+	.	as_code "1^2- , 0"; transcript1_id "TCONS_00003526"; splice_chain1 ""; transcript2_id "TCONS_00003527"; splice_chain2 "62140,62345";
NW_011934437.1	astalavista	as_event	7747	7907	.	-	.	as_code "1^2- , 0"; transcript1_id "TCONS_00017198"; splice_chain1 ""; transcript2_id "TCONS_00017199"; splice_chain2 "7907,7747";
NW_011934437.1	astalavista	as_event	6597	6813	.	-	.	as_code "1^2- , 0"; transcript1_id "TCONS_00017198"; splice_chain1 "6813,6597"; transcript2_id "TCONS_00017199"; splice_chain2 "";
NW_011934437.1	astalavista	as_event	6360	6813	.	-	.	as_code "1^2- , 0"; transcript1_id "TCONS_00017199"; splice_chain1 ""; transcript2_id "TCONS_00017200"; splice_chain2 "6813,6360";
NW_011934437.1	astalavista	as_event	13607	13678	.	+	.	as_code "1^2- , 0"; transcript1_id "TCONS_00017128"; splice_chain1 "13607,13678"; transcript2_id "TCONS_00017127"; splice_chain2 "";
NW_011934437.1	astalavista	as_event	15753	16542	.	+	.	as_code "1^2- , 0"; transcript1_id "TCONS_00017128"; splice_chain1 "15753,16542"; transcript2_id "TCONS_00017127"; splice_chain2 "";
NW_011934187.1	astalavista	as_event	85225	85379	.	+	.	as_code "1^2- , 0"; transcript1_id "TCONS_00003536"; splice_chain1 ""; transcript2_id "TCONS_00003538"; splice_chain2 "85225,85379";
NW_011934187.1	astalavista	as_event	73054	73394	.	-	.	as_code "1^2- , 0"; transcript1_id "TCONS_00003742"; splice_chain1 "73394,73054"; transcript2_id "TCONS_00003743"; splice_chain2 "";
NW_011934437.1	astalavista	as_event	36444	36503	.	+	.	as_code "1^2- , 0"; transcript1_id "TCONS_00017140"; splice_chain1 ""; transcript2_id "TCONS_00017144"; splice_chain2 "36444,36503";
NW_011934437.1	astalavista	as_event	38724	39037	.	+	.	as_code "1^2- , 0"; transcript1_id "TCONS_00017138"; splice_chain1 "38724,39037"; transcript2_id "TCONS_00017137"; splice_chain2 "";
NW_011934437.1	astalavista	as_event	39210	39436	.	+	.	as_code "1^2- , 0"; transcript1_id "TCONS_00017138"; splice_chain1 "39210,39436"; transcript2_id "TCONS_00017143"; splice_chain2 "";
NW_011934437.1	astalavista	as_event	40003	40358	.	+	.	as_code "1^2- , 0"; transcript1_id "TCONS_00017138"; splice_chain1 ""; transcript2_id "TCONS_00017139"; splice_chain2 "40003,40358";
NW_011934437.1	astalavista	as_event	41028	41151	.	+	.	as_code "1^2- , 0"; transcript1_id "TCONS_00017138"; splice_chain1 "41028,41151"; transcript2_id "TCONS_00017141"; splice_chain2 "";
NW_011934403.1	astalavista	as_event	85993	86261	.	-	.	as_code "1^2- , 0"; transcript1_id "TCONS_00016264"; splice_chain1 "86261,85993"; transcript2_id "TCONS_00016266"; splice_chain2 "";
NW_011934403.1	astalavista	as_event	86457	86521	.	-	.	as_code "1^2- , 0"; transcript1_id "TCONS_00016266"; splice_chain1 "86521,86457"; transcript2_id "TCONS_00016265"; splice_chain2 "";
NW_011934403.1	astalavista	as_event	81452	81703	.	+	.	as_code "1^2- , 0"; transcript1_id "TCONS_00016166"; splice_chain1 ""; transcript2_id "TCONS_00016167"; splice_chain2 "81452,81703";
NW_011934249.1	astalavista	as_event	555217	555581	.	-	.	as_code "1^2- , 0"; transcript1_id "TCONS_00009284"; splice_chain1 ""; transcript2_id "TCONS_00009285"; splice_chain2 "555581,555217";
NW_011934403.1	astalavista	as_event	96973	97583	.	-	.	as_code "1^2- , 0"; transcript1_id "TCONS_00016279"; splice_chain1 ""; transcript2_id "TCONS_00016280"; splice_chain2 "97583,96973";
NW_011934249.1	astalavista	as_event	566889	566989	.	-	.	as_code "1^2- , 0"; transcript1_id "TCONS_00009288"; splice_chain1 ""; transcript2_id "TCONS_00009293"; splice_chain2 "566989,566889";
NW_011934437.1	astalavista	as_event	28247	28413	.	-	.	as_code "1^2- , 0"; transcript1_id "TCONS_00017207"; splice_chain1 ""; transcript2_id "TCONS_00017208"; splice_chain2 "28413,28247";
NW_011934437.1	astalavista	as_event	30321	30565	.	-	.	as_code "1^2- , 0"; transcript1_id "TCONS_00017208"; splice_chain1 "30565,30321"; transcript2_id "TCONS_00017209"; splice_chain2 "";
NW_011934437.1	astalavista	as_event	63845	63925	.	-	.	as_code "1^2- , 0"; transcript1_id "TCONS_00017220"; splice_chain1 "63925,63845"; transcript2_id "TCONS_00017224"; splice_chain2 "";
NW_011934437.1	astalavista	as_event	63829	63925	.	-	.	as_code "1^2- , 0"; transcript1_id "TCONS_00017221"; splice_chain1 "63925,63829"; transcript2_id "TCONS_00017224"; splice_chain2 "";
NW_011934437.1	astalavista	as_event	59128	59399	.	-	.	as_code "1^2- , 0"; transcript1_id "TCONS_00017219"; splice_chain1 "59399,59128"; transcript2_id "TCONS_00017225"; splice_chain2 "";
NW_011934437.1	astalavista	as_event	58661	58881	.	-	.	as_code "1^2- , 0"; transcript1_id "TCONS_00017219"; splice_chain1 "58881,58661"; transcript2_id "TCONS_00017226"; splice_chain2 "";
NW_011934437.1	astalavista	as_event	57061	57245	.	-	.	as_code "1^2- , 0"; transcript1_id "TCONS_00017219"; splice_chain1 "57245,57061"; transcript2_id "TCONS_00017221"; splice_chain2 "";
NW_011934187.1	astalavista	as_event	41302	41409	.	+	.	as_code "1^2- , 0"; transcript1_id "TCONS_00003515"; splice_chain1 "41302,41409"; transcript2_id "TCONS_00003516"; splice_chain2 "";
NW_011934187.1	astalavista	as_event	41530	41614	.	+	.	as_code "1^2- , 0"; transcript1_id "TCONS_00003516"; splice_chain1 "41530,41614"; transcript2_id "TCONS_00003517"; splice_chain2 "";
NW_011934187.1	astalavista	as_event	41530	41611	.	+	.	as_code "1^2- , 0"; transcript1_id "TCONS_00003517"; splice_chain1 ""; transcript2_id "TCONS_00003520"; splice_chain2 "41530,41611";
NW_011934187.1	astalavista	as_event	43167	43286	.	+	.	as_code "1^2- , 0"; transcript1_id "TCONS_00003515"; splice_chain1 "43167,43286"; transcript2_id "TCONS_00003517"; splice_chain2 "";
NW_011934187.1	astalavista	as_event	44216	44366	.	+	.	as_code "1^2- , 0"; transcript1_id "TCONS_00003515"; splice_chain1 "44216,44366"; transcript2_id "TCONS_00003517"; splice_chain2 "";
NW_011934187.1	astalavista	as_event	50307	50989	.	+	.	as_code "1^2- , 0"; transcript1_id "TCONS_00003523"; splice_chain1 ""; transcript2_id "TCONS_00003525"; splice_chain2 "50307,50989";
NW_011934187.1	astalavista	as_event	52122	52189	.	+	.	as_code "1^2- , 0"; transcript1_id "TCONS_00003523"; splice_chain1 ""; transcript2_id "TCONS_00003524"; splice_chain2 "52122,52189";
NW_011934187.1	astalavista	as_event	58536	58699	.	-	.	as_code "1^2- , 0"; transcript1_id "TCONS_00003736"; splice_chain1 ""; transcript2_id "TCONS_00003737"; splice_chain2 "58699,58536";
NW_011934187.1	astalavista	as_event	58536	58663	.	-	.	as_code "1^2- , 0"; transcript1_id "TCONS_00003736"; splice_chain1 ""; transcript2_id "TCONS_00003738"; splice_chain2 "58663,58536";
NW_011934403.1	astalavista	as_event	111779	112679	.	+	.	as_code "1^2- , 0"; transcript1_id "TCONS_00016174"; splice_chain1 ""; transcript2_id "TCONS_00016175"; splice_chain2 "111779,112679";
NW_011934403.1	astalavista	as_event	116579	116727	.	-	.	as_code "1^2- , 0"; transcript1_id "TCONS_00016286"; splice_chain1 ""; transcript2_id "TCONS_00016287"; splice_chain2 "116727,116579";
NW_011934403.1	astalavista	as_event	106529	106758	.	-	.	as_code "1^2- , 0"; transcript1_id "TCONS_00016281"; splice_chain1 "106758,106529"; transcript2_id "TCONS_00016282"; splice_chain2 "";
NW_011934403.1	astalavista	as_event	105461	105543	.	-	.	as_code "1^2- , 0"; transcript1_id "TCONS_00016281"; splice_chain1 ""; transcript2_id "TCONS_00016285"; splice_chain2 "105543,105461";
NW_011934249.1	astalavista	as_event	509458	509545	.	+	.	as_code "1^2- , 0"; transcript1_id "TCONS_00008913"; splice_chain1 "509458,509545"; transcript2_id "TCONS_00008914"; splice_chain2 "";
NW_011934249.1	astalavista	as_event	525177	525395	.	+	.	as_code "1^2- , 0"; transcript1_id "TCONS_00008921"; splice_chain1 "525177,525395"; transcript2_id "TCONS_00008922"; splice_chain2 "";
NW_011934437.1	astalavista	as_event	78007	78275	.	+	.	as_code "1^2- , 0"; transcript1_id "TCONS_00017157"; splice_chain1 ""; transcript2_id "TCONS_00017158"; splice_chain2 "78007,78275";
NW_011934200.1	astalavista	as_event	253977	254224	.	-	.	as_code "1^2- , 0"; transcript1_id "TCONS_00004497"; splice_chain1 ""; transcript2_id "TCONS_00004498"; splice_chain2 "254224,253977";
NW_011934200.1	astalavista	as_event	253179	253405	.	-	.	as_code "1^2- , 0"; transcript1_id "TCONS_00004497"; splice_chain1 ""; transcript2_id "TCONS_00004498"; splice_chain2 "253405,253179";
NW_011934437.1	astalavista	as_event	99218	99430	.	+	.	as_code "1^2- , 0"; transcript1_id "TCONS_00017165"; splice_chain1 "99218,99430"; transcript2_id "TCONS_00017166"; splice_chain2 "";
NW_011934249.1	astalavista	as_event	631966	632220	.	-	.	as_code "1^2- , 0"; transcript1_id "TCONS_00009317"; splice_chain1 "632220,631966"; transcript2_id "TCONS_00009320"; splice_chain2 "";
NW_011934249.1	astalavista	as_event	630298	630548	.	-	.	as_code "1^2- , 0"; transcript1_id "TCONS_00009317"; splice_chain1 ""; transcript2_id "TCONS_00009319"; splice_chain2 "630548,630298";
NW_011934249.1	astalavista	as_event	638378	638681	.	+	.	as_code "1^2- , 0"; transcript1_id "TCONS_00008955"; splice_chain1 "638378,638681"; transcript2_id "TCONS_00008957"; splice_chain2 "";
NW_011934249.1	astalavista	as_event	638428	638681	.	+	.	as_code "1^2- , 0"; transcript1_id "TCONS_00008957"; splice_chain1 ""; transcript2_id "TCONS_00008959"; splice_chain2 "638428,638681";
NW_011934249.1	astalavista	as_event	649463	649767	.	+	.	as_code "1^2- , 0"; transcript1_id "TCONS_00008960"; splice_chain1 ""; transcript2_id "TCONS_00008961"; splice_chain2 "649463,649767";
NW_011934249.1	astalavista	as_event	639345	640120	.	-	.	as_code "1^2- , 0"; transcript1_id "TCONS_00009323"; splice_chain1 ""; transcript2_id "TCONS_00009326"; splice_chain2 "640120,639345";
NW_011934249.1	astalavista	as_event	643549	643706	.	-	.	as_code "1^2- , 0"; transcript1_id "TCONS_00009324"; splice_chain1 "643706,643549"; transcript2_id "TCONS_00009325"; splice_chain2 "";
NW_011934249.1	astalavista	as_event	641736	641884	.	-	.	as_code "1^2- , 0"; transcript1_id "TCONS_00009325"; splice_chain1 ""; transcript2_id "TCONS_00009326"; splice_chain2 "641884,641736";
NW_011934187.1	astalavista	as_event	12748	13181	.	+	.	as_code "1^2- , 0"; transcript1_id "TCONS_00003503"; splice_chain1 "12748,13181"; transcript2_id "TCONS_00003504"; splice_chain2 "";
NW_011934200.1	astalavista	as_event	267715	268091	.	-	.	as_code "1^2- , 0"; transcript1_id "TCONS_00004500"; splice_chain1 ""; transcript2_id "TCONS_00004502"; splice_chain2 "268091,267715";
NW_011934200.1	astalavista	as_event	271300	271439	.	-	.	as_code "1^2- , 0"; transcript1_id "TCONS_00004502"; splice_chain1 "271439,271300"; transcript2_id "TCONS_00004504"; splice_chain2 "";
NW_011934200.1	astalavista	as_event	273747	273916	.	-	.	as_code "1^2- , 0"; transcript1_id "TCONS_00004502"; splice_chain1 "273916,273747"; transcript2_id "TCONS_00004503"; splice_chain2 "";
NW_011934403.1	astalavista	as_event	28762	28853	.	-	.	as_code "1^2- , 0"; transcript1_id "TCONS_00016233"; splice_chain1 "28853,28762"; transcript2_id "TCONS_00016234"; splice_chain2 "";
NW_011934403.1	astalavista	as_event	27697	27922	.	-	.	as_code "1^2- , 0"; transcript1_id "TCONS_00016233"; splice_chain1 "27922,27697"; transcript2_id "TCONS_00016234"; splice_chain2 "";
NW_011934403.1	astalavista	as_event	26818	26942	.	-	.	as_code "1^2- , 0"; transcript1_id "TCONS_00016233"; splice_chain1 "26942,26818"; transcript2_id "TCONS_00016234"; splice_chain2 "";
NW_011934249.1	astalavista	as_event	673041	673183	.	+	.	as_code "1^2- , 0"; transcript1_id "TCONS_00008973"; splice_chain1 "673041,673183"; transcript2_id "TCONS_00008974"; splice_chain2 "";
NW_011934403.1	astalavista	as_event	45702	45955	.	+	.	as_code "1^2- , 0"; transcript1_id "TCONS_00016145"; splice_chain1 "45702,45955"; transcript2_id "TCONS_00016144"; splice_chain2 "";
NW_011934403.1	astalavista	as_event	45458	45564	.	+	.	as_code "1^2- , 0"; transcript1_id "TCONS_00016145"; splice_chain1 ""; transcript2_id "TCONS_00016146"; splice_chain2 "45458,45564";
NW_011934437.1	astalavista	as_event	118537	118742	.	+	.	as_code "1^2- , 0"; transcript1_id "TCONS_00017173"; splice_chain1 "118537,118742"; transcript2_id "TCONS_00017174"; splice_chain2 "";
NW_011934200.1	astalavista	as_event	207484	207616	.	-	.	as_code "1^2- , 0"; transcript1_id "TCONS_00004469"; splice_chain1 ""; transcript2_id "TCONS_00004470"; splice_chain2 "207616,207484";
NW_011934200.1	astalavista	as_event	223433	223641	.	+	.	as_code "1^2- , 0"; transcript1_id "TCONS_00004375"; splice_chain1 "223433,223641"; transcript2_id "TCONS_00004376"; splice_chain2 "";
NW_011934200.1	astalavista	as_event	222064	223002	.	+	.	as_code "1^2- , 0"; transcript1_id "TCONS_00004375"; splice_chain1 "222064,223002"; transcript2_id "TCONS_00004378"; splice_chain2 "";
NW_011934200.1	astalavista	as_event	222760	223002	.	+	.	as_code "1^2- , 0"; transcript1_id "TCONS_00004377"; splice_chain1 "222760,223002"; transcript2_id "TCONS_00004378"; splice_chain2 "";
NW_011934437.1	astalavista	as_event	144557	144767	.	+	.	as_code "1^2- , 0"; transcript1_id "TCONS_00017188"; splice_chain1 ""; transcript2_id "TCONS_00017189"; splice_chain2 "144557,144767";
NW_011934249.1	astalavista	as_event	581690	581760	.	-	.	as_code "1^2- , 0"; transcript1_id "TCONS_00009295"; splice_chain1 ""; transcript2_id "TCONS_00009296"; splice_chain2 "581760,581690";
NW_011934249.1	astalavista	as_event	586199	586293	.	-	.	as_code "1^2- , 0"; transcript1_id "TCONS_00009295"; splice_chain1 ""; transcript2_id "TCONS_00009301"; splice_chain2 "586293,586199";
NW_011934249.1	astalavista	as_event	593755	593901	.	-	.	as_code "1^2- , 0"; transcript1_id "TCONS_00009304"; splice_chain1 ""; transcript2_id "TCONS_00009307"; splice_chain2 "593901,593755";
NW_011934249.1	astalavista	as_event	576711	577051	.	+	.	as_code "1^2- , 0"; transcript1_id "TCONS_00008935"; splice_chain1 ""; transcript2_id "TCONS_00008936"; splice_chain2 "576711,577051";
NW_011934403.1	astalavista	as_event	65439	65533	.	+	.	as_code "1^2- , 0"; transcript1_id "TCONS_00016156"; splice_chain1 ""; transcript2_id "TCONS_00016157"; splice_chain2 "65439,65533";
NW_011934403.1	astalavista	as_event	67999	68234	.	+	.	as_code "1^2- , 0"; transcript1_id "TCONS_00016156"; splice_chain1 "67999,68234"; transcript2_id "TCONS_00016157"; splice_chain2 "";
NW_011934403.1	astalavista	as_event	68766	68977	.	-	.	as_code "1^2- , 0"; transcript1_id "TCONS_00016255"; splice_chain1 "68977,68766"; transcript2_id "TCONS_00016254"; splice_chain2 "";
NW_011934403.1	astalavista	as_event	68742	68977	.	-	.	as_code "1^2- , 0"; transcript1_id "TCONS_00016254"; splice_chain1 ""; transcript2_id "TCONS_00016256"; splice_chain2 "68977,68742";
NW_011934249.1	astalavista	as_event	611396	611626	.	-	.	as_code "1^2- , 0"; transcript1_id "TCONS_00009312"; splice_chain1 "611626,611396"; transcript2_id "TCONS_00009313"; splice_chain2 "";
NW_011934249.1	astalavista	as_event	598632	598761	.	+	.	as_code "1^2- , 0"; transcript1_id "TCONS_00008942"; splice_chain1 "598632,598761"; transcript2_id "TCONS_00008944"; splice_chain2 "";
NW_011934249.1	astalavista	as_event	597749	597831	.	+	.	as_code "1^2- , 0"; transcript1_id "TCONS_00008942"; splice_chain1 "597749,597831"; transcript2_id "TCONS_00008943"; splice_chain2 "";
NW_011934249.1	astalavista	as_event	599983	600058	.	+	.	as_code "1^2- , 0"; transcript1_id "TCONS_00008941"; splice_chain1 ""; transcript2_id "TCONS_00008940"; splice_chain2 "599983,600058";
NW_011934249.1	astalavista	as_event	600684	600761	.	+	.	as_code "1^2- , 0"; transcript1_id "TCONS_00008942"; splice_chain1 "600684,600761"; transcript2_id "TCONS_00008940"; splice_chain2 "";
NW_011934437.1	astalavista	as_event	161873	162190	.	-	.	as_code "1^2- , 0"; transcript1_id "TCONS_00017264"; splice_chain1 ""; transcript2_id "TCONS_00017263"; splice_chain2 "162190,161873";
NW_011934437.1	astalavista	as_event	173624	173863	.	-	.	as_code "1^2- , 0"; transcript1_id "TCONS_00017273"; splice_chain1 "173863,173624"; transcript2_id "TCONS_00017277"; splice_chain2 "";
NW_011934437.1	astalavista	as_event	172284	172458	.	-	.	as_code "1^2- , 0"; transcript1_id "TCONS_00017273"; splice_chain1 "172458,172284"; transcript2_id "TCONS_00017277"; splice_chain2 "";
NW_011934437.1	astalavista	as_event	172286	172460	.	-	.	as_code "1^2- , 0"; transcript1_id "TCONS_00017277"; splice_chain1 ""; transcript2_id "TCONS_00017278"; splice_chain2 "172460,172286";
NW_011934200.1	astalavista	as_event	185022	185185	.	+	.	as_code "1^2- , 0"; transcript1_id "TCONS_00004368"; splice_chain1 "185022,185185"; transcript2_id "TCONS_00004369"; splice_chain2 "";
NW_011934200.1	astalavista	as_event	185419	185648	.	+	.	as_code "1^2- , 0"; transcript1_id "TCONS_00004369"; splice_chain1 "185419,185648"; transcript2_id "TCONS_00004370"; splice_chain2 "";
NW_011934200.1	astalavista	as_event	177619	177844	.	-	.	as_code "1^2- , 0"; transcript1_id "TCONS_00004456"; splice_chain1 "177844,177619"; transcript2_id "TCONS_00004458"; splice_chain2 "";
NW_011934200.1	astalavista	as_event	174498	174664	.	-	.	as_code "1^2- , 0"; transcript1_id "TCONS_00004455"; splice_chain1 ""; transcript2_id "TCONS_00004456"; splice_chain2 "174664,174498";
NW_011934200.1	astalavista	as_event	201614	201848	.	-	.	as_code "1^2- , 0"; transcript1_id "TCONS_00004467"; splice_chain1 "201848,201614"; transcript2_id "TCONS_00004466"; splice_chain2 "";
NW_011934200.1	astalavista	as_event	172958	173164	.	+	.	as_code "1^2- , 0"; transcript1_id "TCONS_00004363"; splice_chain1 "172958,173164"; transcript2_id "TCONS_00004364"; splice_chain2 "";
NW_011934200.1	astalavista	as_event	173566	173673	.	+	.	as_code "1^2- , 0"; transcript1_id "TCONS_00004363"; splice_chain1 "173566,173673"; transcript2_id "TCONS_00004364"; splice_chain2 "";
NW_011934200.1	astalavista	as_event	147463	147781	.	+	.	as_code "1^2- , 0"; transcript1_id "TCONS_00004347"; splice_chain1 "147463,147781"; transcript2_id "TCONS_00004348"; splice_chain2 "";
NW_011934249.1	astalavista	as_event	706436	706565	.	-	.	as_code "1^2- , 0"; transcript1_id "TCONS_00009337"; splice_chain1 ""; transcript2_id "TCONS_00009338"; splice_chain2 "706565,706436";
NW_011934249.1	astalavista	as_event	706670	707429	.	-	.	as_code "1^2- , 0"; transcript1_id "TCONS_00009337"; splice_chain1 ""; transcript2_id "TCONS_00009339"; splice_chain2 "707429,706670";
NW_011934200.1	astalavista	as_event	152002	152183	.	+	.	as_code "1^2- , 0"; transcript1_id "TCONS_00004352"; splice_chain1 "152002,152183"; transcript2_id "TCONS_00004354"; splice_chain2 "";
NW_011934200.1	astalavista	as_event	153634	153773	.	+	.	as_code "1^2- , 0"; transcript1_id "TCONS_00004352"; splice_chain1 "153634,153773"; transcript2_id "TCONS_00004354"; splice_chain2 "";
NW_011934200.1	astalavista	as_event	155264	155570	.	+	.	as_code "1^2- , 0"; transcript1_id "TCONS_00004352"; splice_chain1 "155264,155570"; transcript2_id "TCONS_00004354"; splice_chain2 "";
NW_011934249.1	astalavista	as_event	696035	696577	.	-	.	as_code "1^2- , 0"; transcript1_id "TCONS_00009333"; splice_chain1 ""; transcript2_id "TCONS_00009334"; splice_chain2 "696577,696035";
NW_011934200.1	astalavista	as_event	161721	161950	.	+	.	as_code "1^2- , 0"; transcript1_id "TCONS_00004356"; splice_chain1 "161721,161950"; transcript2_id "TCONS_00004357"; splice_chain2 "";
NW_011934200.1	astalavista	as_event	164221	164386	.	+	.	as_code "1^2- , 0"; transcript1_id "TCONS_00004356"; splice_chain1 "164221,164386"; transcript2_id "TCONS_00004358"; splice_chain2 "";
NW_011934200.1	astalavista	as_event	165723	165948	.	+	.	as_code "1^2- , 0"; transcript1_id "TCONS_00004356"; splice_chain1 "165723,165948"; transcript2_id "TCONS_00004359"; splice_chain2 "";
NW_011934231.1	astalavista	as_event	53467	53669	.	+	.	as_code "1^2- , 0"; transcript1_id "TCONS_00008090"; splice_chain1 "53467,53669"; transcript2_id "TCONS_00008091"; splice_chain2 "";
NW_011934403.1	astalavista	as_event	24765	24853	.	+	.	as_code "1^2- , 0"; transcript1_id "TCONS_00016137"; splice_chain1 "24765,24853"; transcript2_id "TCONS_00016138"; splice_chain2 "";
NW_011934450.1	astalavista	as_event	38937	39260	.	-	.	as_code "1^2- , 0"; transcript1_id "TCONS_00017500"; splice_chain1 ""; transcript2_id "TCONS_00017501"; splice_chain2 "39260,38937";
NW_011934403.1	astalavista	as_event	21680	22302	.	+	.	as_code "1^2- , 0"; transcript1_id "TCONS_00016135"; splice_chain1 ""; transcript2_id "TCONS_00016136"; splice_chain2 "21680,22302";
NW_011934403.1	astalavista	as_event	12911	13230	.	+	.	as_code "1^2- , 0"; transcript1_id "TCONS_00016132"; splice_chain1 "12911,13230"; transcript2_id "TCONS_00016131"; splice_chain2 "";
NW_011934200.1	astalavista	as_event	118050	118131	.	-	.	as_code "1^2- , 0"; transcript1_id "TCONS_00004432"; splice_chain1 ""; transcript2_id "TCONS_00004434"; splice_chain2 "118131,118050";
NW_011934200.1	astalavista	as_event	117127	117674	.	-	.	as_code "1^2- , 0"; transcript1_id "TCONS_00004431"; splice_chain1 "117674,117127"; transcript2_id "TCONS_00004432"; splice_chain2 "";
NW_011934200.1	astalavista	as_event	99385	99683	.	+	.	as_code "1^2- , 0"; transcript1_id "TCONS_00004310"; splice_chain1 ""; transcript2_id "TCONS_00004309"; splice_chain2 "99385,99683";
NW_011934200.1	astalavista	as_event	105258	105348	.	+	.	as_code "1^2- , 0"; transcript1_id "TCONS_00004310"; splice_chain1 "105258,105348"; transcript2_id "TCONS_00004309"; splice_chain2 "";
NW_011934200.1	astalavista	as_event	101175	101341	.	+	.	as_code "1^2- , 0"; transcript1_id "TCONS_00004310"; splice_chain1 "101175,101341"; transcript2_id "TCONS_00004314"; splice_chain2 "";
NW_011934200.1	astalavista	as_event	103549	103638	.	+	.	as_code "1^2- , 0"; transcript1_id "TCONS_00004310"; splice_chain1 "103549,103638"; transcript2_id "TCONS_00004316"; splice_chain2 "";
NW_011934200.1	astalavista	as_event	105081	105348	.	+	.	as_code "1^2- , 0"; transcript1_id "TCONS_00004309"; splice_chain1 ""; transcript2_id "TCONS_00004316"; splice_chain2 "105081,105348";
NW_011934200.1	astalavista	as_event	110201	110319	.	+	.	as_code "1^2- , 0"; transcript1_id "TCONS_00004315"; splice_chain1 "110201,110319"; transcript2_id "TCONS_00004321"; splice_chain2 "";
NW_011934462.1	astalavista	as_event	7809	8025	.	+	.	as_code "1^2- , 0"; transcript1_id "TCONS_00017867"; splice_chain1 "7809,8025"; transcript2_id "TCONS_00017868"; splice_chain2 "";
NW_011934462.1	astalavista	as_event	5920	6284	.	-	.	as_code "1^2- , 0"; transcript1_id "TCONS_00017887"; splice_chain1 "6284,5920"; transcript2_id "TCONS_00017889"; splice_chain2 "";
NW_011934462.1	astalavista	as_event	5160	5407	.	-	.	as_code "1^2- , 0"; transcript1_id "TCONS_00017887"; splice_chain1 "5407,5160"; transcript2_id "TCONS_00017888"; splice_chain2 "";
NW_011934244.1	astalavista	as_event	6454	6669	.	-	.	as_code "1^2- , 0"; transcript1_id "TCONS_00008704"; splice_chain1 ""; transcript2_id "TCONS_00008705"; splice_chain2 "6669,6454";
NW_011934458.1	astalavista	as_event	382182	382512	.	-	.	as_code "1^2- , 0"; transcript1_id "TCONS_00017860"; splice_chain1 "382512,382182"; transcript2_id "TCONS_00017861"; splice_chain2 "";
NW_011934244.1	astalavista	as_event	14011	14229	.	+	.	as_code "1^2- , 0"; transcript1_id "TCONS_00008698"; splice_chain1 ""; transcript2_id "TCONS_00008699"; splice_chain2 "14011,14229";
NW_011934244.1	astalavista	as_event	2894	3030	.	+	.	as_code "1^2- , 0"; transcript1_id "TCONS_00008696"; splice_chain1 "2894,3030"; transcript2_id "TCONS_00008697"; splice_chain2 "";
NW_011934244.1	astalavista	as_event	2896	3032	.	+	.	as_code "1^2- , 0"; transcript1_id "TCONS_00008695"; splice_chain1 "2896,3032"; transcript2_id "TCONS_00008697"; splice_chain2 "";
NW_011934244.1	astalavista	as_event	3662	3884	.	+	.	as_code "1^2- , 0"; transcript1_id "TCONS_00008696"; splice_chain1 "3662,3884"; transcript2_id "TCONS_00008697"; splice_chain2 "";
NW_011934200.1	astalavista	as_event	51469	51626	.	+	.	as_code "1^2- , 0"; transcript1_id "TCONS_00004292"; splice_chain1 "51469,51626"; transcript2_id "TCONS_00004295"; splice_chain2 "";
NW_011934462.1	astalavista	as_event	43443	43768	.	-	.	as_code "1^2- , 0"; transcript1_id "TCONS_00017904"; splice_chain1 ""; transcript2_id "TCONS_00017903"; splice_chain2 "43768,43443";
NW_011934462.1	astalavista	as_event	51039	51409	.	-	.	as_code "1^2- , 0"; transcript1_id "TCONS_00017908"; splice_chain1 "51409,51039"; transcript2_id "TCONS_00017910"; splice_chain2 "";
NW_011934462.1	astalavista	as_event	60994	61792	.	-	.	as_code "1^2- , 0"; transcript1_id "TCONS_00017912"; splice_chain1 ""; transcript2_id "TCONS_00017916"; splice_chain2 "61792,60994";
NW_011934200.1	astalavista	as_event	88853	88938	.	-	.	as_code "1^2- , 0"; transcript1_id "TCONS_00004422"; splice_chain1 "88938,88853"; transcript2_id "TCONS_00004424"; splice_chain2 "";
NW_011934200.1	astalavista	as_event	87917	88219	.	-	.	as_code "1^2- , 0"; transcript1_id "TCONS_00004422"; splice_chain1 ""; transcript2_id "TCONS_00004423"; splice_chain2 "88219,87917";
NW_011934139.1	astalavista	as_event	30431	30686	.	+	.	as_code "1^2- , 0"; transcript1_id "TCONS_00001377"; splice_chain1 "30431,30686"; transcript2_id "TCONS_00001378"; splice_chain2 "";
NW_011934139.1	astalavista	as_event	40860	41179	.	+	.	as_code "1^2- , 0"; transcript1_id "TCONS_00001386"; splice_chain1 ""; transcript2_id "TCONS_00001387"; splice_chain2 "40860,41179";
NW_011934139.1	astalavista	as_event	44962	45196	.	+	.	as_code "1^2- , 0"; transcript1_id "TCONS_00001389"; splice_chain1 "44962,45196"; transcript2_id "TCONS_00001390"; splice_chain2 "";
NW_011934426.1	astalavista	as_event	82923	83197	.	-	.	as_code "1^2- , 0"; transcript1_id "TCONS_00017028"; splice_chain1 ""; transcript2_id "TCONS_00017030"; splice_chain2 "83197,82923";
NW_011934199.1	astalavista	as_event	2096	2245	.	-	.	as_code "1^2- , 0"; transcript1_id "TCONS_00004269"; splice_chain1 "2245,2096"; transcript2_id "TCONS_00004270"; splice_chain2 "";
NW_011934200.1	astalavista	as_event	37491	37675	.	-	.	as_code "1^2- , 0"; transcript1_id "TCONS_00004404"; splice_chain1 ""; transcript2_id "TCONS_00004405"; splice_chain2 "37675,37491";
NW_011934139.1	astalavista	as_event	15462	15889	.	+	.	as_code "1^2- , 0"; transcript1_id "TCONS_00001358"; splice_chain1 ""; transcript2_id "TCONS_00001357"; splice_chain2 "15462,15889";
NW_011934139.1	astalavista	as_event	10270	10583	.	+	.	as_code "1^2- , 0"; transcript1_id "TCONS_00001358"; splice_chain1 ""; transcript2_id "TCONS_00001360"; splice_chain2 "10270,10583";
NW_011934139.1	astalavista	as_event	4125	4244	.	+	.	as_code "1^2- , 0"; transcript1_id "TCONS_00001354"; splice_chain1 "4125,4244"; transcript2_id "TCONS_00001355"; splice_chain2 "";
NW_011934139.1	astalavista	as_event	21465	21580	.	+	.	as_code "1^2- , 0"; transcript1_id "TCONS_00001365"; splice_chain1 "21465,21580"; transcript2_id "TCONS_00001367"; splice_chain2 "";
NW_011934139.1	astalavista	as_event	24503	24656	.	+	.	as_code "1^2- , 0"; transcript1_id "TCONS_00001365"; splice_chain1 "24503,24656"; transcript2_id "TCONS_00001370"; splice_chain2 "";
NW_011934200.1	astalavista	as_event	3231	3330	.	+	.	as_code "1^2- , 0"; transcript1_id "TCONS_00004274"; splice_chain1 "3231,3330"; transcript2_id "TCONS_00004273"; splice_chain2 "";
NW_011934200.1	astalavista	as_event	3125	3330	.	+	.	as_code "1^2- , 0"; transcript1_id "TCONS_00004273"; splice_chain1 ""; transcript2_id "TCONS_00004276"; splice_chain2 "3125,3330";
NW_011934200.1	astalavista	as_event	10412	10879	.	+	.	as_code "1^2- , 0"; transcript1_id "TCONS_00004277"; splice_chain1 ""; transcript2_id "TCONS_00004279"; splice_chain2 "10412,10879";
NW_011934403.1	astalavista	as_event	189810	190126	.	-	.	as_code "1^2- , 0"; transcript1_id "TCONS_00016326"; splice_chain1 "190126,189810"; transcript2_id "TCONS_00016328"; splice_chain2 "";
NW_011934235.1	astalavista	as_event	662	873	.	+	.	as_code "1^2- , 0"; transcript1_id "TCONS_00008211"; splice_chain1 "662,873"; transcript2_id "TCONS_00008212"; splice_chain2 "";
NW_011934235.1	astalavista	as_event	3502	3724	.	+	.	as_code "1^2- , 0"; transcript1_id "TCONS_00008211"; splice_chain1 "3502,3724"; transcript2_id "TCONS_00008213"; splice_chain2 "";
NW_011934403.1	astalavista	as_event	208685	208944	.	+	.	as_code "1^2- , 0"; transcript1_id "TCONS_00016220"; splice_chain1 "208685,208944"; transcript2_id "TCONS_00016221"; splice_chain2 "";
NW_011934476.1	astalavista	as_event	21529	21629	.	+	.	as_code "1^2- , 0"; transcript1_id "TCONS_00018474"; splice_chain1 "21529,21629"; transcript2_id "TCONS_00018475"; splice_chain2 "";
NW_011934476.1	astalavista	as_event	22238	22451	.	+	.	as_code "1^2- , 0"; transcript1_id "TCONS_00018474"; splice_chain1 "22238,22451"; transcript2_id "TCONS_00018475"; splice_chain2 "";
NW_011934476.1	astalavista	as_event	22590	22840	.	+	.	as_code "1^2- , 0"; transcript1_id "TCONS_00018474"; splice_chain1 "22590,22840"; transcript2_id "TCONS_00018476"; splice_chain2 "";
NW_011934235.1	astalavista	as_event	649	861	.	-	.	as_code "1^2- , 0"; transcript1_id "TCONS_00008214"; splice_chain1 "861,649"; transcript2_id "TCONS_00008216"; splice_chain2 "";
NW_011934476.1	astalavista	as_event	20738	20919	.	-	.	as_code "1^2- , 0"; transcript1_id "TCONS_00018623"; splice_chain1 "20919,20738"; transcript2_id "TCONS_00018621"; splice_chain2 "";
NW_011934236.1	astalavista	as_event	119560	119646	.	+	.	as_code "1^2- , 0"; transcript1_id "TCONS_00008271"; splice_chain1 "119560,119646"; transcript2_id "TCONS_00008273"; splice_chain2 "";
NW_011934476.1	astalavista	as_event	47429	47673	.	-	.	as_code "1^2- , 0"; transcript1_id "TCONS_00018632"; splice_chain1 ""; transcript2_id "TCONS_00018633"; splice_chain2 "47673,47429";
NW_011934476.1	astalavista	as_event	52469	52692	.	-	.	as_code "1^2- , 0"; transcript1_id "TCONS_00018636"; splice_chain1 "52692,52469"; transcript2_id "TCONS_00018635"; splice_chain2 "";
NW_011934476.1	astalavista	as_event	51199	51383	.	-	.	as_code "1^2- , 0"; transcript1_id "TCONS_00018636"; splice_chain1 "51383,51199"; transcript2_id "TCONS_00018637"; splice_chain2 "";
NW_011934236.1	astalavista	as_event	55188	55282	.	-	.	as_code "1^2- , 0"; transcript1_id "TCONS_00008288"; splice_chain1 "55282,55188"; transcript2_id "TCONS_00008290"; splice_chain2 "";
NW_011934236.1	astalavista	as_event	51950	52205	.	+	.	as_code "1^2- , 0"; transcript1_id "TCONS_00008247"; splice_chain1 ""; transcript2_id "TCONS_00008251"; splice_chain2 "51950,52205";
NW_011934236.1	astalavista	as_event	67853	68071	.	-	.	as_code "1^2- , 0"; transcript1_id "TCONS_00008296"; splice_chain1 "68071,67853"; transcript2_id "TCONS_00008297"; splice_chain2 "";
NW_011934236.1	astalavista	as_event	66566	66734	.	-	.	as_code "1^2- , 0"; transcript1_id "TCONS_00008296"; splice_chain1 "66734,66566"; transcript2_id "TCONS_00008297"; splice_chain2 "";
NW_011934236.1	astalavista	as_event	92281	92405	.	-	.	as_code "1^2- , 0"; transcript1_id "TCONS_00008302"; splice_chain1 ""; transcript2_id "TCONS_00008303"; splice_chain2 "92405,92281";
NW_011934236.1	astalavista	as_event	81127	81380	.	+	.	as_code "1^2- , 0"; transcript1_id "TCONS_00008256"; splice_chain1 "81127,81380"; transcript2_id "TCONS_00008258"; splice_chain2 "";
NW_011934236.1	astalavista	as_event	85765	85991	.	+	.	as_code "1^2- , 0"; transcript1_id "TCONS_00008256"; splice_chain1 ""; transcript2_id "TCONS_00008258"; splice_chain2 "85765,85991";
NW_011934236.1	astalavista	as_event	86311	86429	.	+	.	as_code "1^2- , 0"; transcript1_id "TCONS_00008256"; splice_chain1 "86311,86429"; transcript2_id "TCONS_00008261"; splice_chain2 "";
NW_011934236.1	astalavista	as_event	100526	100667	.	+	.	as_code "1^2- , 0"; transcript1_id "TCONS_00008266"; splice_chain1 ""; transcript2_id "TCONS_00008267"; splice_chain2 "100526,100667";
NW_011934236.1	astalavista	as_event	100520	100667	.	+	.	as_code "1^2- , 0"; transcript1_id "TCONS_00008266"; splice_chain1 ""; transcript2_id "TCONS_00008269"; splice_chain2 "100520,100667";
NW_011934476.1	astalavista	as_event	90527	90670	.	-	.	as_code "1^2- , 0"; transcript1_id "TCONS_00018659"; splice_chain1 "90670,90527"; transcript2_id "TCONS_00018661"; splice_chain2 "";
NW_011934476.1	astalavista	as_event	105211	105326	.	-	.	as_code "1^2- , 0"; transcript1_id "TCONS_00018664"; splice_chain1 ""; transcript2_id "TCONS_00018665"; splice_chain2 "105326,105211";
NW_011934476.1	astalavista	as_event	88577	88865	.	+	.	as_code "1^2- , 0"; transcript1_id "TCONS_00018505"; splice_chain1 "88577,88865"; transcript2_id "TCONS_00018506"; splice_chain2 "";
NW_011934476.1	astalavista	as_event	88592	88865	.	+	.	as_code "1^2- , 0"; transcript1_id "TCONS_00018506"; splice_chain1 ""; transcript2_id "TCONS_00018507"; splice_chain2 "88592,88865";
NW_011934476.1	astalavista	as_event	76611	76869	.	-	.	as_code "1^2- , 0"; transcript1_id "TCONS_00018644"; splice_chain1 "76869,76611"; transcript2_id "TCONS_00018645"; splice_chain2 "";
NW_011934476.1	astalavista	as_event	80948	81113	.	-	.	as_code "1^2- , 0"; transcript1_id "TCONS_00018644"; splice_chain1 "81113,80948"; transcript2_id "TCONS_00018647"; splice_chain2 "";
NW_011934476.1	astalavista	as_event	71826	71996	.	-	.	as_code "1^2- , 0"; transcript1_id "TCONS_00018644"; splice_chain1 "71996,71826"; transcript2_id "TCONS_00018650"; splice_chain2 "";
NW_011934476.1	astalavista	as_event	74092	74231	.	-	.	as_code "1^2- , 0"; transcript1_id "TCONS_00018644"; splice_chain1 "74231,74092"; transcript2_id "TCONS_00018652"; splice_chain2 "";
NW_011934321.1	astalavista	as_event	525900	526024	.	+	.	as_code "1^2- , 0"; transcript1_id "TCONS_00013431"; splice_chain1 "525900,526024"; transcript2_id "TCONS_00013432"; splice_chain2 "";
NW_011934321.1	astalavista	as_event	527379	527679	.	+	.	as_code "1^2- , 0"; transcript1_id "TCONS_00013431"; splice_chain1 "527379,527679"; transcript2_id "TCONS_00013432"; splice_chain2 "";
NW_011934321.1	astalavista	as_event	537104	537471	.	-	.	as_code "1^2- , 0"; transcript1_id "TCONS_00013720"; splice_chain1 "537471,537104"; transcript2_id "TCONS_00013721"; splice_chain2 "";
NW_011934321.1	astalavista	as_event	543380	543729	.	-	.	as_code "1^2- , 0"; transcript1_id "TCONS_00013722"; splice_chain1 ""; transcript2_id "TCONS_00013723"; splice_chain2 "543729,543380";
NW_011934476.1	astalavista	as_event	151292	151451	.	+	.	as_code "1^2- , 0"; transcript1_id "TCONS_00018514"; splice_chain1 ""; transcript2_id "TCONS_00018516"; splice_chain2 "151292,151451";
NW_011934476.1	astalavista	as_event	143520	143989	.	-	.	as_code "1^2- , 0"; transcript1_id "TCONS_00018686"; splice_chain1 "143989,143520"; transcript2_id "TCONS_00018689"; splice_chain2 "";
NW_011934476.1	astalavista	as_event	145108	145231	.	-	.	as_code "1^2- , 0"; transcript1_id "TCONS_00018687"; splice_chain1 ""; transcript2_id "TCONS_00018690"; splice_chain2 "145231,145108";
NW_011934476.1	astalavista	as_event	145108	145192	.	-	.	as_code "1^2- , 0"; transcript1_id "TCONS_00018687"; splice_chain1 ""; transcript2_id "TCONS_00018691"; splice_chain2 "145192,145108";
NW_011934476.1	astalavista	as_event	144941	145051	.	-	.	as_code "1^2- , 0"; transcript1_id "TCONS_00018689"; splice_chain1 ""; transcript2_id "TCONS_00018690"; splice_chain2 "145051,144941";
NW_011934476.1	astalavista	as_event	140522	140608	.	-	.	as_code "1^2- , 0"; transcript1_id "TCONS_00018685"; splice_chain1 ""; transcript2_id "TCONS_00018686"; splice_chain2 "140608,140522";
NW_011934476.1	astalavista	as_event	139107	139309	.	-	.	as_code "1^2- , 0"; transcript1_id "TCONS_00018685"; splice_chain1 "139309,139107"; transcript2_id "TCONS_00018687"; splice_chain2 "";
NW_011934476.1	astalavista	as_event	130380	130667	.	-	.	as_code "1^2- , 0"; transcript1_id "TCONS_00018678"; splice_chain1 ""; transcript2_id "TCONS_00018680"; splice_chain2 "130667,130380";
NW_011934476.1	astalavista	as_event	119084	119535	.	+	.	as_code "1^2- , 0"; transcript1_id "TCONS_00018508"; splice_chain1 ""; transcript2_id "TCONS_00018509"; splice_chain2 "119084,119535";
NW_011934321.1	astalavista	as_event	481527	481585	.	+	.	as_code "1^2- , 0"; transcript1_id "TCONS_00013412"; splice_chain1 ""; transcript2_id "TCONS_00013413"; splice_chain2 "481527,481585";
NW_011934321.1	astalavista	as_event	484929	485049	.	-	.	as_code "1^2- , 0"; transcript1_id "TCONS_00013698"; splice_chain1 ""; transcript2_id "TCONS_00013699"; splice_chain2 "485049,484929";
NW_011934321.1	astalavista	as_event	517321	517541	.	+	.	as_code "1^2- , 0"; transcript1_id "TCONS_00013420"; splice_chain1 ""; transcript2_id "TCONS_00013424"; splice_chain2 "517321,517541";
NW_011934321.1	astalavista	as_event	521446	521608	.	+	.	as_code "1^2- , 0"; transcript1_id "TCONS_00013420"; splice_chain1 ""; transcript2_id "TCONS_00013427"; splice_chain2 "521446,521608";
NW_011934321.1	astalavista	as_event	520327	520420	.	+	.	as_code "1^2- , 0"; transcript1_id "TCONS_00013420"; splice_chain1 "520327,520420"; transcript2_id "TCONS_00013429"; splice_chain2 "";
NW_011934321.1	astalavista	as_event	504216	504454	.	+	.	as_code "1^2- , 0"; transcript1_id "TCONS_00013415"; splice_chain1 "504216,504454"; transcript2_id "TCONS_00013416"; splice_chain2 "";
NW_011934476.1	astalavista	as_event	157862	158104	.	+	.	as_code "1^2- , 0"; transcript1_id "TCONS_00018520"; splice_chain1 ""; transcript2_id "TCONS_00018521"; splice_chain2 "157862,158104";
NW_011934476.1	astalavista	as_event	157901	158104	.	+	.	as_code "1^2- , 0"; transcript1_id "TCONS_00018520"; splice_chain1 ""; transcript2_id "TCONS_00018522"; splice_chain2 "157901,158104";
NW_011934476.1	astalavista	as_event	160043	160252	.	-	.	as_code "1^2- , 0"; transcript1_id "TCONS_00018700"; splice_chain1 ""; transcript2_id "TCONS_00018702"; splice_chain2 "160252,160043";
NW_011934476.1	astalavista	as_event	162952	163229	.	+	.	as_code "1^2- , 0"; transcript1_id "TCONS_00018524"; splice_chain1 "162952,163229"; transcript2_id "TCONS_00018525"; splice_chain2 "";
NW_011934476.1	astalavista	as_event	167791	168041	.	-	.	as_code "1^2- , 0"; transcript1_id "TCONS_00018705"; splice_chain1 ""; transcript2_id "TCONS_00018706"; splice_chain2 "168041,167791";
NW_011934476.1	astalavista	as_event	210472	210677	.	-	.	as_code "1^2- , 0"; transcript1_id "TCONS_00018726"; splice_chain1 "210677,210472"; transcript2_id "TCONS_00018725"; splice_chain2 "";
NW_011934476.1	astalavista	as_event	208182	208273	.	-	.	as_code "1^2- , 0"; transcript1_id "TCONS_00018726"; splice_chain1 ""; transcript2_id "TCONS_00018725"; splice_chain2 "208273,208182";
NW_011934476.1	astalavista	as_event	192586	192881	.	-	.	as_code "1^2- , 0"; transcript1_id "TCONS_00018714"; splice_chain1 "192881,192586"; transcript2_id "TCONS_00018715"; splice_chain2 "";
NW_011934476.1	astalavista	as_event	188428	188951	.	+	.	as_code "1^2- , 0"; transcript1_id "TCONS_00018531"; splice_chain1 "188428,188951"; transcript2_id "TCONS_00018534"; splice_chain2 "";
NW_011934476.1	astalavista	as_event	202423	202826	.	-	.	as_code "1^2- , 0"; transcript1_id "TCONS_00018719"; splice_chain1 "202826,202423"; transcript2_id "TCONS_00018721"; splice_chain2 "";
NW_011934476.1	astalavista	as_event	203426	203703	.	-	.	as_code "1^2- , 0"; transcript1_id "TCONS_00018720"; splice_chain1 ""; transcript2_id "TCONS_00018721"; splice_chain2 "203703,203426";
NW_011934476.1	astalavista	as_event	201738	201866	.	-	.	as_code "1^2- , 0"; transcript1_id "TCONS_00018719"; splice_chain1 "201866,201738"; transcript2_id "TCONS_00018720"; splice_chain2 "";
NW_011934476.1	astalavista	as_event	206575	206885	.	+	.	as_code "1^2- , 0"; transcript1_id "TCONS_00018539"; splice_chain1 ""; transcript2_id "TCONS_00018540"; splice_chain2 "206575,206885";
NW_011934321.1	astalavista	as_event	378452	379045	.	-	.	as_code "1^2- , 0"; transcript1_id "TCONS_00013650"; splice_chain1 ""; transcript2_id "TCONS_00013651"; splice_chain2 "379045,378452";
NW_011934327.1	astalavista	as_event	22212	22301	.	-	.	as_code "1^2- , 0"; transcript1_id "TCONS_00013949"; splice_chain1 "22301,22212"; transcript2_id "TCONS_00013951"; splice_chain2 "";
NW_011934321.1	astalavista	as_event	291402	291628	.	-	.	as_code "1^2- , 0"; transcript1_id "TCONS_00013609"; splice_chain1 ""; transcript2_id "TCONS_00013611"; splice_chain2 "291628,291402";
NW_011934321.1	astalavista	as_event	286689	286805	.	+	.	as_code "1^2- , 0"; transcript1_id "TCONS_00013360"; splice_chain1 "286689,286805"; transcript2_id "TCONS_00013361"; splice_chain2 "";
NW_011934321.1	astalavista	as_event	295478	295733	.	+	.	as_code "1^2- , 0"; transcript1_id "TCONS_00013364"; splice_chain1 "295478,295733"; transcript2_id "TCONS_00013365"; splice_chain2 "";
NW_011934321.1	astalavista	as_event	300104	300243	.	+	.	as_code "1^2- , 0"; transcript1_id "TCONS_00013367"; splice_chain1 ""; transcript2_id "TCONS_00013369"; splice_chain2 "300104,300243";
NW_011934321.1	astalavista	as_event	301755	301865	.	+	.	as_code "1^2- , 0"; transcript1_id "TCONS_00013367"; splice_chain1 "301755,301865"; transcript2_id "TCONS_00013372"; splice_chain2 "";
NW_011934321.1	astalavista	as_event	302751	302962	.	-	.	as_code "1^2- , 0"; transcript1_id "TCONS_00013620"; splice_chain1 ""; transcript2_id "TCONS_00013621"; splice_chain2 "302962,302751";
NW_011934321.1	astalavista	as_event	303012	303133	.	-	.	as_code "1^2- , 0"; transcript1_id "TCONS_00013620"; splice_chain1 "303133,303012"; transcript2_id "TCONS_00013622"; splice_chain2 "";
NW_011934321.1	astalavista	as_event	305938	306344	.	-	.	as_code "1^2- , 0"; transcript1_id "TCONS_00013621"; splice_chain1 "306344,305938"; transcript2_id "TCONS_00013622"; splice_chain2 "";
NW_011934327.1	astalavista	as_event	55301	55377	.	-	.	as_code "1^2- , 0"; transcript1_id "TCONS_00013967"; splice_chain1 ""; transcript2_id "TCONS_00013970"; splice_chain2 "55377,55301";
NW_011934321.1	astalavista	as_event	324081	324214	.	-	.	as_code "1^2- , 0"; transcript1_id "TCONS_00013638"; splice_chain1 "324214,324081"; transcript2_id "TCONS_00013640"; splice_chain2 "";
NW_011934321.1	astalavista	as_event	338810	338949	.	-	.	as_code "1^2- , 0"; transcript1_id "TCONS_00013640"; splice_chain1 ""; transcript2_id "TCONS_00013641"; splice_chain2 "338949,338810";
NW_011934321.1	astalavista	as_event	341248	341936	.	-	.	as_code "1^2- , 0"; transcript1_id "TCONS_00013641"; splice_chain1 ""; transcript2_id "TCONS_00013642"; splice_chain2 "341936,341248";
NW_011934321.1	astalavista	as_event	343542	343749	.	-	.	as_code "1^2- , 0"; transcript1_id "TCONS_00013641"; splice_chain1 "343749,343542"; transcript2_id "TCONS_00013645"; splice_chain2 "";
NW_011934321.1	astalavista	as_event	340467	340832	.	-	.	as_code "1^2- , 0"; transcript1_id "TCONS_00013641"; splice_chain1 "340832,340467"; transcript2_id "TCONS_00013645"; splice_chain2 "";
NW_011934327.1	astalavista	as_event	60665	60986	.	+	.	as_code "1^2- , 0"; transcript1_id "TCONS_00013837"; splice_chain1 ""; transcript2_id "TCONS_00013838"; splice_chain2 "60665,60986";
NW_011934327.1	astalavista	as_event	65053	65353	.	-	.	as_code "1^2- , 0"; transcript1_id "TCONS_00013976"; splice_chain1 "65353,65053"; transcript2_id "TCONS_00013977"; splice_chain2 "";
NW_011934321.1	astalavista	as_event	472102	472238	.	-	.	as_code "1^2- , 0"; transcript1_id "TCONS_00013691"; splice_chain1 ""; transcript2_id "TCONS_00013692"; splice_chain2 "472238,472102";
NW_011934321.1	astalavista	as_event	445857	445936	.	+	.	as_code "1^2- , 0"; transcript1_id "TCONS_00013398"; splice_chain1 "445857,445936"; transcript2_id "TCONS_00013397"; splice_chain2 "";
NW_011934321.1	astalavista	as_event	448710	448947	.	+	.	as_code "1^2- , 0"; transcript1_id "TCONS_00013398"; splice_chain1 "448710,448947"; transcript2_id "TCONS_00013400"; splice_chain2 "";
NW_011934321.1	astalavista	as_event	448710	448943	.	+	.	as_code "1^2- , 0"; transcript1_id "TCONS_00013396"; splice_chain1 "448710,448943"; transcript2_id "TCONS_00013400"; splice_chain2 "";
NW_011934321.1	astalavista	as_event	448195	448336	.	+	.	as_code "1^2- , 0"; transcript1_id "TCONS_00013397"; splice_chain1 "448195,448336"; transcript2_id "TCONS_00013400"; splice_chain2 "";
NW_011934321.1	astalavista	as_event	448033	448336	.	+	.	as_code "1^2- , 0"; transcript1_id "TCONS_00013394"; splice_chain1 "448033,448336"; transcript2_id "TCONS_00013400"; splice_chain2 "";
NW_011934327.1	astalavista	as_event	68738	68787	.	+	.	as_code "1^2- , 0"; transcript1_id "TCONS_00013839"; splice_chain1 ""; transcript2_id "TCONS_00013840"; splice_chain2 "68738,68787";
NW_011934327.1	astalavista	as_event	71414	71625	.	+	.	as_code "1^2- , 0"; transcript1_id "TCONS_00013839"; splice_chain1 ""; transcript2_id "TCONS_00013840"; splice_chain2 "71414,71625";
NW_011934159.1	astalavista	as_event	171198	171409	.	-	.	as_code "1^2- , 0"; transcript1_id "TCONS_00002781"; splice_chain1 "171409,171198"; transcript2_id "TCONS_00002782"; splice_chain2 "";
NW_011934327.1	astalavista	as_event	83989	84235	.	-	.	as_code "1^2- , 0"; transcript1_id "TCONS_00013983"; splice_chain1 "84235,83989"; transcript2_id "TCONS_00013984"; splice_chain2 "";
NW_011934327.1	astalavista	as_event	94313	94416	.	-	.	as_code "1^2- , 0"; transcript1_id "TCONS_00013985"; splice_chain1 "94416,94313"; transcript2_id "TCONS_00013995"; splice_chain2 "";
NW_011934327.1	astalavista	as_event	88505	89576	.	-	.	as_code "1^2- , 0"; transcript1_id "TCONS_00013990"; splice_chain1 ""; transcript2_id "TCONS_00013991"; splice_chain2 "89576,88505";
NW_011934159.1	astalavista	as_event	160191	160479	.	-	.	as_code "1^2- , 0"; transcript1_id "TCONS_00002777"; splice_chain1 ""; transcript2_id "TCONS_00002776"; splice_chain2 "160479,160191";
NW_011934327.1	astalavista	as_event	100325	100586	.	+	.	as_code "1^2- , 0"; transcript1_id "TCONS_00013851"; splice_chain1 "100325,100586"; transcript2_id "TCONS_00013852"; splice_chain2 "";
NW_011934159.1	astalavista	as_event	152554	152742	.	-	.	as_code "1^2- , 0"; transcript1_id "TCONS_00002772"; splice_chain1 ""; transcript2_id "TCONS_00002773"; splice_chain2 "152742,152554";
NW_011934327.1	astalavista	as_event	110357	111016	.	-	.	as_code "1^2- , 0"; transcript1_id "TCONS_00014001"; splice_chain1 "111016,110357"; transcript2_id "TCONS_00014003"; splice_chain2 "";
NW_011934159.1	astalavista	as_event	144555	144772	.	+	.	as_code "1^2- , 0"; transcript1_id "TCONS_00002677"; splice_chain1 ""; transcript2_id "TCONS_00002678"; splice_chain2 "144555,144772";
NW_011934321.1	astalavista	as_event	438516	438604	.	-	.	as_code "1^2- , 0"; transcript1_id "TCONS_00013676"; splice_chain1 "438604,438516"; transcript2_id "TCONS_00013682"; splice_chain2 "";
NW_011934321.1	astalavista	as_event	438516	438571	.	-	.	as_code "1^2- , 0"; transcript1_id "TCONS_00013681"; splice_chain1 "438571,438516"; transcript2_id "TCONS_00013682"; splice_chain2 "";
NW_011934321.1	astalavista	as_event	423980	424037	.	+	.	as_code "1^2- , 0"; transcript1_id "TCONS_00013389"; splice_chain1 "423980,424037"; transcript2_id "TCONS_00013390"; splice_chain2 "";
NW_011934321.1	astalavista	as_event	395922	396028	.	-	.	as_code "1^2- , 0"; transcript1_id "TCONS_00013659"; splice_chain1 ""; transcript2_id "TCONS_00013661"; splice_chain2 "396028,395922";
NW_011934159.1	astalavista	as_event	240193	240421	.	+	.	as_code "1^2- , 0"; transcript1_id "TCONS_00002697"; splice_chain1 "240193,240421"; transcript2_id "TCONS_00002706"; splice_chain2 "";
NW_011934159.1	astalavista	as_event	246431	246522	.	+	.	as_code "1^2- , 0"; transcript1_id "TCONS_00002697"; splice_chain1 "246431,246522"; transcript2_id "TCONS_00002700"; splice_chain2 "";
NW_011934159.1	astalavista	as_event	244962	245092	.	+	.	as_code "1^2- , 0"; transcript1_id "TCONS_00002697"; splice_chain1 "244962,245092"; transcript2_id "TCONS_00002709"; splice_chain2 "";
NW_011934327.1	astalavista	as_event	131967	132185	.	-	.	as_code "1^2- , 0"; transcript1_id "TCONS_00014013"; splice_chain1 "132185,131967"; transcript2_id "TCONS_00014014"; splice_chain2 "";
NW_011934159.1	astalavista	as_event	213123	213257	.	+	.	as_code "1^2- , 0"; transcript1_id "TCONS_00002693"; splice_chain1 "213123,213257"; transcript2_id "TCONS_00002694"; splice_chain2 "";
NW_011934327.1	astalavista	as_event	144917	145137	.	+	.	as_code "1^2- , 0"; transcript1_id "TCONS_00013869"; splice_chain1 "144917,145137"; transcript2_id "TCONS_00013871"; splice_chain2 "";
NW_011934159.1	astalavista	as_event	180610	180701	.	-	.	as_code "1^2- , 0"; transcript1_id "TCONS_00002784"; splice_chain1 ""; transcript2_id "TCONS_00002786"; splice_chain2 "180701,180610";
NW_011934321.1	astalavista	as_event	201634	201864	.	-	.	as_code "1^2- , 0"; transcript1_id "TCONS_00013581"; splice_chain1 ""; transcript2_id "TCONS_00013582"; splice_chain2 "201864,201634";
NW_011934321.1	astalavista	as_event	197659	197888	.	+	.	as_code "1^2- , 0"; transcript1_id "TCONS_00013315"; splice_chain1 ""; transcript2_id "TCONS_00013316"; splice_chain2 "197659,197888";
NW_011934321.1	astalavista	as_event	208367	208419	.	+	.	as_code "1^2- , 0"; transcript1_id "TCONS_00013322"; splice_chain1 ""; transcript2_id "TCONS_00013323"; splice_chain2 "208367,208419";
NW_011934321.1	astalavista	as_event	208901	209214	.	+	.	as_code "1^2- , 0"; transcript1_id "TCONS_00013322"; splice_chain1 "208901,209214"; transcript2_id "TCONS_00013324"; splice_chain2 "";
NW_011934321.1	astalavista	as_event	210855	211090	.	+	.	as_code "1^2- , 0"; transcript1_id "TCONS_00013322"; splice_chain1 ""; transcript2_id "TCONS_00013323"; splice_chain2 "210855,211090";
NW_011934233.1	astalavista	as_event	9149	9361	.	+	.	as_code "1^2- , 0"; transcript1_id "TCONS_00008127"; splice_chain1 "9149,9361"; transcript2_id "TCONS_00008128"; splice_chain2 "";
NW_011934321.1	astalavista	as_event	217663	217898	.	+	.	as_code "1^2- , 0"; transcript1_id "TCONS_00013327"; splice_chain1 ""; transcript2_id "TCONS_00013329"; splice_chain2 "217663,217898";
NW_011934475.1	astalavista	as_event	34369	34548	.	+	.	as_code "1^2- , 0"; transcript1_id "TCONS_00018296"; splice_chain1 "34369,34548"; transcript2_id "TCONS_00018301"; splice_chain2 "";
NW_011934233.1	astalavista	as_event	30487	30834	.	-	.	as_code "1^2- , 0"; transcript1_id "TCONS_00008177"; splice_chain1 "30834,30487"; transcript2_id "TCONS_00008185"; splice_chain2 "";
NW_011934233.1	astalavista	as_event	26448	26717	.	-	.	as_code "1^2- , 0"; transcript1_id "TCONS_00008177"; splice_chain1 "26717,26448"; transcript2_id "TCONS_00008179"; splice_chain2 "";
NW_011934233.1	astalavista	as_event	26562	26717	.	-	.	as_code "1^2- , 0"; transcript1_id "TCONS_00008179"; splice_chain1 ""; transcript2_id "TCONS_00008181"; splice_chain2 "26717,26562";
NW_011934475.1	astalavista	as_event	10036	10578	.	+	.	as_code "1^2- , 0"; transcript1_id "TCONS_00018284"; splice_chain1 ""; transcript2_id "TCONS_00018285"; splice_chain2 "10036,10578";
NW_011934233.1	astalavista	as_event	34341	34474	.	-	.	as_code "1^2- , 0"; transcript1_id "TCONS_00008188"; splice_chain1 ""; transcript2_id "TCONS_00008189"; splice_chain2 "34474,34341";
NW_011934475.1	astalavista	as_event	24107	24519	.	+	.	as_code "1^2- , 0"; transcript1_id "TCONS_00018287"; splice_chain1 ""; transcript2_id "TCONS_00018289"; splice_chain2 "24107,24519";
NW_011934475.1	astalavista	as_event	22103	22320	.	+	.	as_code "1^2- , 0"; transcript1_id "TCONS_00018287"; splice_chain1 ""; transcript2_id "TCONS_00018291"; splice_chain2 "22103,22320";
NW_011934475.1	astalavista	as_event	23889	23992	.	+	.	as_code "1^2- , 0"; transcript1_id "TCONS_00018287"; splice_chain1 "23889,23992"; transcript2_id "TCONS_00018294"; splice_chain2 "";
NW_011934475.1	astalavista	as_event	25131	25392	.	+	.	as_code "1^2- , 0"; transcript1_id "TCONS_00018289"; splice_chain1 "25131,25392"; transcript2_id "TCONS_00018291"; splice_chain2 "";
NW_011934475.1	astalavista	as_event	13773	13982	.	-	.	as_code "1^2- , 0"; transcript1_id "TCONS_00018387"; splice_chain1 ""; transcript2_id "TCONS_00018385"; splice_chain2 "13982,13773";
NW_011934233.1	astalavista	as_event	41858	41941	.	+	.	as_code "1^2- , 0"; transcript1_id "TCONS_00008141"; splice_chain1 ""; transcript2_id "TCONS_00008142"; splice_chain2 "41858,41941";
NW_011934233.1	astalavista	as_event	45344	45564	.	+	.	as_code "1^2- , 0"; transcript1_id "TCONS_00008141"; splice_chain1 ""; transcript2_id "TCONS_00008144"; splice_chain2 "45344,45564";
NW_011934233.1	astalavista	as_event	46504	46633	.	+	.	as_code "1^2- , 0"; transcript1_id "TCONS_00008141"; splice_chain1 ""; transcript2_id "TCONS_00008146"; splice_chain2 "46504,46633";
NW_011934321.1	astalavista	as_event	188412	188713	.	+	.	as_code "1^2- , 0"; transcript1_id "TCONS_00013308"; splice_chain1 ""; transcript2_id "TCONS_00013307"; splice_chain2 "188412,188713";
NW_011934321.1	astalavista	as_event	191267	191607	.	-	.	as_code "1^2- , 0"; transcript1_id "TCONS_00013576"; splice_chain1 ""; transcript2_id "TCONS_00013577"; splice_chain2 "191607,191267";
NW_011934120.1	astalavista	as_event	142247	142844	.	+	.	as_code "1^2- , 0"; transcript1_id "TCONS_00000347"; splice_chain1 ""; transcript2_id "TCONS_00000343"; splice_chain2 "142247,142844";
NW_011934120.1	astalavista	as_event	143235	143451	.	+	.	as_code "1^2- , 0"; transcript1_id "TCONS_00000347"; splice_chain1 ""; transcript2_id "TCONS_00000346"; splice_chain2 "143235,143451";
NW_011934120.1	astalavista	as_event	145002	145290	.	+	.	as_code "1^2- , 0"; transcript1_id "TCONS_00000347"; splice_chain1 "145002,145290"; transcript2_id "TCONS_00000343"; splice_chain2 "";
NW_011934120.1	astalavista	as_event	138259	138467	.	+	.	as_code "1^2- , 0"; transcript1_id "TCONS_00000339"; splice_chain1 "138259,138467"; transcript2_id "TCONS_00000340"; splice_chain2 "";
NW_011934120.1	astalavista	as_event	139225	139427	.	+	.	as_code "1^2- , 0"; transcript1_id "TCONS_00000339"; splice_chain1 "139225,139427"; transcript2_id "TCONS_00000340"; splice_chain2 "";
NW_011934233.1	astalavista	as_event	56735	57126	.	-	.	as_code "1^2- , 0"; transcript1_id "TCONS_00008196"; splice_chain1 "57126,56735"; transcript2_id "TCONS_00008197"; splice_chain2 "";
NW_011934233.1	astalavista	as_event	56400	56641	.	-	.	as_code "1^2- , 0"; transcript1_id "TCONS_00008196"; splice_chain1 ""; transcript2_id "TCONS_00008199"; splice_chain2 "56641,56400";
NW_011934233.1	astalavista	as_event	54542	55493	.	-	.	as_code "1^2- , 0"; transcript1_id "TCONS_00008196"; splice_chain1 "55493,54542"; transcript2_id "TCONS_00008197"; splice_chain2 "";
NW_011934233.1	astalavista	as_event	65752	66326	.	+	.	as_code "1^2- , 0"; transcript1_id "TCONS_00008158"; splice_chain1 ""; transcript2_id "TCONS_00008159"; splice_chain2 "65752,66326";
NW_011934233.1	astalavista	as_event	66714	66777	.	+	.	as_code "1^2- , 0"; transcript1_id "TCONS_00008158"; splice_chain1 ""; transcript2_id "TCONS_00008160"; splice_chain2 "66714,66777";
NW_011934120.1	astalavista	as_event	127559	127815	.	+	.	as_code "1^2- , 0"; transcript1_id "TCONS_00000331"; splice_chain1 "127559,127815"; transcript2_id "TCONS_00000332"; splice_chain2 "";
NW_011934233.1	astalavista	as_event	74324	74463	.	+	.	as_code "1^2- , 0"; transcript1_id "TCONS_00008163"; splice_chain1 "74324,74463"; transcript2_id "TCONS_00008165"; splice_chain2 "";
NW_011934233.1	astalavista	as_event	68785	68886	.	-	.	as_code "1^2- , 0"; transcript1_id "TCONS_00008204"; splice_chain1 "68886,68785"; transcript2_id "TCONS_00008203"; splice_chain2 "";
NW_011934233.1	astalavista	as_event	68583	68679	.	-	.	as_code "1^2- , 0"; transcript1_id "TCONS_00008204"; splice_chain1 "68679,68583"; transcript2_id "TCONS_00008205"; splice_chain2 "";
NW_011934321.1	astalavista	as_event	258028	258260	.	+	.	as_code "1^2- , 0"; transcript1_id "TCONS_00013346"; splice_chain1 ""; transcript2_id "TCONS_00013347"; splice_chain2 "258028,258260";
NW_011934120.1	astalavista	as_event	108984	109108	.	-	.	as_code "1^2- , 0"; transcript1_id "TCONS_00000381"; splice_chain1 ""; transcript2_id "TCONS_00000382"; splice_chain2 "109108,108984";
NW_011934128.1	astalavista	as_event	15763	15994	.	-	.	as_code "1^2- , 0"; transcript1_id "TCONS_00001017"; splice_chain1 ""; transcript2_id "TCONS_00001019"; splice_chain2 "15994,15763";
NW_011934120.1	astalavista	as_event	86734	86977	.	-	.	as_code "1^2- , 0"; transcript1_id "TCONS_00000370"; splice_chain1 "86977,86734"; transcript2_id "TCONS_00000371"; splice_chain2 "";
NW_011934128.1	astalavista	as_event	6891	6991	.	-	.	as_code "1^2- , 0"; transcript1_id "TCONS_00001013"; splice_chain1 ""; transcript2_id "TCONS_00001014"; splice_chain2 "6991,6891";
NW_011934120.1	astalavista	as_event	97317	97995	.	+	.	as_code "1^2- , 0"; transcript1_id "TCONS_00000323"; splice_chain1 "97317,97995"; transcript2_id "TCONS_00000325"; splice_chain2 "";
NW_011934321.1	astalavista	as_event	282694	282803	.	+	.	as_code "1^2- , 0"; transcript1_id "TCONS_00013356"; splice_chain1 ""; transcript2_id "TCONS_00013359"; splice_chain2 "282694,282803";
NW_011934321.1	astalavista	as_event	282239	282518	.	+	.	as_code "1^2- , 0"; transcript1_id "TCONS_00013357"; splice_chain1 ""; transcript2_id "TCONS_00013359"; splice_chain2 "282239,282518";
NW_011934120.1	astalavista	as_event	74003	74223	.	+	.	as_code "1^2- , 0"; transcript1_id "TCONS_00000312"; splice_chain1 "74003,74223"; transcript2_id "TCONS_00000317"; splice_chain2 "";
NW_011934321.1	astalavista	as_event	230311	230510	.	+	.	as_code "1^2- , 0"; transcript1_id "TCONS_00013337"; splice_chain1 ""; transcript2_id "TCONS_00013338"; splice_chain2 "230311,230510";
NW_011934321.1	astalavista	as_event	231827	232035	.	+	.	as_code "1^2- , 0"; transcript1_id "TCONS_00013337"; splice_chain1 ""; transcript2_id "TCONS_00013338"; splice_chain2 "231827,232035";
NW_011934321.1	astalavista	as_event	240209	240397	.	-	.	as_code "1^2- , 0"; transcript1_id "TCONS_00013592"; splice_chain1 "240397,240209"; transcript2_id "TCONS_00013593"; splice_chain2 "";
NW_011934321.1	astalavista	as_event	225305	225513	.	+	.	as_code "1^2- , 0"; transcript1_id "TCONS_00013334"; splice_chain1 ""; transcript2_id "TCONS_00013335"; splice_chain2 "225305,225513";
NW_011934120.1	astalavista	as_event	48178	48445	.	+	.	as_code "1^2- , 0"; transcript1_id "TCONS_00000304"; splice_chain1 ""; transcript2_id "TCONS_00000305"; splice_chain2 "48178,48445";
NW_011934120.1	astalavista	as_event	49054	49262	.	+	.	as_code "1^2- , 0"; transcript1_id "TCONS_00000304"; splice_chain1 ""; transcript2_id "TCONS_00000307"; splice_chain2 "49054,49262";
NW_011934321.1	astalavista	as_event	242989	243361	.	+	.	as_code "1^2- , 0"; transcript1_id "TCONS_00013340"; splice_chain1 "242989,243361"; transcript2_id "TCONS_00013341"; splice_chain2 "";
NW_011934120.1	astalavista	as_event	32034	32176	.	-	.	as_code "1^2- , 0"; transcript1_id "TCONS_00000355"; splice_chain1 "32176,32034"; transcript2_id "TCONS_00000356"; splice_chain2 "";
NW_011934120.1	astalavista	as_event	28054	28159	.	-	.	as_code "1^2- , 0"; transcript1_id "TCONS_00000355"; splice_chain1 "28159,28054"; transcript2_id "TCONS_00000356"; splice_chain2 "";
NW_011934120.1	astalavista	as_event	38556	38608	.	-	.	as_code "1^2- , 0"; transcript1_id "TCONS_00000355"; splice_chain1 "38608,38556"; transcript2_id "TCONS_00000358"; splice_chain2 "";
NW_011934120.1	astalavista	as_event	30263	30523	.	-	.	as_code "1^2- , 0"; transcript1_id "TCONS_00000355"; splice_chain1 "30523,30263"; transcript2_id "TCONS_00000358"; splice_chain2 "";
NW_011934120.1	astalavista	as_event	26535	26655	.	-	.	as_code "1^2- , 0"; transcript1_id "TCONS_00000355"; splice_chain1 "26655,26535"; transcript2_id "TCONS_00000360"; splice_chain2 "";
NW_011934120.1	astalavista	as_event	31696	31938	.	-	.	as_code "1^2- , 0"; transcript1_id "TCONS_00000355"; splice_chain1 ""; transcript2_id "TCONS_00000362"; splice_chain2 "31938,31696";
NW_011934120.1	astalavista	as_event	22292	22551	.	+	.	as_code "1^2- , 0"; transcript1_id "TCONS_00000291"; splice_chain1 "22292,22551"; transcript2_id "TCONS_00000294"; splice_chain2 "";
NW_011934120.1	astalavista	as_event	23414	23606	.	+	.	as_code "1^2- , 0"; transcript1_id "TCONS_00000291"; splice_chain1 "23414,23606"; transcript2_id "TCONS_00000297"; splice_chain2 "";
NW_011934120.1	astalavista	as_event	23414	23612	.	+	.	as_code "1^2- , 0"; transcript1_id "TCONS_00000294"; splice_chain1 "23414,23612"; transcript2_id "TCONS_00000297"; splice_chain2 "";
NW_011934254.1	astalavista	as_event	318835	318938	.	+	.	as_code "1^2- , 0"; transcript1_id "TCONS_00010107"; splice_chain1 ""; transcript2_id "TCONS_00010109"; splice_chain2 "318835,318938";
NW_011934254.1	astalavista	as_event	319920	320012	.	+	.	as_code "1^2- , 0"; transcript1_id "TCONS_00010107"; splice_chain1 ""; transcript2_id "TCONS_00010109"; splice_chain2 "319920,320012";
NW_011934381.1	astalavista	as_event	170087	170298	.	-	.	as_code "1^2- , 0"; transcript1_id "TCONS_00015677"; splice_chain1 ""; transcript2_id "TCONS_00015678"; splice_chain2 "170298,170087";
NW_011934381.1	astalavista	as_event	169091	169308	.	-	.	as_code "1^2- , 0"; transcript1_id "TCONS_00015677"; splice_chain1 ""; transcript2_id "TCONS_00015678"; splice_chain2 "169308,169091";
NW_011934357.1	astalavista	as_event	168595	168704	.	+	.	as_code "1^2- , 0"; transcript1_id "TCONS_00014682"; splice_chain1 "168595,168704"; transcript2_id "TCONS_00014686"; splice_chain2 "";
NW_011934357.1	astalavista	as_event	173567	173688	.	-	.	as_code "1^2- , 0"; transcript1_id "TCONS_00014822"; splice_chain1 "173688,173567"; transcript2_id "TCONS_00014823"; splice_chain2 "";
NW_011934253.1	astalavista	as_event	20877	20973	.	+	.	as_code "1^2- , 0"; transcript1_id "TCONS_00009760"; splice_chain1 ""; transcript2_id "TCONS_00009761"; splice_chain2 "20877,20973";
NW_011934253.1	astalavista	as_event	7086	7303	.	+	.	as_code "1^2- , 0"; transcript1_id "TCONS_00009750"; splice_chain1 "7086,7303"; transcript2_id "TCONS_00009752"; splice_chain2 "";
NW_011934253.1	astalavista	as_event	6851	7005	.	+	.	as_code "1^2- , 0"; transcript1_id "TCONS_00009752"; splice_chain1 "6851,7005"; transcript2_id "TCONS_00009754"; splice_chain2 "";
NW_011934253.1	astalavista	as_event	11729	11958	.	-	.	as_code "1^2- , 0"; transcript1_id "TCONS_00009867"; splice_chain1 ""; transcript2_id "TCONS_00009868"; splice_chain2 "11958,11729";
NW_011934357.1	astalavista	as_event	163682	163855	.	-	.	as_code "1^2- , 0"; transcript1_id "TCONS_00014819"; splice_chain1 ""; transcript2_id "TCONS_00014821"; splice_chain2 "163855,163682";
NW_011934381.1	astalavista	as_event	188419	188499	.	+	.	as_code "1^2- , 0"; transcript1_id "TCONS_00015632"; splice_chain1 ""; transcript2_id "TCONS_00015633"; splice_chain2 "188419,188499";
NW_011934253.1	astalavista	as_event	1998	2200	.	-	.	as_code "1^2- , 0"; transcript1_id "TCONS_00009865"; splice_chain1 "2200,1998"; transcript2_id "TCONS_00009866"; splice_chain2 "";
NW_011934253.1	astalavista	as_event	1471	1642	.	-	.	as_code "1^2- , 0"; transcript1_id "TCONS_00009865"; splice_chain1 ""; transcript2_id "TCONS_00009866"; splice_chain2 "1642,1471";
NW_011934424.1	astalavista	as_event	7222	7581	.	-	.	as_code "1^2- , 0"; transcript1_id "TCONS_00016956"; splice_chain1 ""; transcript2_id "TCONS_00016960"; splice_chain2 "7581,7222";
NW_011934424.1	astalavista	as_event	11434	11641	.	+	.	as_code "1^2- , 0"; transcript1_id "TCONS_00016951"; splice_chain1 "11434,11641"; transcript2_id "TCONS_00016953"; splice_chain2 "";
NW_011934357.1	astalavista	as_event	145119	145322	.	-	.	as_code "1^2- , 0"; transcript1_id "TCONS_00014808"; splice_chain1 "145322,145119"; transcript2_id "TCONS_00014809"; splice_chain2 "";
NW_011934253.1	astalavista	as_event	52048	52137	.	-	.	as_code "1^2- , 0"; transcript1_id "TCONS_00009877"; splice_chain1 "52137,52048"; transcript2_id "TCONS_00009880"; splice_chain2 "";
NW_011934253.1	astalavista	as_event	59654	59715	.	-	.	as_code "1^2- , 0"; transcript1_id "TCONS_00009886"; splice_chain1 "59715,59654"; transcript2_id "TCONS_00009889"; splice_chain2 "";
NW_011934357.1	astalavista	as_event	108784	108965	.	+	.	as_code "1^2- , 0"; transcript1_id "TCONS_00014651"; splice_chain1 ""; transcript2_id "TCONS_00014656"; splice_chain2 "108784,108965";
NW_011934357.1	astalavista	as_event	103871	104073	.	+	.	as_code "1^2- , 0"; transcript1_id "TCONS_00014653"; splice_chain1 "103871,104073"; transcript2_id "TCONS_00014654"; splice_chain2 "";
NW_011934253.1	astalavista	as_event	48019	48086	.	+	.	as_code "1^2- , 0"; transcript1_id "TCONS_00009769"; splice_chain1 "48019,48086"; transcript2_id "TCONS_00009772"; splice_chain2 "";
NW_011934253.1	astalavista	as_event	47802	47893	.	+	.	as_code "1^2- , 0"; transcript1_id "TCONS_00009771"; splice_chain1 "47802,47893"; transcript2_id "TCONS_00009773"; splice_chain2 "";
NW_011934357.1	astalavista	as_event	116493	116726	.	-	.	as_code "1^2- , 0"; transcript1_id "TCONS_00014800"; splice_chain1 "116726,116493"; transcript2_id "TCONS_00014801"; splice_chain2 "";
NW_011934357.1	astalavista	as_event	118121	118275	.	+	.	as_code "1^2- , 0"; transcript1_id "TCONS_00014658"; splice_chain1 "118121,118275"; transcript2_id "TCONS_00014659"; splice_chain2 "";
NW_011934253.1	astalavista	as_event	19168	19281	.	-	.	as_code "1^2- , 0"; transcript1_id "TCONS_00009872"; splice_chain1 "19281,19168"; transcript2_id "TCONS_00009873"; splice_chain2 "";
NW_011934253.1	astalavista	as_event	16545	16864	.	-	.	as_code "1^2- , 0"; transcript1_id "TCONS_00009871"; splice_chain1 "16864,16545"; transcript2_id "TCONS_00009872"; splice_chain2 "";
NW_011934253.1	astalavista	as_event	40041	40362	.	+	.	as_code "1^2- , 0"; transcript1_id "TCONS_00009766"; splice_chain1 "40041,40362"; transcript2_id "TCONS_00009767"; splice_chain2 "";
NW_011934253.1	astalavista	as_event	27128	27541	.	+	.	as_code "1^2- , 0"; transcript1_id "TCONS_00009762"; splice_chain1 "27128,27541"; transcript2_id "TCONS_00009765"; splice_chain2 "";
NW_011934253.1	astalavista	as_event	30230	30484	.	+	.	as_code "1^2- , 0"; transcript1_id "TCONS_00009762"; splice_chain1 ""; transcript2_id "TCONS_00009763"; splice_chain2 "30230,30484";
NW_011934357.1	astalavista	as_event	86902	87169	.	-	.	as_code "1^2- , 0"; transcript1_id "TCONS_00014790"; splice_chain1 ""; transcript2_id "TCONS_00014791"; splice_chain2 "87169,86902";
NW_011934357.1	astalavista	as_event	66701	66811	.	+	.	as_code "1^2- , 0"; transcript1_id "TCONS_00014642"; splice_chain1 ""; transcript2_id "TCONS_00014641"; splice_chain2 "66701,66811";
NW_011934357.1	astalavista	as_event	68023	68279	.	+	.	as_code "1^2- , 0"; transcript1_id "TCONS_00014642"; splice_chain1 ""; transcript2_id "TCONS_00014641"; splice_chain2 "68023,68279";
NW_011934253.1	astalavista	as_event	87262	87533	.	+	.	as_code "1^2- , 0"; transcript1_id "TCONS_00009787"; splice_chain1 "87262,87533"; transcript2_id "TCONS_00009788"; splice_chain2 "";
NW_011934253.1	astalavista	as_event	84571	84705	.	+	.	as_code "1^2- , 0"; transcript1_id "TCONS_00009787"; splice_chain1 "84571,84705"; transcript2_id "TCONS_00009790"; splice_chain2 "";
NW_011934253.1	astalavista	as_event	83134	83782	.	+	.	as_code "1^2- , 0"; transcript1_id "TCONS_00009787"; splice_chain1 ""; transcript2_id "TCONS_00009791"; splice_chain2 "83134,83782";
NW_011934253.1	astalavista	as_event	84503	84705	.	+	.	as_code "1^2- , 0"; transcript1_id "TCONS_00009789"; splice_chain1 "84503,84705"; transcript2_id "TCONS_00009790"; splice_chain2 "";
NW_011934253.1	astalavista	as_event	74404	74636	.	-	.	as_code "1^2- , 0"; transcript1_id "TCONS_00009900"; splice_chain1 ""; transcript2_id "TCONS_00009901"; splice_chain2 "74636,74404";
NW_011934357.1	astalavista	as_event	55563	55854	.	-	.	as_code "1^2- , 0"; transcript1_id "TCONS_00014772"; splice_chain1 "55854,55563"; transcript2_id "TCONS_00014773"; splice_chain2 "";
NW_011934357.1	astalavista	as_event	53096	53345	.	-	.	as_code "1^2- , 0"; transcript1_id "TCONS_00014767"; splice_chain1 "53345,53096"; transcript2_id "TCONS_00014768"; splice_chain2 "";
NW_011934357.1	astalavista	as_event	50794	50942	.	-	.	as_code "1^2- , 0"; transcript1_id "TCONS_00014767"; splice_chain1 "50942,50794"; transcript2_id "TCONS_00014768"; splice_chain2 "";
NW_011934357.1	astalavista	as_event	22928	23007	.	+	.	as_code "1^2- , 0"; transcript1_id "TCONS_00014622"; splice_chain1 "22928,23007"; transcript2_id "TCONS_00014624"; splice_chain2 "";
NW_011934253.1	astalavista	as_event	117735	118132	.	+	.	as_code "1^2- , 0"; transcript1_id "TCONS_00009802"; splice_chain1 "117735,118132"; transcript2_id "TCONS_00009803"; splice_chain2 "";
NW_011934253.1	astalavista	as_event	122213	122352	.	+	.	as_code "1^2- , 0"; transcript1_id "TCONS_00009803"; splice_chain1 "122213,122352"; transcript2_id "TCONS_00009807"; splice_chain2 "";
NW_011934458.1	astalavista	as_event	181230	181488	.	-	.	as_code "1^2- , 0"; transcript1_id "TCONS_00017764"; splice_chain1 "181488,181230"; transcript2_id "TCONS_00017767"; splice_chain2 "";
NW_011934458.1	astalavista	as_event	181230	181437	.	-	.	as_code "1^2- , 0"; transcript1_id "TCONS_00017766"; splice_chain1 "181437,181230"; transcript2_id "TCONS_00017767"; splice_chain2 "";
NW_011934458.1	astalavista	as_event	179756	179919	.	-	.	as_code "1^2- , 0"; transcript1_id "TCONS_00017766"; splice_chain1 "179919,179756"; transcript2_id "TCONS_00017767"; splice_chain2 "";
NW_011934458.1	astalavista	as_event	179501	179673	.	-	.	as_code "1^2- , 0"; transcript1_id "TCONS_00017766"; splice_chain1 ""; transcript2_id "TCONS_00017768"; splice_chain2 "179673,179501";
NW_011934458.1	astalavista	as_event	180926	181076	.	-	.	as_code "1^2- , 0"; transcript1_id "TCONS_00017766"; splice_chain1 ""; transcript2_id "TCONS_00017771"; splice_chain2 "181076,180926";
NW_011934458.1	astalavista	as_event	189251	189468	.	+	.	as_code "1^2- , 0"; transcript1_id "TCONS_00017644"; splice_chain1 "189251,189468"; transcript2_id "TCONS_00017645"; splice_chain2 "";
NW_011934357.1	astalavista	as_event	37893	37970	.	-	.	as_code "1^2- , 0"; transcript1_id "TCONS_00014761"; splice_chain1 "37970,37893"; transcript2_id "TCONS_00014762"; splice_chain2 "";
NW_011934357.1	astalavista	as_event	36022	36317	.	-	.	as_code "1^2- , 0"; transcript1_id "TCONS_00014761"; splice_chain1 ""; transcript2_id "TCONS_00014762"; splice_chain2 "36317,36022";
NW_011934357.1	astalavista	as_event	39722	40022	.	-	.	as_code "1^2- , 0"; transcript1_id "TCONS_00014762"; splice_chain1 ""; transcript2_id "TCONS_00014765"; splice_chain2 "40022,39722";
NW_011934253.1	astalavista	as_event	127815	127979	.	+	.	as_code "1^2- , 0"; transcript1_id "TCONS_00009813"; splice_chain1 "127815,127979"; transcript2_id "TCONS_00009814"; splice_chain2 "";
NW_011934253.1	astalavista	as_event	129425	129746	.	+	.	as_code "1^2- , 0"; transcript1_id "TCONS_00009813"; splice_chain1 "129425,129746"; transcript2_id "TCONS_00009815"; splice_chain2 "";
NW_011934253.1	astalavista	as_event	129771	130106	.	+	.	as_code "1^2- , 0"; transcript1_id "TCONS_00009814"; splice_chain1 ""; transcript2_id "TCONS_00009815"; splice_chain2 "129771,130106";
NW_011934357.1	astalavista	as_event	17870	18284	.	-	.	as_code "1^2- , 0"; transcript1_id "TCONS_00014755"; splice_chain1 ""; transcript2_id "TCONS_00014756"; splice_chain2 "18284,17870";
NW_011934458.1	astalavista	as_event	194589	194815	.	+	.	as_code "1^2- , 0"; transcript1_id "TCONS_00017651"; splice_chain1 "194589,194815"; transcript2_id "TCONS_00017652"; splice_chain2 "";
NW_011934458.1	astalavista	as_event	204038	204317	.	+	.	as_code "1^2- , 0"; transcript1_id "TCONS_00017657"; splice_chain1 ""; transcript2_id "TCONS_00017659"; splice_chain2 "204038,204317";
NW_011934458.1	astalavista	as_event	161957	162029	.	+	.	as_code "1^2- , 0"; transcript1_id "TCONS_00017636"; splice_chain1 "161957,162029"; transcript2_id "TCONS_00017637"; splice_chain2 "";
NW_011934253.1	astalavista	as_event	104988	105120	.	-	.	as_code "1^2- , 0"; transcript1_id "TCONS_00009909"; splice_chain1 "105120,104988"; transcript2_id "TCONS_00009910"; splice_chain2 "";
NW_011934458.1	astalavista	as_event	155713	156129	.	-	.	as_code "1^2- , 0"; transcript1_id "TCONS_00017760"; splice_chain1 ""; transcript2_id "TCONS_00017761"; splice_chain2 "156129,155713";
NW_011934253.1	astalavista	as_event	172134	172223	.	+	.	as_code "1^2- , 0"; transcript1_id "TCONS_00009830"; splice_chain1 ""; transcript2_id "TCONS_00009831"; splice_chain2 "172134,172223";
NW_011934458.1	astalavista	as_event	248190	248377	.	+	.	as_code "1^2- , 0"; transcript1_id "TCONS_00017668"; splice_chain1 "248190,248377"; transcript2_id "TCONS_00017669"; splice_chain2 "";
NW_011934458.1	astalavista	as_event	249061	249370	.	+	.	as_code "1^2- , 0"; transcript1_id "TCONS_00017668"; splice_chain1 "249061,249370"; transcript2_id "TCONS_00017670"; splice_chain2 "";
NW_011934458.1	astalavista	as_event	250749	250899	.	+	.	as_code "1^2- , 0"; transcript1_id "TCONS_00017668"; splice_chain1 "250749,250899"; transcript2_id "TCONS_00017670"; splice_chain2 "";
NW_011934362.1	astalavista	as_event	199583	199845	.	-	.	as_code "1^2- , 0"; transcript1_id "TCONS_00015348"; splice_chain1 "199845,199583"; transcript2_id "TCONS_00015352"; splice_chain2 "";
NW_011934362.1	astalavista	as_event	199583	199827	.	-	.	as_code "1^2- , 0"; transcript1_id "TCONS_00015349"; splice_chain1 "199827,199583"; transcript2_id "TCONS_00015352"; splice_chain2 "";
NW_011934458.1	astalavista	as_event	245388	245591	.	-	.	as_code "1^2- , 0"; transcript1_id "TCONS_00017800"; splice_chain1 "245591,245388"; transcript2_id "TCONS_00017801"; splice_chain2 "";
NW_011934458.1	astalavista	as_event	243542	243906	.	-	.	as_code "1^2- , 0"; transcript1_id "TCONS_00017800"; splice_chain1 "243906,243542"; transcript2_id "TCONS_00017801"; splice_chain2 "";
NW_011934362.1	astalavista	as_event	196779	197044	.	+	.	as_code "1^2- , 0"; transcript1_id "TCONS_00015234"; splice_chain1 "196779,197044"; transcript2_id "TCONS_00015235"; splice_chain2 "";
NW_011934458.1	astalavista	as_event	211010	211329	.	-	.	as_code "1^2- , 0"; transcript1_id "TCONS_00017778"; splice_chain1 ""; transcript2_id "TCONS_00017779"; splice_chain2 "211329,211010";
NW_011934458.1	astalavista	as_event	211010	211481	.	-	.	as_code "1^2- , 0"; transcript1_id "TCONS_00017778"; splice_chain1 ""; transcript2_id "TCONS_00017786"; splice_chain2 "211481,211010";
NW_011934458.1	astalavista	as_event	211324	211481	.	-	.	as_code "1^2- , 0"; transcript1_id "TCONS_00017778"; splice_chain1 ""; transcript2_id "TCONS_00017785"; splice_chain2 "211481,211324";
NW_011934458.1	astalavista	as_event	214888	214995	.	-	.	as_code "1^2- , 0"; transcript1_id "TCONS_00017779"; splice_chain1 ""; transcript2_id "TCONS_00017782"; splice_chain2 "214995,214888";
NW_011934458.1	astalavista	as_event	211010	211219	.	-	.	as_code "1^2- , 0"; transcript1_id "TCONS_00017782"; splice_chain1 "211219,211010"; transcript2_id "TCONS_00017785"; splice_chain2 "";
NW_011934458.1	astalavista	as_event	218112	218253	.	+	.	as_code "1^2- , 0"; transcript1_id "TCONS_00017661"; splice_chain1 ""; transcript2_id "TCONS_00017662"; splice_chain2 "218112,218253";
NW_011934458.1	astalavista	as_event	220572	220804	.	+	.	as_code "1^2- , 0"; transcript1_id "TCONS_00017661"; splice_chain1 ""; transcript2_id "TCONS_00017662"; splice_chain2 "220572,220804";
NW_011934253.1	astalavista	as_event	147793	147956	.	+	.	as_code "1^2- , 0"; transcript1_id "TCONS_00009822"; splice_chain1 "147793,147956"; transcript2_id "TCONS_00009824"; splice_chain2 "";
NW_011934253.1	astalavista	as_event	148145	148550	.	+	.	as_code "1^2- , 0"; transcript1_id "TCONS_00009824"; splice_chain1 "148145,148550"; transcript2_id "TCONS_00009827"; splice_chain2 "";
NW_011934458.1	astalavista	as_event	228054	228115	.	-	.	as_code "1^2- , 0"; transcript1_id "TCONS_00017790"; splice_chain1 ""; transcript2_id "TCONS_00017793"; splice_chain2 "228115,228054";
NW_011934253.1	astalavista	as_event	142155	142405	.	-	.	as_code "1^2- , 0"; transcript1_id "TCONS_00009923"; splice_chain1 ""; transcript2_id "TCONS_00009924"; splice_chain2 "142405,142155";
NW_011934458.1	astalavista	as_event	234035	234413	.	-	.	as_code "1^2- , 0"; transcript1_id "TCONS_00017795"; splice_chain1 ""; transcript2_id "TCONS_00017797"; splice_chain2 "234413,234035";
NW_011934362.1	astalavista	as_event	160059	160328	.	-	.	as_code "1^2- , 0"; transcript1_id "TCONS_00015326"; splice_chain1 ""; transcript2_id "TCONS_00015327"; splice_chain2 "160328,160059";
NW_011934362.1	astalavista	as_event	167350	167571	.	-	.	as_code "1^2- , 0"; transcript1_id "TCONS_00015329"; splice_chain1 "167571,167350"; transcript2_id "TCONS_00015331"; splice_chain2 "";
NW_011934362.1	astalavista	as_event	177034	177251	.	-	.	as_code "1^2- , 0"; transcript1_id "TCONS_00015335"; splice_chain1 "177251,177034"; transcript2_id "TCONS_00015336"; splice_chain2 "";
NW_011934458.1	astalavista	as_event	323873	324024	.	+	.	as_code "1^2- , 0"; transcript1_id "TCONS_00017701"; splice_chain1 "323873,324024"; transcript2_id "TCONS_00017702"; splice_chain2 "";
NW_011934362.1	astalavista	as_event	180691	180996	.	+	.	as_code "1^2- , 0"; transcript1_id "TCONS_00015225"; splice_chain1 "180691,180996"; transcript2_id "TCONS_00015226"; splice_chain2 "";
NW_011934458.1	astalavista	as_event	284407	285517	.	+	.	as_code "1^2- , 0"; transcript1_id "TCONS_00017680"; splice_chain1 ""; transcript2_id "TCONS_00017679"; splice_chain2 "284407,285517";
NW_011934458.1	astalavista	as_event	290274	290345	.	+	.	as_code "1^2- , 0"; transcript1_id "TCONS_00017680"; splice_chain1 ""; transcript2_id "TCONS_00017679"; splice_chain2 "290274,290345";
NW_011934458.1	astalavista	as_event	290755	290831	.	+	.	as_code "1^2- , 0"; transcript1_id "TCONS_00017680"; splice_chain1 ""; transcript2_id "TCONS_00017679"; splice_chain2 "290755,290831";
NW_011934458.1	astalavista	as_event	305329	305544	.	-	.	as_code "1^2- , 0"; transcript1_id "TCONS_00017818"; splice_chain1 "305544,305329"; transcript2_id "TCONS_00017819"; splice_chain2 "";
NW_011934458.1	astalavista	as_event	303553	303708	.	-	.	as_code "1^2- , 0"; transcript1_id "TCONS_00017818"; splice_chain1 ""; transcript2_id "TCONS_00017820"; splice_chain2 "303708,303553";
NW_011934458.1	astalavista	as_event	302183	302442	.	-	.	as_code "1^2- , 0"; transcript1_id "TCONS_00017818"; splice_chain1 ""; transcript2_id "TCONS_00017820"; splice_chain2 "302442,302183";
NW_011934253.1	astalavista	as_event	213287	213629	.	-	.	as_code "1^2- , 0"; transcript1_id "TCONS_00009947"; splice_chain1 ""; transcript2_id "TCONS_00009948"; splice_chain2 "213629,213287";
NW_011934253.1	astalavista	as_event	212321	212934	.	-	.	as_code "1^2- , 0"; transcript1_id "TCONS_00009947"; splice_chain1 ""; transcript2_id "TCONS_00009948"; splice_chain2 "212934,212321";
NW_011934458.1	astalavista	as_event	269221	269294	.	-	.	as_code "1^2- , 0"; transcript1_id "TCONS_00017806"; splice_chain1 ""; transcript2_id "TCONS_00017807"; splice_chain2 "269294,269221";
NW_011934458.1	astalavista	as_event	273705	273920	.	-	.	as_code "1^2- , 0"; transcript1_id "TCONS_00017807"; splice_chain1 ""; transcript2_id "TCONS_00017808"; splice_chain2 "273920,273705";
NW_011934458.1	astalavista	as_event	255013	255227	.	-	.	as_code "1^2- , 0"; transcript1_id "TCONS_00017803"; splice_chain1 ""; transcript2_id "TCONS_00017804"; splice_chain2 "255227,255013";
NW_011934362.1	astalavista	as_event	120661	120969	.	-	.	as_code "1^2- , 0"; transcript1_id "TCONS_00015304"; splice_chain1 ""; transcript2_id "TCONS_00015305"; splice_chain2 "120969,120661";
NW_011934362.1	astalavista	as_event	119911	120536	.	-	.	as_code "1^2- , 0"; transcript1_id "TCONS_00015304"; splice_chain1 ""; transcript2_id "TCONS_00015307"; splice_chain2 "120536,119911";
NW_011934253.1	astalavista	as_event	283631	283842	.	-	.	as_code "1^2- , 0"; transcript1_id "TCONS_00009975"; splice_chain1 ""; transcript2_id "TCONS_00009976"; splice_chain2 "283842,283631";
NW_011934253.1	astalavista	as_event	270484	271233	.	-	.	as_code "1^2- , 0"; transcript1_id "TCONS_00009970"; splice_chain1 ""; transcript2_id "TCONS_00009971"; splice_chain2 "271233,270484";
NW_011934362.1	astalavista	as_event	154213	154533	.	-	.	as_code "1^2- , 0"; transcript1_id "TCONS_00015320"; splice_chain1 "154533,154213"; transcript2_id "TCONS_00015321"; splice_chain2 "";
NW_011934362.1	astalavista	as_event	157214	157469	.	-	.	as_code "1^2- , 0"; transcript1_id "TCONS_00015321"; splice_chain1 "157469,157214"; transcript2_id "TCONS_00015324"; splice_chain2 "";
NW_011934362.1	astalavista	as_event	147559	147731	.	+	.	as_code "1^2- , 0"; transcript1_id "TCONS_00015215"; splice_chain1 "147559,147731"; transcript2_id "TCONS_00015217"; splice_chain2 "";
NW_011934362.1	astalavista	as_event	149955	150250	.	+	.	as_code "1^2- , 0"; transcript1_id "TCONS_00015215"; splice_chain1 "149955,150250"; transcript2_id "TCONS_00015217"; splice_chain2 "";
NW_011934362.1	astalavista	as_event	149916	150250	.	+	.	as_code "1^2- , 0"; transcript1_id "TCONS_00015217"; splice_chain1 ""; transcript2_id "TCONS_00015218"; splice_chain2 "149916,150250";
NW_011934253.1	astalavista	as_event	255931	256205	.	-	.	as_code "1^2- , 0"; transcript1_id "TCONS_00009959"; splice_chain1 "256205,255931"; transcript2_id "TCONS_00009961"; splice_chain2 "";
NW_011934253.1	astalavista	as_event	253671	254186	.	-	.	as_code "1^2- , 0"; transcript1_id "TCONS_00009959"; splice_chain1 "254186,253671"; transcript2_id "TCONS_00009964"; splice_chain2 "";
NW_011934253.1	astalavista	as_event	254751	255020	.	-	.	as_code "1^2- , 0"; transcript1_id "TCONS_00009961"; splice_chain1 ""; transcript2_id "TCONS_00009964"; splice_chain2 "255020,254751";
NW_011934487.1	astalavista	as_event	4622	4912	.	-	.	as_code "1^2- , 0"; transcript1_id "TCONS_00019506"; splice_chain1 ""; transcript2_id "TCONS_00019509"; splice_chain2 "4912,4622";
NW_011934487.1	astalavista	as_event	2708	2993	.	+	.	as_code "1^2- , 0"; transcript1_id "TCONS_00019435"; splice_chain1 "2708,2993"; transcript2_id "TCONS_00019442"; splice_chain2 "";
NW_011934487.1	astalavista	as_event	7456	7726	.	+	.	as_code "1^2- , 0"; transcript1_id "TCONS_00019442"; splice_chain1 "7456,7726"; transcript2_id "TCONS_00019440"; splice_chain2 "";
NW_011934487.1	astalavista	as_event	4091	4281	.	+	.	as_code "1^2- , 0"; transcript1_id "TCONS_00019442"; splice_chain1 "4091,4281"; transcript2_id "TCONS_00019443"; splice_chain2 "";
NW_011934487.1	astalavista	as_event	6709	6971	.	+	.	as_code "1^2- , 0"; transcript1_id "TCONS_00019442"; splice_chain1 "6709,6971"; transcript2_id "TCONS_00019444"; splice_chain2 "";
NW_011934487.1	astalavista	as_event	4524	4882	.	+	.	as_code "1^2- , 0"; transcript1_id "TCONS_00019441"; splice_chain1 "4524,4882"; transcript2_id "TCONS_00019440"; splice_chain2 "";
NW_011934487.1	astalavista	as_event	4167	4281	.	+	.	as_code "1^2- , 0"; transcript1_id "TCONS_00019437"; splice_chain1 "4167,4281"; transcript2_id "TCONS_00019436"; splice_chain2 "";
NW_011934487.1	astalavista	as_event	13496	13866	.	-	.	as_code "1^2- , 0"; transcript1_id "TCONS_00019511"; splice_chain1 "13866,13496"; transcript2_id "TCONS_00019515"; splice_chain2 "";
NW_011934133.1	astalavista	as_event	129543	129790	.	+	.	as_code "1^2- , 0"; transcript1_id "TCONS_00001252"; splice_chain1 "129543,129790"; transcript2_id "TCONS_00001253"; splice_chain2 "";
NW_011934277.1	astalavista	as_event	46233	46489	.	+	.	as_code "1^2- , 0"; transcript1_id "TCONS_00011960"; splice_chain1 ""; transcript2_id "TCONS_00011961"; splice_chain2 "46233,46489";
NW_011934133.1	astalavista	as_event	148279	148394	.	+	.	as_code "1^2- , 0"; transcript1_id "TCONS_00001259"; splice_chain1 ""; transcript2_id "TCONS_00001260"; splice_chain2 "148279,148394";
NW_011934133.1	astalavista	as_event	147070	147266	.	-	.	as_code "1^2- , 0"; transcript1_id "TCONS_00001327"; splice_chain1 ""; transcript2_id "TCONS_00001326"; splice_chain2 "147266,147070";
NW_011934133.1	astalavista	as_event	146055	146146	.	-	.	as_code "1^2- , 0"; transcript1_id "TCONS_00001327"; splice_chain1 ""; transcript2_id "TCONS_00001326"; splice_chain2 "146146,146055";
NW_011934133.1	astalavista	as_event	147070	147274	.	-	.	as_code "1^2- , 0"; transcript1_id "TCONS_00001327"; splice_chain1 ""; transcript2_id "TCONS_00001325"; splice_chain2 "147274,147070";
NW_011934133.1	astalavista	as_event	146435	146543	.	-	.	as_code "1^2- , 0"; transcript1_id "TCONS_00001327"; splice_chain1 ""; transcript2_id "TCONS_00001328"; splice_chain2 "146543,146435";
NW_011934133.1	astalavista	as_event	144725	144978	.	-	.	as_code "1^2- , 0"; transcript1_id "TCONS_00001327"; splice_chain1 "144978,144725"; transcript2_id "TCONS_00001328"; splice_chain2 "";
NW_011934277.1	astalavista	as_event	20731	21031	.	+	.	as_code "1^2- , 0"; transcript1_id "TCONS_00011948"; splice_chain1 "20731,21031"; transcript2_id "TCONS_00011949"; splice_chain2 "";
NW_011934277.1	astalavista	as_event	5834	6001	.	-	.	as_code "1^2- , 0"; transcript1_id "TCONS_00011966"; splice_chain1 "6001,5834"; transcript2_id "TCONS_00011967"; splice_chain2 "";
NW_011934277.1	astalavista	as_event	14370	15267	.	-	.	as_code "1^2- , 0"; transcript1_id "TCONS_00011971"; splice_chain1 ""; transcript2_id "TCONS_00011972"; splice_chain2 "15267,14370";
NW_011934249.1	astalavista	as_event	166574	166738	.	+	.	as_code "1^2- , 0"; transcript1_id "TCONS_00008769"; splice_chain1 "166574,166738"; transcript2_id "TCONS_00008772"; splice_chain2 "";
NW_011934249.1	astalavista	as_event	155370	155593	.	+	.	as_code "1^2- , 0"; transcript1_id "TCONS_00008774"; splice_chain1 "155370,155593"; transcript2_id "TCONS_00008773"; splice_chain2 "";
NW_011934249.1	astalavista	as_event	92382	92641	.	-	.	as_code "1^2- , 0"; transcript1_id "TCONS_00009037"; splice_chain1 ""; transcript2_id "TCONS_00009038"; splice_chain2 "92641,92382";
NW_011934277.1	astalavista	as_event	42545	42835	.	-	.	as_code "1^2- , 0"; transcript1_id "TCONS_00011983"; splice_chain1 ""; transcript2_id "TCONS_00011984"; splice_chain2 "42835,42545";
NW_011934277.1	astalavista	as_event	51477	51827	.	+	.	as_code "1^2- , 0"; transcript1_id "TCONS_00011962"; splice_chain1 "51477,51827"; transcript2_id "TCONS_00011963"; splice_chain2 "";
NW_011934133.1	astalavista	as_event	160591	160872	.	-	.	as_code "1^2- , 0"; transcript1_id "TCONS_00001334"; splice_chain1 ""; transcript2_id "TCONS_00001335"; splice_chain2 "160872,160591";
NW_011934249.1	astalavista	as_event	126847	126923	.	-	.	as_code "1^2- , 0"; transcript1_id "TCONS_00009059"; splice_chain1 ""; transcript2_id "TCONS_00009061"; splice_chain2 "126923,126847";
NW_011934487.1	astalavista	as_event	60747	60872	.	-	.	as_code "1^2- , 0"; transcript1_id "TCONS_00019540"; splice_chain1 ""; transcript2_id "TCONS_00019539"; splice_chain2 "60872,60747";
NW_011934249.1	astalavista	as_event	122980	123086	.	-	.	as_code "1^2- , 0"; transcript1_id "TCONS_00009056"; splice_chain1 ""; transcript2_id "TCONS_00009057"; splice_chain2 "123086,122980";
NW_011934249.1	astalavista	as_event	121905	121981	.	-	.	as_code "1^2- , 0"; transcript1_id "TCONS_00009055"; splice_chain1 "121981,121905"; transcript2_id "TCONS_00009056"; splice_chain2 "";
NW_011934458.1	astalavista	as_event	195	299	.	+	.	as_code "1^2- , 0"; transcript1_id "TCONS_00017557"; splice_chain1 "195,299"; transcript2_id "TCONS_00017559"; splice_chain2 "";
NW_011934458.1	astalavista	as_event	666	757	.	+	.	as_code "1^2- , 0"; transcript1_id "TCONS_00017557"; splice_chain1 "666,757"; transcript2_id "TCONS_00017559"; splice_chain2 "";
NW_011934458.1	astalavista	as_event	2244	2523	.	+	.	as_code "1^2- , 0"; transcript1_id "TCONS_00017557"; splice_chain1 "2244,2523"; transcript2_id "TCONS_00017559"; splice_chain2 "";
NW_011934458.1	astalavista	as_event	4330	4693	.	+	.	as_code "1^2- , 0"; transcript1_id "TCONS_00017557"; splice_chain1 ""; transcript2_id "TCONS_00017561"; splice_chain2 "4330,4693";
NW_011934458.1	astalavista	as_event	195	345	.	+	.	as_code "1^2- , 0"; transcript1_id "TCONS_00017558"; splice_chain1 "195,345"; transcript2_id "TCONS_00017559"; splice_chain2 "";
NW_011934458.1	astalavista	as_event	6105	6269	.	+	.	as_code "1^2- , 0"; transcript1_id "TCONS_00017558"; splice_chain1 ""; transcript2_id "TCONS_00017565"; splice_chain2 "6105,6269";
NW_011934458.1	astalavista	as_event	29259	29490	.	+	.	as_code "1^2- , 0"; transcript1_id "TCONS_00017578"; splice_chain1 ""; transcript2_id "TCONS_00017579"; splice_chain2 "29259,29490";
NW_011934458.1	astalavista	as_event	51793	52030	.	+	.	as_code "1^2- , 0"; transcript1_id "TCONS_00017586"; splice_chain1 "51793,52030"; transcript2_id "TCONS_00017587"; splice_chain2 "";
NW_011934458.1	astalavista	as_event	50986	51183	.	+	.	as_code "1^2- , 0"; transcript1_id "TCONS_00017586"; splice_chain1 ""; transcript2_id "TCONS_00017589"; splice_chain2 "50986,51183";
NW_011934458.1	astalavista	as_event	50986	51225	.	+	.	as_code "1^2- , 0"; transcript1_id "TCONS_00017586"; splice_chain1 ""; transcript2_id "TCONS_00017591"; splice_chain2 "50986,51225";
NW_011934249.1	astalavista	as_event	54283	54564	.	-	.	as_code "1^2- , 0"; transcript1_id "TCONS_00009020"; splice_chain1 ""; transcript2_id "TCONS_00009021"; splice_chain2 "54564,54283";
NW_011934133.1	astalavista	as_event	54861	55129	.	+	.	as_code "1^2- , 0"; transcript1_id "TCONS_00001221"; splice_chain1 ""; transcript2_id "TCONS_00001222"; splice_chain2 "54861,55129";
NW_011934133.1	astalavista	as_event	63477	63863	.	+	.	as_code "1^2- , 0"; transcript1_id "TCONS_00001225"; splice_chain1 "63477,63863"; transcript2_id "TCONS_00001226"; splice_chain2 "";
NW_011934133.1	astalavista	as_event	62912	63271	.	+	.	as_code "1^2- , 0"; transcript1_id "TCONS_00001226"; splice_chain1 "62912,63271"; transcript2_id "TCONS_00001227"; splice_chain2 "";
NW_011934133.1	astalavista	as_event	40856	41082	.	-	.	as_code "1^2- , 0"; transcript1_id "TCONS_00001278"; splice_chain1 ""; transcript2_id "TCONS_00001279"; splice_chain2 "41082,40856";
NW_011934133.1	astalavista	as_event	48231	48382	.	+	.	as_code "1^2- , 0"; transcript1_id "TCONS_00001217"; splice_chain1 "48231,48382"; transcript2_id "TCONS_00001220"; splice_chain2 "";
NW_011934133.1	astalavista	as_event	50275	50437	.	-	.	as_code "1^2- , 0"; transcript1_id "TCONS_00001281"; splice_chain1 "50437,50275"; transcript2_id "TCONS_00001284"; splice_chain2 "";
NW_011934133.1	astalavista	as_event	59335	59441	.	-	.	as_code "1^2- , 0"; transcript1_id "TCONS_00001286"; splice_chain1 "59441,59335"; transcript2_id "TCONS_00001289"; splice_chain2 "";
NW_011934249.1	astalavista	as_event	94271	94499	.	+	.	as_code "1^2- , 0"; transcript1_id "TCONS_00008752"; splice_chain1 "94271,94499"; transcript2_id "TCONS_00008753"; splice_chain2 "";
NW_011934249.1	astalavista	as_event	94271	94493	.	+	.	as_code "1^2- , 0"; transcript1_id "TCONS_00008753"; splice_chain1 ""; transcript2_id "TCONS_00008754"; splice_chain2 "94271,94493";
NW_011934133.1	astalavista	as_event	69397	69473	.	-	.	as_code "1^2- , 0"; transcript1_id "TCONS_00001290"; splice_chain1 ""; transcript2_id "TCONS_00001291"; splice_chain2 "69473,69397";
NW_011934249.1	astalavista	as_event	58987	59222	.	-	.	as_code "1^2- , 0"; transcript1_id "TCONS_00009023"; splice_chain1 ""; transcript2_id "TCONS_00009024"; splice_chain2 "59222,58987";
NW_011934458.1	astalavista	as_event	76824	76919	.	-	.	as_code "1^2- , 0"; transcript1_id "TCONS_00017741"; splice_chain1 ""; transcript2_id "TCONS_00017742"; splice_chain2 "76919,76824";
NW_011934249.1	astalavista	as_event	67634	67988	.	-	.	as_code "1^2- , 0"; transcript1_id "TCONS_00009025"; splice_chain1 ""; transcript2_id "TCONS_00009026"; splice_chain2 "67988,67634";
NW_011934249.1	astalavista	as_event	84580	84876	.	+	.	as_code "1^2- , 0"; transcript1_id "TCONS_00008744"; splice_chain1 "84580,84876"; transcript2_id "TCONS_00008746"; splice_chain2 "";
NW_011934458.1	astalavista	as_event	66826	67075	.	-	.	as_code "1^2- , 0"; transcript1_id "TCONS_00017736"; splice_chain1 "67075,66826"; transcript2_id "TCONS_00017739"; splice_chain2 "";
NW_011934458.1	astalavista	as_event	66826	67055	.	-	.	as_code "1^2- , 0"; transcript1_id "TCONS_00017739"; splice_chain1 ""; transcript2_id "TCONS_00017738"; splice_chain2 "67055,66826";
NW_011934458.1	astalavista	as_event	109944	110078	.	-	.	as_code "1^2- , 0"; transcript1_id "TCONS_00017751"; splice_chain1 "110078,109944"; transcript2_id "TCONS_00017753"; splice_chain2 "";
NW_011934458.1	astalavista	as_event	86894	87190	.	+	.	as_code "1^2- , 0"; transcript1_id "TCONS_00017603"; splice_chain1 "86894,87190"; transcript2_id "TCONS_00017604"; splice_chain2 "";
NW_011934458.1	astalavista	as_event	85010	86745	.	+	.	as_code "1^2- , 0"; transcript1_id "TCONS_00017603"; splice_chain1 "85010,86745"; transcript2_id "TCONS_00017606"; splice_chain2 "";
NW_011934458.1	astalavista	as_event	87822	87964	.	+	.	as_code "1^2- , 0"; transcript1_id "TCONS_00017605"; splice_chain1 "87822,87964"; transcript2_id "TCONS_00017607"; splice_chain2 "";
NW_011934133.1	astalavista	as_event	93319	93620	.	+	.	as_code "1^2- , 0"; transcript1_id "TCONS_00001239"; splice_chain1 ""; transcript2_id "TCONS_00001241"; splice_chain2 "93319,93620";
NW_011934133.1	astalavista	as_event	97436	98107	.	+	.	as_code "1^2- , 0"; transcript1_id "TCONS_00001243"; splice_chain1 "97436,98107"; transcript2_id "TCONS_00001244"; splice_chain2 "";
NW_011934133.1	astalavista	as_event	86706	86834	.	-	.	as_code "1^2- , 0"; transcript1_id "TCONS_00001295"; splice_chain1 "86834,86706"; transcript2_id "TCONS_00001300"; splice_chain2 "";
NW_011934133.1	astalavista	as_event	109964	110232	.	-	.	as_code "1^2- , 0"; transcript1_id "TCONS_00001309"; splice_chain1 ""; transcript2_id "TCONS_00001312"; splice_chain2 "110232,109964";
NW_011934133.1	astalavista	as_event	108666	108778	.	-	.	as_code "1^2- , 0"; transcript1_id "TCONS_00001313"; splice_chain1 "108778,108666"; transcript2_id "TCONS_00001314"; splice_chain2 "";
NW_011934133.1	astalavista	as_event	112998	113240	.	+	.	as_code "1^2- , 0"; transcript1_id "TCONS_00001246"; splice_chain1 ""; transcript2_id "TCONS_00001247"; splice_chain2 "112998,113240";
NW_011934133.1	astalavista	as_event	118511	118865	.	+	.	as_code "1^2- , 0"; transcript1_id "TCONS_00001248"; splice_chain1 ""; transcript2_id "TCONS_00001250"; splice_chain2 "118511,118865";
NW_011934249.1	astalavista	as_event	30035	30276	.	+	.	as_code "1^2- , 0"; transcript1_id "TCONS_00008720"; splice_chain1 ""; transcript2_id "TCONS_00008721"; splice_chain2 "30035,30276";
NW_011934249.1	astalavista	as_event	40895	41248	.	+	.	as_code "1^2- , 0"; transcript1_id "TCONS_00008727"; splice_chain1 ""; transcript2_id "TCONS_00008728"; splice_chain2 "40895,41248";
NW_011934458.1	astalavista	as_event	122518	122639	.	+	.	as_code "1^2- , 0"; transcript1_id "TCONS_00017618"; splice_chain1 "122518,122639"; transcript2_id "TCONS_00017622"; splice_chain2 "";
NW_011934249.1	astalavista	as_event	45058	45305	.	-	.	as_code "1^2- , 0"; transcript1_id "TCONS_00009015"; splice_chain1 ""; transcript2_id "TCONS_00009017"; splice_chain2 "45305,45058";
NW_011934458.1	astalavista	as_event	111914	112003	.	+	.	as_code "1^2- , 0"; transcript1_id "TCONS_00017612"; splice_chain1 "111914,112003"; transcript2_id "TCONS_00017616"; splice_chain2 "";
NW_011934458.1	astalavista	as_event	112752	112986	.	+	.	as_code "1^2- , 0"; transcript1_id "TCONS_00017611"; splice_chain1 "112752,112986"; transcript2_id "TCONS_00017616"; splice_chain2 "";
NW_011934336.1	astalavista	as_event	2097	2525	.	-	.	as_code "1^2- , 0"; transcript1_id "TCONS_00014311"; splice_chain1 "2525,2097"; transcript2_id "TCONS_00014313"; splice_chain2 "";
NW_011934336.1	astalavista	as_event	292	548	.	+	.	as_code "1^2- , 0"; transcript1_id "TCONS_00014308"; splice_chain1 "292,548"; transcript2_id "TCONS_00014309"; splice_chain2 "";
NW_011934402.1	astalavista	as_event	29827	29883	.	-	.	as_code "1^2- , 0"; transcript1_id "TCONS_00016113"; splice_chain1 ""; transcript2_id "TCONS_00016117"; splice_chain2 "29883,29827";
NW_011934402.1	astalavista	as_event	28831	29036	.	+	.	as_code "1^2- , 0"; transcript1_id "TCONS_00016099"; splice_chain1 ""; transcript2_id "TCONS_00016098"; splice_chain2 "28831,29036";
NW_011934249.1	astalavista	as_event	322663	322791	.	-	.	as_code "1^2- , 0"; transcript1_id "TCONS_00009170"; splice_chain1 ""; transcript2_id "TCONS_00009172"; splice_chain2 "322791,322663";
NW_011934249.1	astalavista	as_event	322653	322921	.	-	.	as_code "1^2- , 0"; transcript1_id "TCONS_00009170"; splice_chain1 ""; transcript2_id "TCONS_00009173"; splice_chain2 "322921,322653";
NW_011934249.1	astalavista	as_event	326990	327158	.	+	.	as_code "1^2- , 0"; transcript1_id "TCONS_00008836"; splice_chain1 "326990,327158"; transcript2_id "TCONS_00008837"; splice_chain2 "";
NW_011934249.1	astalavista	as_event	299143	299401	.	-	.	as_code "1^2- , 0"; transcript1_id "TCONS_00009147"; splice_chain1 "299401,299143"; transcript2_id "TCONS_00009150"; splice_chain2 "";
NW_011934249.1	astalavista	as_event	306667	306855	.	-	.	as_code "1^2- , 0"; transcript1_id "TCONS_00009152"; splice_chain1 "306855,306667"; transcript2_id "TCONS_00009160"; splice_chain2 "";
NW_011934249.1	astalavista	as_event	307237	307563	.	-	.	as_code "1^2- , 0"; transcript1_id "TCONS_00009152"; splice_chain1 "307563,307237"; transcript2_id "TCONS_00009167"; splice_chain2 "";
NW_011934249.1	astalavista	as_event	312734	312861	.	-	.	as_code "1^2- , 0"; transcript1_id "TCONS_00009153"; splice_chain1 "312861,312734"; transcript2_id "TCONS_00009161"; splice_chain2 "";
NW_011934249.1	astalavista	as_event	308208	308270	.	-	.	as_code "1^2- , 0"; transcript1_id "TCONS_00009154"; splice_chain1 "308270,308208"; transcript2_id "TCONS_00009160"; splice_chain2 "";
NW_011934249.1	astalavista	as_event	331689	331793	.	+	.	as_code "1^2- , 0"; transcript1_id "TCONS_00008838"; splice_chain1 ""; transcript2_id "TCONS_00008839"; splice_chain2 "331689,331793";
NW_011934133.1	astalavista	as_event	17306	17419	.	+	.	as_code "1^2- , 0"; transcript1_id "TCONS_00001204"; splice_chain1 "17306,17419"; transcript2_id "TCONS_00001205"; splice_chain2 "";
NW_011934133.1	astalavista	as_event	17306	17437	.	+	.	as_code "1^2- , 0"; transcript1_id "TCONS_00001203"; splice_chain1 "17306,17437"; transcript2_id "TCONS_00001205"; splice_chain2 "";
NW_011934249.1	astalavista	as_event	260697	260904	.	-	.	as_code "1^2- , 0"; transcript1_id "TCONS_00009120"; splice_chain1 ""; transcript2_id "TCONS_00009123"; splice_chain2 "260904,260697";
NW_011934249.1	astalavista	as_event	265450	265722	.	-	.	as_code "1^2- , 0"; transcript1_id "TCONS_00009121"; splice_chain1 ""; transcript2_id "TCONS_00009125"; splice_chain2 "265722,265450";
NW_011934249.1	astalavista	as_event	271063	271286	.	-	.	as_code "1^2- , 0"; transcript1_id "TCONS_00009123"; splice_chain1 ""; transcript2_id "TCONS_00009126"; splice_chain2 "271286,271063";
NW_011934249.1	astalavista	as_event	271019	271286	.	-	.	as_code "1^2- , 0"; transcript1_id "TCONS_00009123"; splice_chain1 ""; transcript2_id "TCONS_00009125"; splice_chain2 "271286,271019";
NW_011934249.1	astalavista	as_event	272583	272698	.	-	.	as_code "1^2- , 0"; transcript1_id "TCONS_00009129"; splice_chain1 ""; transcript2_id "TCONS_00009133"; splice_chain2 "272698,272583";
NW_011934241.1	astalavista	as_event	410843	410968	.	-	.	as_code "1^2- , 0"; transcript1_id "TCONS_00008659"; splice_chain1 ""; transcript2_id "TCONS_00008660"; splice_chain2 "410968,410843";
NW_011934241.1	astalavista	as_event	408876	409120	.	-	.	as_code "1^2- , 0"; transcript1_id "TCONS_00008659"; splice_chain1 ""; transcript2_id "TCONS_00008664"; splice_chain2 "409120,408876";
NW_011934241.1	astalavista	as_event	410004	410147	.	-	.	as_code "1^2- , 0"; transcript1_id "TCONS_00008660"; splice_chain1 ""; transcript2_id "TCONS_00008664"; splice_chain2 "410147,410004";
NW_011934241.1	astalavista	as_event	422943	423054	.	-	.	as_code "1^2- , 0"; transcript1_id "TCONS_00008672"; splice_chain1 ""; transcript2_id "TCONS_00008673"; splice_chain2 "423054,422943";
NW_011934241.1	astalavista	as_event	420621	420715	.	-	.	as_code "1^2- , 0"; transcript1_id "TCONS_00008672"; splice_chain1 ""; transcript2_id "TCONS_00008675"; splice_chain2 "420715,420621";
NW_011934241.1	astalavista	as_event	421809	421833	.	-	.	as_code "1^2- , 0"; transcript1_id "TCONS_00008673"; splice_chain1 "421833,421809"; transcript2_id "TCONS_00008674"; splice_chain2 "";
NW_011934241.1	astalavista	as_event	420945	421354	.	-	.	as_code "1^2- , 0"; transcript1_id "TCONS_00008673"; splice_chain1 "421354,420945"; transcript2_id "TCONS_00008675"; splice_chain2 "";
NW_011934249.1	astalavista	as_event	284626	284851	.	+	.	as_code "1^2- , 0"; transcript1_id "TCONS_00008824"; splice_chain1 "284626,284851"; transcript2_id "TCONS_00008825"; splice_chain2 "";
NW_011934133.1	astalavista	as_event	32649	33241	.	-	.	as_code "1^2- , 0"; transcript1_id "TCONS_00001275"; splice_chain1 "33241,32649"; transcript2_id "TCONS_00001276"; splice_chain2 "";
NW_011934197.1	astalavista	as_event	1480	1636	.	+	.	as_code "1^2- , 0"; transcript1_id "TCONS_00004257"; splice_chain1 ""; transcript2_id "TCONS_00004258"; splice_chain2 "1480,1636";
NW_011934241.1	astalavista	as_event	432317	432549	.	-	.	as_code "1^2- , 0"; transcript1_id "TCONS_00008680"; splice_chain1 "432549,432317"; transcript2_id "TCONS_00008679"; splice_chain2 "";
NW_011934241.1	astalavista	as_event	430183	430999	.	+	.	as_code "1^2- , 0"; transcript1_id "TCONS_00008503"; splice_chain1 ""; transcript2_id "TCONS_00008504"; splice_chain2 "430183,430999";
NW_011934249.1	astalavista	as_event	237150	237262	.	-	.	as_code "1^2- , 0"; transcript1_id "TCONS_00009110"; splice_chain1 ""; transcript2_id "TCONS_00009111"; splice_chain2 "237262,237150";
NW_011934249.1	astalavista	as_event	237150	237270	.	-	.	as_code "1^2- , 0"; transcript1_id "TCONS_00009110"; splice_chain1 ""; transcript2_id "TCONS_00009113"; splice_chain2 "237270,237150";
NW_011934249.1	astalavista	as_event	235336	235516	.	-	.	as_code "1^2- , 0"; transcript1_id "TCONS_00009110"; splice_chain1 ""; transcript2_id "TCONS_00009114"; splice_chain2 "235516,235336";
NW_011934249.1	astalavista	as_event	240125	240642	.	+	.	as_code "1^2- , 0"; transcript1_id "TCONS_00008805"; splice_chain1 ""; transcript2_id "TCONS_00008808"; splice_chain2 "240125,240642";
NW_011934249.1	astalavista	as_event	241068	241450	.	+	.	as_code "1^2- , 0"; transcript1_id "TCONS_00008805"; splice_chain1 ""; transcript2_id "TCONS_00008807"; splice_chain2 "241068,241450";
NW_011934249.1	astalavista	as_event	247218	247489	.	+	.	as_code "1^2- , 0"; transcript1_id "TCONS_00008811"; splice_chain1 "247218,247489"; transcript2_id "TCONS_00008812"; splice_chain2 "";
NW_011934249.1	astalavista	as_event	248312	248566	.	+	.	as_code "1^2- , 0"; transcript1_id "TCONS_00008811"; splice_chain1 "248312,248566"; transcript2_id "TCONS_00008813"; splice_chain2 "";
NW_011934249.1	astalavista	as_event	252652	252881	.	+	.	as_code "1^2- , 0"; transcript1_id "TCONS_00008813"; splice_chain1 "252652,252881"; transcript2_id "TCONS_00008819"; splice_chain2 "";
NW_011934402.1	astalavista	as_event	3764	3960	.	-	.	as_code "1^2- , 0"; transcript1_id "TCONS_00016105"; splice_chain1 "3960,3764"; transcript2_id "TCONS_00016106"; splice_chain2 "";
NW_011934357.1	astalavista	as_event	201659	201849	.	+	.	as_code "1^2- , 0"; transcript1_id "TCONS_00014699"; splice_chain1 "201659,201849"; transcript2_id "TCONS_00014701"; splice_chain2 "";
NW_011934357.1	astalavista	as_event	211581	211725	.	-	.	as_code "1^2- , 0"; transcript1_id "TCONS_00014836"; splice_chain1 "211725,211581"; transcript2_id "TCONS_00014837"; splice_chain2 "";
NW_011934249.1	astalavista	as_event	190937	191160	.	+	.	as_code "1^2- , 0"; transcript1_id "TCONS_00008784"; splice_chain1 "190937,191160"; transcript2_id "TCONS_00008787"; splice_chain2 "";
NW_011934249.1	astalavista	as_event	190937	191149	.	+	.	as_code "1^2- , 0"; transcript1_id "TCONS_00008786"; splice_chain1 "190937,191149"; transcript2_id "TCONS_00008787"; splice_chain2 "";
NW_011934249.1	astalavista	as_event	181398	181720	.	-	.	as_code "1^2- , 0"; transcript1_id "TCONS_00009080"; splice_chain1 "181720,181398"; transcript2_id "TCONS_00009083"; splice_chain2 "";
NW_011934249.1	astalavista	as_event	191762	192256	.	-	.	as_code "1^2- , 0"; transcript1_id "TCONS_00009083"; splice_chain1 "192256,191762"; transcript2_id "TCONS_00009085"; splice_chain2 "";
NW_011934189.1	astalavista	as_event	46884	47011	.	+	.	as_code "1^2- , 0"; transcript1_id "TCONS_00003951"; splice_chain1 "46884,47011"; transcript2_id "TCONS_00003953"; splice_chain2 "";
NW_011934189.1	astalavista	as_event	37596	37813	.	+	.	as_code "1^2- , 0"; transcript1_id "TCONS_00003948"; splice_chain1 ""; transcript2_id "TCONS_00003950"; splice_chain2 "37596,37813";
NW_011934249.1	astalavista	as_event	203592	203816	.	+	.	as_code "1^2- , 0"; transcript1_id "TCONS_00008788"; splice_chain1 "203592,203816"; transcript2_id "TCONS_00008789"; splice_chain2 "";
NW_011934189.1	astalavista	as_event	26136	26317	.	-	.	as_code "1^2- , 0"; transcript1_id "TCONS_00003960"; splice_chain1 ""; transcript2_id "TCONS_00003962"; splice_chain2 "26317,26136";
NW_011934189.1	astalavista	as_event	36655	36745	.	-	.	as_code "1^2- , 0"; transcript1_id "TCONS_00003961"; splice_chain1 "36745,36655"; transcript2_id "TCONS_00003963"; splice_chain2 "";
NW_011934249.1	astalavista	as_event	215571	215869	.	+	.	as_code "1^2- , 0"; transcript1_id "TCONS_00008794"; splice_chain1 ""; transcript2_id "TCONS_00008795"; splice_chain2 "215571,215869";
NW_011934301.1	astalavista	as_event	35152	35282	.	-	.	as_code "1^2- , 0"; transcript1_id "TCONS_00012714"; splice_chain1 "35282,35152"; transcript2_id "TCONS_00012716"; splice_chain2 "";
NW_011934301.1	astalavista	as_event	33954	34090	.	-	.	as_code "1^2- , 0"; transcript1_id "TCONS_00012714"; splice_chain1 "34090,33954"; transcript2_id "TCONS_00012715"; splice_chain2 "";
NW_011934301.1	astalavista	as_event	32819	33267	.	-	.	as_code "1^2- , 0"; transcript1_id "TCONS_00012714"; splice_chain1 "33267,32819"; transcript2_id "TCONS_00012715"; splice_chain2 "";
NW_011934301.1	astalavista	as_event	30711	30943	.	-	.	as_code "1^2- , 0"; transcript1_id "TCONS_00012714"; splice_chain1 ""; transcript2_id "TCONS_00012717"; splice_chain2 "30943,30711";
NW_011934196.1	astalavista	as_event	128222	128499	.	-	.	as_code "1^2- , 0"; transcript1_id "TCONS_00004251"; splice_chain1 "128499,128222"; transcript2_id "TCONS_00004252"; splice_chain2 "";
NW_011934196.1	astalavista	as_event	130718	130843	.	+	.	as_code "1^2- , 0"; transcript1_id "TCONS_00004182"; splice_chain1 "130718,130843"; transcript2_id "TCONS_00004183"; splice_chain2 "";
NW_011934196.1	astalavista	as_event	133016	133319	.	+	.	as_code "1^2- , 0"; transcript1_id "TCONS_00004182"; splice_chain1 "133016,133319"; transcript2_id "TCONS_00004183"; splice_chain2 "";
NW_011934458.1	astalavista	as_event	359816	360012	.	-	.	as_code "1^2- , 0"; transcript1_id "TCONS_00017848"; splice_chain1 ""; transcript2_id "TCONS_00017850"; splice_chain2 "360012,359816";
NW_011934458.1	astalavista	as_event	369987	370247	.	-	.	as_code "1^2- , 0"; transcript1_id "TCONS_00017851"; splice_chain1 ""; transcript2_id "TCONS_00017853"; splice_chain2 "370247,369987";
NW_011934458.1	astalavista	as_event	315877	316159	.	-	.	as_code "1^2- , 0"; transcript1_id "TCONS_00017823"; splice_chain1 "316159,315877"; transcript2_id "TCONS_00017825"; splice_chain2 "";
NW_011934458.1	astalavista	as_event	321584	321789	.	-	.	as_code "1^2- , 0"; transcript1_id "TCONS_00017829"; splice_chain1 "321789,321584"; transcript2_id "TCONS_00017830"; splice_chain2 "";
NW_011934458.1	astalavista	as_event	319930	320090	.	-	.	as_code "1^2- , 0"; transcript1_id "TCONS_00017829"; splice_chain1 ""; transcript2_id "TCONS_00017832"; splice_chain2 "320090,319930";
NW_011934458.1	astalavista	as_event	337027	337391	.	-	.	as_code "1^2- , 0"; transcript1_id "TCONS_00017836"; splice_chain1 ""; transcript2_id "TCONS_00017837"; splice_chain2 "337391,337027";
NW_011934458.1	astalavista	as_event	346489	347081	.	+	.	as_code "1^2- , 0"; transcript1_id "TCONS_00017707"; splice_chain1 ""; transcript2_id "TCONS_00017708"; splice_chain2 "346489,347081";
NW_011934458.1	astalavista	as_event	350042	350189	.	+	.	as_code "1^2- , 0"; transcript1_id "TCONS_00017707"; splice_chain1 ""; transcript2_id "TCONS_00017708"; splice_chain2 "350042,350189";
NW_011934196.1	astalavista	as_event	107814	108130	.	+	.	as_code "1^2- , 0"; transcript1_id "TCONS_00004175"; splice_chain1 "107814,108130"; transcript2_id "TCONS_00004176"; splice_chain2 "";
NW_011934196.1	astalavista	as_event	74652	74860	.	-	.	as_code "1^2- , 0"; transcript1_id "TCONS_00004225"; splice_chain1 "74860,74652"; transcript2_id "TCONS_00004228"; splice_chain2 "";
NW_011934196.1	astalavista	as_event	78731	78825	.	-	.	as_code "1^2- , 0"; transcript1_id "TCONS_00004225"; splice_chain1 "78825,78731"; transcript2_id "TCONS_00004230"; splice_chain2 "";
NW_011934196.1	astalavista	as_event	74688	74860	.	-	.	as_code "1^2- , 0"; transcript1_id "TCONS_00004226"; splice_chain1 "74860,74688"; transcript2_id "TCONS_00004228"; splice_chain2 "";
NW_011934196.1	astalavista	as_event	80863	80961	.	+	.	as_code "1^2- , 0"; transcript1_id "TCONS_00004158"; splice_chain1 ""; transcript2_id "TCONS_00004159"; splice_chain2 "80863,80961";
NW_011934196.1	astalavista	as_event	58606	58769	.	-	.	as_code "1^2- , 0"; transcript1_id "TCONS_00004220"; splice_chain1 "58769,58606"; transcript2_id "TCONS_00004222"; splice_chain2 "";
NW_011934196.1	astalavista	as_event	66630	66970	.	+	.	as_code "1^2- , 0"; transcript1_id "TCONS_00004155"; splice_chain1 ""; transcript2_id "TCONS_00004157"; splice_chain2 "66630,66970";
NW_011934196.1	astalavista	as_event	61209	61417	.	+	.	as_code "1^2- , 0"; transcript1_id "TCONS_00004149"; splice_chain1 "61209,61417"; transcript2_id "TCONS_00004150"; splice_chain2 "";
NW_011934196.1	astalavista	as_event	50335	50491	.	+	.	as_code "1^2- , 0"; transcript1_id "TCONS_00004141"; splice_chain1 "50335,50491"; transcript2_id "TCONS_00004144"; splice_chain2 "";
NW_011934196.1	astalavista	as_event	47718	47959	.	+	.	as_code "1^2- , 0"; transcript1_id "TCONS_00004141"; splice_chain1 ""; transcript2_id "TCONS_00004145"; splice_chain2 "47718,47959";
NW_011934196.1	astalavista	as_event	48661	48749	.	+	.	as_code "1^2- , 0"; transcript1_id "TCONS_00004144"; splice_chain1 ""; transcript2_id "TCONS_00004145"; splice_chain2 "48661,48749";
NW_011934196.1	astalavista	as_event	26792	26887	.	-	.	as_code "1^2- , 0"; transcript1_id "TCONS_00004204"; splice_chain1 ""; transcript2_id "TCONS_00004205"; splice_chain2 "26887,26792";
NW_011934196.1	astalavista	as_event	26838	26957	.	-	.	as_code "1^2- , 0"; transcript1_id "TCONS_00004204"; splice_chain1 ""; transcript2_id "TCONS_00004206"; splice_chain2 "26957,26838";
NW_011934196.1	astalavista	as_event	30483	30977	.	-	.	as_code "1^2- , 0"; transcript1_id "TCONS_00004206"; splice_chain1 ""; transcript2_id "TCONS_00004208"; splice_chain2 "30977,30483";
NW_011934196.1	astalavista	as_event	33324	33440	.	-	.	as_code "1^2- , 0"; transcript1_id "TCONS_00004206"; splice_chain1 "33440,33324"; transcript2_id "TCONS_00004209"; splice_chain2 "";
NW_011934196.1	astalavista	as_event	39347	39371	.	+	.	as_code "1^2- , 0"; transcript1_id "TCONS_00004138"; splice_chain1 "39347,39371"; transcript2_id "TCONS_00004139"; splice_chain2 "";
NW_011934196.1	astalavista	as_event	39892	40088	.	+	.	as_code "1^2- , 0"; transcript1_id "TCONS_00004138"; splice_chain1 "39892,40088"; transcript2_id "TCONS_00004140"; splice_chain2 "";
NW_011934196.1	astalavista	as_event	4535	4668	.	-	.	as_code "1^2- , 0"; transcript1_id "TCONS_00004188"; splice_chain1 ""; transcript2_id "TCONS_00004195"; splice_chain2 "4668,4535";
NW_011934196.1	astalavista	as_event	5494	5810	.	-	.	as_code "1^2- , 0"; transcript1_id "TCONS_00004189"; splice_chain1 "5810,5494"; transcript2_id "TCONS_00004190"; splice_chain2 "";
NW_011934196.1	astalavista	as_event	4030	4170	.	-	.	as_code "1^2- , 0"; transcript1_id "TCONS_00004189"; splice_chain1 "4170,4030"; transcript2_id "TCONS_00004190"; splice_chain2 "";
NW_011934196.1	astalavista	as_event	5120	5349	.	-	.	as_code "1^2- , 0"; transcript1_id "TCONS_00004192"; splice_chain1 ""; transcript2_id "TCONS_00004193"; splice_chain2 "5349,5120";
NW_011934249.1	astalavista	as_event	436873	436981	.	-	.	as_code "1^2- , 0"; transcript1_id "TCONS_00009217"; splice_chain1 "436981,436873"; transcript2_id "TCONS_00009222"; splice_chain2 "";
NW_011934249.1	astalavista	as_event	436532	436816	.	-	.	as_code "1^2- , 0"; transcript1_id "TCONS_00009219"; splice_chain1 "436816,436532"; transcript2_id "TCONS_00009222"; splice_chain2 "";
NW_011934249.1	astalavista	as_event	443778	444047	.	-	.	as_code "1^2- , 0"; transcript1_id "TCONS_00009229"; splice_chain1 ""; transcript2_id "TCONS_00009231"; splice_chain2 "444047,443778";
NW_011934249.1	astalavista	as_event	450174	450391	.	-	.	as_code "1^2- , 0"; transcript1_id "TCONS_00009234"; splice_chain1 ""; transcript2_id "TCONS_00009235"; splice_chain2 "450391,450174";
NW_011934249.1	astalavista	as_event	449584	449951	.	-	.	as_code "1^2- , 0"; transcript1_id "TCONS_00009235"; splice_chain1 "449951,449584"; transcript2_id "TCONS_00009236"; splice_chain2 "";
NW_011934249.1	astalavista	as_event	462323	462744	.	+	.	as_code "1^2- , 0"; transcript1_id "TCONS_00008898"; splice_chain1 ""; transcript2_id "TCONS_00008899"; splice_chain2 "462323,462744";
NW_011934249.1	astalavista	as_event	462191	462279	.	+	.	as_code "1^2- , 0"; transcript1_id "TCONS_00008899"; splice_chain1 "462191,462279"; transcript2_id "TCONS_00008900"; splice_chain2 "";
NW_011934249.1	astalavista	as_event	472941	473196	.	-	.	as_code "1^2- , 0"; transcript1_id "TCONS_00009245"; splice_chain1 ""; transcript2_id "TCONS_00009246"; splice_chain2 "473196,472941";
NW_011934249.1	astalavista	as_event	479121	479210	.	-	.	as_code "1^2- , 0"; transcript1_id "TCONS_00009248"; splice_chain1 "479210,479121"; transcript2_id "TCONS_00009247"; splice_chain2 "";
NW_011934249.1	astalavista	as_event	467500	467573	.	+	.	as_code "1^2- , 0"; transcript1_id "TCONS_00008904"; splice_chain1 ""; transcript2_id "TCONS_00008906"; splice_chain2 "467500,467573";
NW_011934249.1	astalavista	as_event	481172	481527	.	-	.	as_code "1^2- , 0"; transcript1_id "TCONS_00009253"; splice_chain1 ""; transcript2_id "TCONS_00009254"; splice_chain2 "481527,481172";
NW_011934249.1	astalavista	as_event	482200	482477	.	-	.	as_code "1^2- , 0"; transcript1_id "TCONS_00009253"; splice_chain1 ""; transcript2_id "TCONS_00009256"; splice_chain2 "482477,482200";
NW_011934249.1	astalavista	as_event	496814	497095	.	+	.	as_code "1^2- , 0"; transcript1_id "TCONS_00008911"; splice_chain1 "496814,497095"; transcript2_id "TCONS_00008912"; splice_chain2 "";
NW_011934249.1	astalavista	as_event	502632	502723	.	+	.	as_code "1^2- , 0"; transcript1_id "TCONS_00008911"; splice_chain1 ""; transcript2_id "TCONS_00008912"; splice_chain2 "502632,502723";
NW_011934249.1	astalavista	as_event	353169	353842	.	+	.	as_code "1^2- , 0"; transcript1_id "TCONS_00008857"; splice_chain1 "353169,353842"; transcript2_id "TCONS_00008858"; splice_chain2 "";
NW_011934249.1	astalavista	as_event	404511	404636	.	+	.	as_code "1^2- , 0"; transcript1_id "TCONS_00008878"; splice_chain1 ""; transcript2_id "TCONS_00008879"; splice_chain2 "404511,404636";
NW_011934249.1	astalavista	as_event	396722	396924	.	+	.	as_code "1^2- , 0"; transcript1_id "TCONS_00008868"; splice_chain1 ""; transcript2_id "TCONS_00008873"; splice_chain2 "396722,396924";
NW_011934249.1	astalavista	as_event	399650	399855	.	+	.	as_code "1^2- , 0"; transcript1_id "TCONS_00008875"; splice_chain1 "399650,399855"; transcript2_id "TCONS_00008876"; splice_chain2 "";
NW_011934249.1	astalavista	as_event	411767	411870	.	-	.	as_code "1^2- , 0"; transcript1_id "TCONS_00009203"; splice_chain1 ""; transcript2_id "TCONS_00009204"; splice_chain2 "411870,411767";
NW_011934249.1	astalavista	as_event	424329	424414	.	-	.	as_code "1^2- , 0"; transcript1_id "TCONS_00009208"; splice_chain1 "424414,424329"; transcript2_id "TCONS_00009210"; splice_chain2 "";
NW_011934249.1	astalavista	as_event	422184	422308	.	-	.	as_code "1^2- , 0"; transcript1_id "TCONS_00009208"; splice_chain1 "422308,422184"; transcript2_id "TCONS_00009210"; splice_chain2 "";
NW_011934249.1	astalavista	as_event	421690	422077	.	-	.	as_code "1^2- , 0"; transcript1_id "TCONS_00009208"; splice_chain1 "422077,421690"; transcript2_id "TCONS_00009212"; splice_chain2 "";
NW_011934254.1	astalavista	as_event	697	1100	.	+	.	as_code "1^2- , 0"; transcript1_id "TCONS_00009979"; splice_chain1 ""; transcript2_id "TCONS_00009980"; splice_chain2 "697,1100";
NW_011934254.1	astalavista	as_event	7350	7426	.	+	.	as_code "1^2- , 0"; transcript1_id "TCONS_00009981"; splice_chain1 "7350,7426"; transcript2_id "TCONS_00009983"; splice_chain2 "";
NW_011934254.1	astalavista	as_event	3159	3441	.	-	.	as_code "1^2- , 0"; transcript1_id "TCONS_00010113"; splice_chain1 ""; transcript2_id "TCONS_00010114"; splice_chain2 "3441,3159";
NW_011934357.1	astalavista	as_event	275002	275124	.	+	.	as_code "1^2- , 0"; transcript1_id "TCONS_00014736"; splice_chain1 "275002,275124"; transcript2_id "TCONS_00014738"; splice_chain2 "";
NW_011934357.1	astalavista	as_event	280983	281189	.	+	.	as_code "1^2- , 0"; transcript1_id "TCONS_00014740"; splice_chain1 ""; transcript2_id "TCONS_00014741"; splice_chain2 "280983,281189";
NW_011934357.1	astalavista	as_event	294757	296416	.	+	.	as_code "1^2- , 0"; transcript1_id "TCONS_00014748"; splice_chain1 "294757,296416"; transcript2_id "TCONS_00014749"; splice_chain2 "";
NW_011934254.1	astalavista	as_event	38932	39647	.	+	.	as_code "1^2- , 0"; transcript1_id "TCONS_00009993"; splice_chain1 ""; transcript2_id "TCONS_00009992"; splice_chain2 "38932,39647";
NW_011934357.1	astalavista	as_event	270887	271032	.	-	.	as_code "1^2- , 0"; transcript1_id "TCONS_00014861"; splice_chain1 "271032,270887"; transcript2_id "TCONS_00014862"; splice_chain2 "";
NW_011934357.1	astalavista	as_event	266852	267148	.	-	.	as_code "1^2- , 0"; transcript1_id "TCONS_00014861"; splice_chain1 ""; transcript2_id "TCONS_00014862"; splice_chain2 "267148,266852";
NW_011934357.1	astalavista	as_event	271771	271985	.	-	.	as_code "1^2- , 0"; transcript1_id "TCONS_00014861"; splice_chain1 "271985,271771"; transcript2_id "TCONS_00014863"; splice_chain2 "";
NW_011934357.1	astalavista	as_event	268716	268957	.	-	.	as_code "1^2- , 0"; transcript1_id "TCONS_00014861"; splice_chain1 ""; transcript2_id "TCONS_00014863"; splice_chain2 "268957,268716";
NW_011934357.1	astalavista	as_event	271771	272007	.	-	.	as_code "1^2- , 0"; transcript1_id "TCONS_00014862"; splice_chain1 "272007,271771"; transcript2_id "TCONS_00014863"; splice_chain2 "";
NW_011934357.1	astalavista	as_event	270916	270986	.	-	.	as_code "1^2- , 0"; transcript1_id "TCONS_00014862"; splice_chain1 ""; transcript2_id "TCONS_00014863"; splice_chain2 "270986,270916";
NW_011934357.1	astalavista	as_event	255012	255139	.	+	.	as_code "1^2- , 0"; transcript1_id "TCONS_00014722"; splice_chain1 "255012,255139"; transcript2_id "TCONS_00014723"; splice_chain2 "";
NW_011934357.1	astalavista	as_event	263586	263740	.	+	.	as_code "1^2- , 0"; transcript1_id "TCONS_00014727"; splice_chain1 ""; transcript2_id "TCONS_00014728"; splice_chain2 "263586,263740";
NW_011934357.1	astalavista	as_event	242299	242501	.	-	.	as_code "1^2- , 0"; transcript1_id "TCONS_00014850"; splice_chain1 ""; transcript2_id "TCONS_00014851"; splice_chain2 "242501,242299";
NW_011934357.1	astalavista	as_event	241601	241880	.	-	.	as_code "1^2- , 0"; transcript1_id "TCONS_00014850"; splice_chain1 ""; transcript2_id "TCONS_00014855"; splice_chain2 "241880,241601";
NW_011934357.1	astalavista	as_event	241601	241860	.	-	.	as_code "1^2- , 0"; transcript1_id "TCONS_00014851"; splice_chain1 ""; transcript2_id "TCONS_00014853"; splice_chain2 "241860,241601";
NW_011934357.1	astalavista	as_event	225974	226038	.	-	.	as_code "1^2- , 0"; transcript1_id "TCONS_00014846"; splice_chain1 "226038,225974"; transcript2_id "TCONS_00014848"; splice_chain2 "";
NW_011934487.1	astalavista	as_event	138286	138503	.	-	.	as_code "1^2- , 0"; transcript1_id "TCONS_00019593"; splice_chain1 "138503,138286"; transcript2_id "TCONS_00019595"; splice_chain2 "";
NW_011934487.1	astalavista	as_event	159106	159199	.	-	.	as_code "1^2- , 0"; transcript1_id "TCONS_00019601"; splice_chain1 ""; transcript2_id "TCONS_00019602"; splice_chain2 "159199,159106";
NW_011934487.1	astalavista	as_event	157785	157998	.	-	.	as_code "1^2- , 0"; transcript1_id "TCONS_00019601"; splice_chain1 ""; transcript2_id "TCONS_00019602"; splice_chain2 "157998,157785";
NW_011934487.1	astalavista	as_event	74520	74764	.	-	.	as_code "1^2- , 0"; transcript1_id "TCONS_00019546"; splice_chain1 "74764,74520"; transcript2_id "TCONS_00019547"; splice_chain2 "";
NW_011934487.1	astalavista	as_event	80044	80180	.	-	.	as_code "1^2- , 0"; transcript1_id "TCONS_00019546"; splice_chain1 ""; transcript2_id "TCONS_00019548"; splice_chain2 "80180,80044";
NW_011934487.1	astalavista	as_event	86648	86844	.	-	.	as_code "1^2- , 0"; transcript1_id "TCONS_00019555"; splice_chain1 "86844,86648"; transcript2_id "TCONS_00019556"; splice_chain2 "";
NW_011934487.1	astalavista	as_event	86690	86859	.	-	.	as_code "1^2- , 0"; transcript1_id "TCONS_00019556"; splice_chain1 ""; transcript2_id "TCONS_00019558"; splice_chain2 "86859,86690";
NW_011934487.1	astalavista	as_event	86676	86844	.	-	.	as_code "1^2- , 0"; transcript1_id "TCONS_00019556"; splice_chain1 ""; transcript2_id "TCONS_00019559"; splice_chain2 "86844,86676";
NW_011934487.1	astalavista	as_event	86648	86803	.	-	.	as_code "1^2- , 0"; transcript1_id "TCONS_00019556"; splice_chain1 ""; transcript2_id "TCONS_00019557"; splice_chain2 "86803,86648";
NW_011934487.1	astalavista	as_event	86676	86803	.	-	.	as_code "1^2- , 0"; transcript1_id "TCONS_00019556"; splice_chain1 ""; transcript2_id "TCONS_00019560"; splice_chain2 "86803,86676";
NW_011934487.1	astalavista	as_event	102148	102308	.	-	.	as_code "1^2- , 0"; transcript1_id "TCONS_00019571"; splice_chain1 ""; transcript2_id "TCONS_00019567"; splice_chain2 "102308,102148";
NW_011934487.1	astalavista	as_event	102332	102418	.	-	.	as_code "1^2- , 0"; transcript1_id "TCONS_00019571"; splice_chain1 "102418,102332"; transcript2_id "TCONS_00019568"; splice_chain2 "";
NW_011934487.1	astalavista	as_event	102148	102418	.	-	.	as_code "1^2- , 0"; transcript1_id "TCONS_00019568"; splice_chain1 ""; transcript2_id "TCONS_00019577"; splice_chain2 "102418,102148";
NW_011934487.1	astalavista	as_event	83322	84266	.	+	.	as_code "1^2- , 0"; transcript1_id "TCONS_00019466"; splice_chain1 ""; transcript2_id "TCONS_00019467"; splice_chain2 "83322,84266";
NW_011934487.1	astalavista	as_event	121818	122456	.	-	.	as_code "1^2- , 0"; transcript1_id "TCONS_00019584"; splice_chain1 ""; transcript2_id "TCONS_00019586"; splice_chain2 "122456,121818";
NW_011934487.1	astalavista	as_event	121167	121327	.	-	.	as_code "1^2- , 0"; transcript1_id "TCONS_00019583"; splice_chain1 ""; transcript2_id "TCONS_00019587"; splice_chain2 "121327,121167";
NW_011934487.1	astalavista	as_event	120497	120713	.	-	.	as_code "1^2- , 0"; transcript1_id "TCONS_00019583"; splice_chain1 "120713,120497"; transcript2_id "TCONS_00019582"; splice_chain2 "";
NW_011934487.1	astalavista	as_event	108942	109160	.	-	.	as_code "1^2- , 0"; transcript1_id "TCONS_00019578"; splice_chain1 ""; transcript2_id "TCONS_00019580"; splice_chain2 "109160,108942";
NW_011934487.1	astalavista	as_event	129628	129784	.	+	.	as_code "1^2- , 0"; transcript1_id "TCONS_00019476"; splice_chain1 "129628,129784"; transcript2_id "TCONS_00019478"; splice_chain2 "";
NW_011934342.1	astalavista	as_event	4687	4910	.	+	.	as_code "1^2- , 0"; transcript1_id "TCONS_00014453"; splice_chain1 "4687,4910"; transcript2_id "TCONS_00014456"; splice_chain2 "";
NW_011934127.1	astalavista	as_event	137274	137704	.	+	.	as_code "1^2- , 0"; transcript1_id "TCONS_00000817"; splice_chain1 ""; transcript2_id "TCONS_00000818"; splice_chain2 "137274,137704";
NW_011934127.1	astalavista	as_event	136213	136300	.	+	.	as_code "1^2- , 0"; transcript1_id "TCONS_00000817"; splice_chain1 ""; transcript2_id "TCONS_00000819"; splice_chain2 "136213,136300";
NW_011934127.1	astalavista	as_event	136213	136307	.	+	.	as_code "1^2- , 0"; transcript1_id "TCONS_00000817"; splice_chain1 ""; transcript2_id "TCONS_00000823"; splice_chain2 "136213,136307";
NW_011934127.1	astalavista	as_event	139213	139283	.	+	.	as_code "1^2- , 0"; transcript1_id "TCONS_00000817"; splice_chain1 ""; transcript2_id "TCONS_00000819"; splice_chain2 "139213,139283";
NW_011934127.1	astalavista	as_event	142015	142168	.	+	.	as_code "1^2- , 0"; transcript1_id "TCONS_00000817"; splice_chain1 ""; transcript2_id "TCONS_00000830"; splice_chain2 "142015,142168";
NW_011934162.1	astalavista	as_event	217780	217982	.	+	.	as_code "1^2- , 0"; transcript1_id "TCONS_00002900"; splice_chain1 ""; transcript2_id "TCONS_00002901"; splice_chain2 "217780,217982";
NW_011934162.1	astalavista	as_event	244580	244670	.	+	.	as_code "1^2- , 0"; transcript1_id "TCONS_00002906"; splice_chain1 "244580,244670"; transcript2_id "TCONS_00002912"; splice_chain2 "";
NW_011934162.1	astalavista	as_event	246127	246206	.	+	.	as_code "1^2- , 0"; transcript1_id "TCONS_00002906"; splice_chain1 "246127,246206"; transcript2_id "TCONS_00002912"; splice_chain2 "";
NW_011934162.1	astalavista	as_event	244580	244667	.	+	.	as_code "1^2- , 0"; transcript1_id "TCONS_00002908"; splice_chain1 "244580,244667"; transcript2_id "TCONS_00002912"; splice_chain2 "";
NW_011934342.1	astalavista	as_event	24375	24949	.	+	.	as_code "1^2- , 0"; transcript1_id "TCONS_00014469"; splice_chain1 "24375,24949"; transcript2_id "TCONS_00014470"; splice_chain2 "";
NW_011934127.1	astalavista	as_event	147843	147934	.	+	.	as_code "1^2- , 0"; transcript1_id "TCONS_00000841"; splice_chain1 ""; transcript2_id "TCONS_00000842"; splice_chain2 "147843,147934";
NW_011934342.1	astalavista	as_event	26475	26607	.	-	.	as_code "1^2- , 0"; transcript1_id "TCONS_00014481"; splice_chain1 "26607,26475"; transcript2_id "TCONS_00014482"; splice_chain2 "";
NW_011934342.1	astalavista	as_event	26829	27102	.	-	.	as_code "1^2- , 0"; transcript1_id "TCONS_00014483"; splice_chain1 "27102,26829"; transcript2_id "TCONS_00014484"; splice_chain2 "";
NW_011934342.1	astalavista	as_event	25422	25629	.	-	.	as_code "1^2- , 0"; transcript1_id "TCONS_00014481"; splice_chain1 "25629,25422"; transcript2_id "TCONS_00014482"; splice_chain2 "";
NW_011934127.1	astalavista	as_event	156613	156918	.	+	.	as_code "1^2- , 0"; transcript1_id "TCONS_00000845"; splice_chain1 ""; transcript2_id "TCONS_00000846"; splice_chain2 "156613,156918";
NW_011934127.1	astalavista	as_event	156826	156918	.	+	.	as_code "1^2- , 0"; transcript1_id "TCONS_00000845"; splice_chain1 ""; transcript2_id "TCONS_00000848"; splice_chain2 "156826,156918";
NW_011934127.1	astalavista	as_event	156789	156918	.	+	.	as_code "1^2- , 0"; transcript1_id "TCONS_00000845"; splice_chain1 ""; transcript2_id "TCONS_00000849"; splice_chain2 "156789,156918";
NW_011934342.1	astalavista	as_event	12540	12783	.	+	.	as_code "1^2- , 0"; transcript1_id "TCONS_00014457"; splice_chain1 ""; transcript2_id "TCONS_00014461"; splice_chain2 "12540,12783";
NW_011934342.1	astalavista	as_event	12540	12777	.	+	.	as_code "1^2- , 0"; transcript1_id "TCONS_00014457"; splice_chain1 ""; transcript2_id "TCONS_00014463"; splice_chain2 "12540,12777";
NW_011934396.1	astalavista	as_event	2165	2253	.	-	.	as_code "1^2- , 0"; transcript1_id "TCONS_00015707"; splice_chain1 ""; transcript2_id "TCONS_00015709"; splice_chain2 "2253,2165";
NW_011934396.1	astalavista	as_event	2712	2952	.	-	.	as_code "1^2- , 0"; transcript1_id "TCONS_00015708"; splice_chain1 "2952,2712"; transcript2_id "TCONS_00015709"; splice_chain2 "";
NW_011934162.1	astalavista	as_event	190713	190839	.	+	.	as_code "1^2- , 0"; transcript1_id "TCONS_00002889"; splice_chain1 ""; transcript2_id "TCONS_00002890"; splice_chain2 "190713,190839";
NW_011934162.1	astalavista	as_event	188113	188240	.	+	.	as_code "1^2- , 0"; transcript1_id "TCONS_00002889"; splice_chain1 ""; transcript2_id "TCONS_00002891"; splice_chain2 "188113,188240";
NW_011934127.1	astalavista	as_event	91489	92623	.	-	.	as_code "1^2- , 0"; transcript1_id "TCONS_00000921"; splice_chain1 "92623,91489"; transcript2_id "TCONS_00000924"; splice_chain2 "";
NW_011934127.1	astalavista	as_event	92727	92891	.	-	.	as_code "1^2- , 0"; transcript1_id "TCONS_00000921"; splice_chain1 "92891,92727"; transcript2_id "TCONS_00000925"; splice_chain2 "";
NW_011934162.1	astalavista	as_event	167373	167501	.	+	.	as_code "1^2- , 0"; transcript1_id "TCONS_00002883"; splice_chain1 ""; transcript2_id "TCONS_00002882"; splice_chain2 "167373,167501";
NW_011934162.1	astalavista	as_event	168518	168735	.	+	.	as_code "1^2- , 0"; transcript1_id "TCONS_00002883"; splice_chain1 "168518,168735"; transcript2_id "TCONS_00002882"; splice_chain2 "";
NW_011934162.1	astalavista	as_event	182701	183004	.	-	.	as_code "1^2- , 0"; transcript1_id "TCONS_00003039"; splice_chain1 "183004,182701"; transcript2_id "TCONS_00003045"; splice_chain2 "";
NW_011934162.1	astalavista	as_event	174286	174529	.	+	.	as_code "1^2- , 0"; transcript1_id "TCONS_00002886"; splice_chain1 ""; transcript2_id "TCONS_00002887"; splice_chain2 "174286,174529";
NW_011934162.1	astalavista	as_event	175829	176232	.	-	.	as_code "1^2- , 0"; transcript1_id "TCONS_00003037"; splice_chain1 ""; transcript2_id "TCONS_00003038"; splice_chain2 "176232,175829";
NW_011934127.1	astalavista	as_event	114315	114544	.	+	.	as_code "1^2- , 0"; transcript1_id "TCONS_00000804"; splice_chain1 "114315,114544"; transcript2_id "TCONS_00000806"; splice_chain2 "";
NW_011934127.1	astalavista	as_event	107479	107705	.	-	.	as_code "1^2- , 0"; transcript1_id "TCONS_00000927"; splice_chain1 ""; transcript2_id "TCONS_00000928"; splice_chain2 "107705,107479";
NW_011934429.1	astalavista	as_event	40381	40496	.	-	.	as_code "1^2- , 0"; transcript1_id "TCONS_00017075"; splice_chain1 ""; transcript2_id "TCONS_00017078"; splice_chain2 "40496,40381";
NW_011934429.1	astalavista	as_event	39646	39869	.	-	.	as_code "1^2- , 0"; transcript1_id "TCONS_00017075"; splice_chain1 ""; transcript2_id "TCONS_00017082"; splice_chain2 "39869,39646";
NW_011934429.1	astalavista	as_event	58581	58636	.	-	.	as_code "1^2- , 0"; transcript1_id "TCONS_00017087"; splice_chain1 ""; transcript2_id "TCONS_00017086"; splice_chain2 "58636,58581";
NW_011934127.1	astalavista	as_event	131025	131282	.	-	.	as_code "1^2- , 0"; transcript1_id "TCONS_00000940"; splice_chain1 "131282,131025"; transcript2_id "TCONS_00000941"; splice_chain2 "";
NW_011934127.1	astalavista	as_event	127572	127663	.	-	.	as_code "1^2- , 0"; transcript1_id "TCONS_00000936"; splice_chain1 ""; transcript2_id "TCONS_00000938"; splice_chain2 "127663,127572";
NW_011934429.1	astalavista	as_event	14594	14861	.	+	.	as_code "1^2- , 0"; transcript1_id "TCONS_00017051"; splice_chain1 "14594,14861"; transcript2_id "TCONS_00017050"; splice_chain2 "";
NW_011934429.1	astalavista	as_event	19080	19288	.	+	.	as_code "1^2- , 0"; transcript1_id "TCONS_00017051"; splice_chain1 ""; transcript2_id "TCONS_00017052"; splice_chain2 "19080,19288";
NW_011934162.1	astalavista	as_event	132985	133195	.	-	.	as_code "1^2- , 0"; transcript1_id "TCONS_00003024"; splice_chain1 ""; transcript2_id "TCONS_00003025"; splice_chain2 "133195,132985";
NW_011934127.1	astalavista	as_event	180523	181275	.	+	.	as_code "1^2- , 0"; transcript1_id "TCONS_00000858"; splice_chain1 "180523,181275"; transcript2_id "TCONS_00000857"; splice_chain2 "";
NW_011934127.1	astalavista	as_event	187454	187677	.	-	.	as_code "1^2- , 0"; transcript1_id "TCONS_00000960"; splice_chain1 "187677,187454"; transcript2_id "TCONS_00000961"; splice_chain2 "";
NW_011934162.1	astalavista	as_event	122890	123143	.	-	.	as_code "1^2- , 0"; transcript1_id "TCONS_00003016"; splice_chain1 "123143,122890"; transcript2_id "TCONS_00003018"; splice_chain2 "";
NW_011934162.1	astalavista	as_event	122890	123275	.	-	.	as_code "1^2- , 0"; transcript1_id "TCONS_00003017"; splice_chain1 "123275,122890"; transcript2_id "TCONS_00003018"; splice_chain2 "";
NW_011934162.1	astalavista	as_event	118176	118320	.	-	.	as_code "1^2- , 0"; transcript1_id "TCONS_00003016"; splice_chain1 "118320,118176"; transcript2_id "TCONS_00003018"; splice_chain2 "";
NW_011934162.1	astalavista	as_event	101099	101613	.	+	.	as_code "1^2- , 0"; transcript1_id "TCONS_00002845"; splice_chain1 ""; transcript2_id "TCONS_00002849"; splice_chain2 "101099,101613";
NW_011934162.1	astalavista	as_event	105025	105242	.	+	.	as_code "1^2- , 0"; transcript1_id "TCONS_00002846"; splice_chain1 ""; transcript2_id "TCONS_00002848"; splice_chain2 "105025,105242";
NW_011934162.1	astalavista	as_event	106571	107052	.	+	.	as_code "1^2- , 0"; transcript1_id "TCONS_00002846"; splice_chain1 ""; transcript2_id "TCONS_00002848"; splice_chain2 "106571,107052";
NW_011934162.1	astalavista	as_event	108810	108976	.	+	.	as_code "1^2- , 0"; transcript1_id "TCONS_00002846"; splice_chain1 "108810,108976"; transcript2_id "TCONS_00002848"; splice_chain2 "";
NW_011934162.1	astalavista	as_event	110727	111023	.	+	.	as_code "1^2- , 0"; transcript1_id "TCONS_00002846"; splice_chain1 "110727,111023"; transcript2_id "TCONS_00002848"; splice_chain2 "";
NW_011934162.1	astalavista	as_event	108207	108331	.	+	.	as_code "1^2- , 0"; transcript1_id "TCONS_00002846"; splice_chain1 ""; transcript2_id "TCONS_00002847"; splice_chain2 "108207,108331";
NW_011934162.1	astalavista	as_event	111713	111885	.	+	.	as_code "1^2- , 0"; transcript1_id "TCONS_00002846"; splice_chain1 ""; transcript2_id "TCONS_00002847"; splice_chain2 "111713,111885";
NW_011934162.1	astalavista	as_event	100809	100957	.	+	.	as_code "1^2- , 0"; transcript1_id "TCONS_00002846"; splice_chain1 "100809,100957"; transcript2_id "TCONS_00002849"; splice_chain2 "";
NW_011934162.1	astalavista	as_event	104197	104321	.	+	.	as_code "1^2- , 0"; transcript1_id "TCONS_00002848"; splice_chain1 "104197,104321"; transcript2_id "TCONS_00002852"; splice_chain2 "";
NW_011934316.1	astalavista	as_event	46582	46876	.	-	.	as_code "1^2- , 0"; transcript1_id "TCONS_00013032"; splice_chain1 ""; transcript2_id "TCONS_00013036"; splice_chain2 "46876,46582";
NW_011934316.1	astalavista	as_event	28940	29164	.	+	.	as_code "1^2- , 0"; transcript1_id "TCONS_00013013"; splice_chain1 ""; transcript2_id "TCONS_00013014"; splice_chain2 "28940,29164";
NW_011934316.1	astalavista	as_event	33094	33375	.	+	.	as_code "1^2- , 0"; transcript1_id "TCONS_00013018"; splice_chain1 ""; transcript2_id "TCONS_00013020"; splice_chain2 "33094,33375";
NW_011934127.1	astalavista	as_event	202044	202793	.	+	.	as_code "1^2- , 0"; transcript1_id "TCONS_00000868"; splice_chain1 "202044,202793"; transcript2_id "TCONS_00000870"; splice_chain2 "";
NW_011934127.1	astalavista	as_event	201514	201748	.	+	.	as_code "1^2- , 0"; transcript1_id "TCONS_00000868"; splice_chain1 "201514,201748"; transcript2_id "TCONS_00000871"; splice_chain2 "";
NW_011934127.1	astalavista	as_event	202826	202976	.	+	.	as_code "1^2- , 0"; transcript1_id "TCONS_00000868"; splice_chain1 "202826,202976"; transcript2_id "TCONS_00000872"; splice_chain2 "";
NW_011934127.1	astalavista	as_event	192225	192353	.	+	.	as_code "1^2- , 0"; transcript1_id "TCONS_00000862"; splice_chain1 "192225,192353"; transcript2_id "TCONS_00000863"; splice_chain2 "";
NW_011934127.1	astalavista	as_event	194822	195093	.	-	.	as_code "1^2- , 0"; transcript1_id "TCONS_00000963"; splice_chain1 ""; transcript2_id "TCONS_00000964"; splice_chain2 "195093,194822";
NW_011934210.1	astalavista	as_event	177953	178059	.	+	.	as_code "1^2- , 0"; transcript1_id "TCONS_00006208"; splice_chain1 ""; transcript2_id "TCONS_00006209"; splice_chain2 "177953,178059";
NW_011934210.1	astalavista	as_event	177953	178081	.	+	.	as_code "1^2- , 0"; transcript1_id "TCONS_00006208"; splice_chain1 ""; transcript2_id "TCONS_00006211"; splice_chain2 "177953,178081";
NW_011934210.1	astalavista	as_event	177957	178063	.	+	.	as_code "1^2- , 0"; transcript1_id "TCONS_00006208"; splice_chain1 ""; transcript2_id "TCONS_00006210"; splice_chain2 "177957,178063";
NW_011934210.1	astalavista	as_event	172012	172159	.	+	.	as_code "1^2- , 0"; transcript1_id "TCONS_00006203"; splice_chain1 "172012,172159"; transcript2_id "TCONS_00006204"; splice_chain2 "";
NW_011934210.1	astalavista	as_event	180355	180526	.	-	.	as_code "1^2- , 0"; transcript1_id "TCONS_00006312"; splice_chain1 "180526,180355"; transcript2_id "TCONS_00006314"; splice_chain2 "";
NW_011934210.1	astalavista	as_event	178419	178648	.	-	.	as_code "1^2- , 0"; transcript1_id "TCONS_00006312"; splice_chain1 "178648,178419"; transcript2_id "TCONS_00006313"; splice_chain2 "";
NW_011934210.1	astalavista	as_event	178966	179232	.	-	.	as_code "1^2- , 0"; transcript1_id "TCONS_00006314"; splice_chain1 ""; transcript2_id "TCONS_00006313"; splice_chain2 "179232,178966";
NW_011934210.1	astalavista	as_event	180355	180529	.	-	.	as_code "1^2- , 0"; transcript1_id "TCONS_00006314"; splice_chain1 ""; transcript2_id "TCONS_00006317"; splice_chain2 "180529,180355";
NW_011934210.1	astalavista	as_event	180061	180166	.	-	.	as_code "1^2- , 0"; transcript1_id "TCONS_00006315"; splice_chain1 ""; transcript2_id "TCONS_00006316"; splice_chain2 "180166,180061";
NW_011934210.1	astalavista	as_event	220285	220374	.	-	.	as_code "1^2- , 0"; transcript1_id "TCONS_00006324"; splice_chain1 ""; transcript2_id "TCONS_00006325"; splice_chain2 "220374,220285";
NW_011934210.1	astalavista	as_event	219186	219267	.	-	.	as_code "1^2- , 0"; transcript1_id "TCONS_00006324"; splice_chain1 ""; transcript2_id "TCONS_00006325"; splice_chain2 "219267,219186";
NW_011934210.1	astalavista	as_event	217924	218024	.	-	.	as_code "1^2- , 0"; transcript1_id "TCONS_00006324"; splice_chain1 ""; transcript2_id "TCONS_00006325"; splice_chain2 "218024,217924";
NW_011934210.1	astalavista	as_event	217268	217356	.	-	.	as_code "1^2- , 0"; transcript1_id "TCONS_00006324"; splice_chain1 "217356,217268"; transcript2_id "TCONS_00006329"; splice_chain2 "";
NW_011934210.1	astalavista	as_event	217912	218024	.	-	.	as_code "1^2- , 0"; transcript1_id "TCONS_00006324"; splice_chain1 ""; transcript2_id "TCONS_00006331"; splice_chain2 "218024,217912";
NW_011934210.1	astalavista	as_event	220025	220109	.	-	.	as_code "1^2- , 0"; transcript1_id "TCONS_00006324"; splice_chain1 "220109,220025"; transcript2_id "TCONS_00006330"; splice_chain2 "";
NW_011934477.1	astalavista	as_event	97440	97541	.	+	.	as_code "1^2- , 0"; transcript1_id "TCONS_00018820"; splice_chain1 "97440,97541"; transcript2_id "TCONS_00018821"; splice_chain2 "";
NW_011934477.1	astalavista	as_event	100157	100377	.	+	.	as_code "1^2- , 0"; transcript1_id "TCONS_00018820"; splice_chain1 "100157,100377"; transcript2_id "TCONS_00018823"; splice_chain2 "";
NW_011934477.1	astalavista	as_event	125561	126039	.	-	.	as_code "1^2- , 0"; transcript1_id "TCONS_00018888"; splice_chain1 ""; transcript2_id "TCONS_00018889"; splice_chain2 "126039,125561";
NW_011934477.1	astalavista	as_event	109328	109376	.	+	.	as_code "1^2- , 0"; transcript1_id "TCONS_00018827"; splice_chain1 ""; transcript2_id "TCONS_00018829"; splice_chain2 "109328,109376";
NW_011934477.1	astalavista	as_event	113692	113744	.	+	.	as_code "1^2- , 0"; transcript1_id "TCONS_00018827"; splice_chain1 "113692,113744"; transcript2_id "TCONS_00018828"; splice_chain2 "";
NW_011934210.1	astalavista	as_event	157708	157976	.	+	.	as_code "1^2- , 0"; transcript1_id "TCONS_00006192"; splice_chain1 ""; transcript2_id "TCONS_00006193"; splice_chain2 "157708,157976";
NW_011934210.1	astalavista	as_event	158786	158908	.	+	.	as_code "1^2- , 0"; transcript1_id "TCONS_00006192"; splice_chain1 "158786,158908"; transcript2_id "TCONS_00006193"; splice_chain2 "";
NW_011934210.1	astalavista	as_event	157116	157215	.	+	.	as_code "1^2- , 0"; transcript1_id "TCONS_00006194"; splice_chain1 "157116,157215"; transcript2_id "TCONS_00006195"; splice_chain2 "";
NW_011934439.1	astalavista	as_event	6639	6789	.	-	.	as_code "1^2- , 0"; transcript1_id "TCONS_00017303"; splice_chain1 ""; transcript2_id "TCONS_00017304"; splice_chain2 "6789,6639";
NW_011934439.1	astalavista	as_event	3965	4095	.	-	.	as_code "1^2- , 0"; transcript1_id "TCONS_00017303"; splice_chain1 ""; transcript2_id "TCONS_00017305"; splice_chain2 "4095,3965";
NW_011934439.1	astalavista	as_event	6613	6789	.	-	.	as_code "1^2- , 0"; transcript1_id "TCONS_00017303"; splice_chain1 ""; transcript2_id "TCONS_00017306"; splice_chain2 "6789,6613";
NW_011934439.1	astalavista	as_event	5383	5509	.	-	.	as_code "1^2- , 0"; transcript1_id "TCONS_00017303"; splice_chain1 ""; transcript2_id "TCONS_00017306"; splice_chain2 "5509,5383";
NW_011934439.1	astalavista	as_event	5383	5554	.	-	.	as_code "1^2- , 0"; transcript1_id "TCONS_00017303"; splice_chain1 ""; transcript2_id "TCONS_00017308"; splice_chain2 "5554,5383";
NW_011934477.1	astalavista	as_event	149512	149662	.	+	.	as_code "1^2- , 0"; transcript1_id "TCONS_00018837"; splice_chain1 "149512,149662"; transcript2_id "TCONS_00018838"; splice_chain2 "";
NW_011934477.1	astalavista	as_event	150080	150194	.	+	.	as_code "1^2- , 0"; transcript1_id "TCONS_00018837"; splice_chain1 "150080,150194"; transcript2_id "TCONS_00018838"; splice_chain2 "";
NW_011934477.1	astalavista	as_event	146408	146505	.	-	.	as_code "1^2- , 0"; transcript1_id "TCONS_00018893"; splice_chain1 "146505,146408"; transcript2_id "TCONS_00018897"; splice_chain2 "";
NW_011934439.1	astalavista	as_event	9485	9668	.	-	.	as_code "1^2- , 0"; transcript1_id "TCONS_00017315"; splice_chain1 "9668,9485"; transcript2_id "TCONS_00017318"; splice_chain2 "";
NW_011934321.1	astalavista	as_event	122328	122767	.	+	.	as_code "1^2- , 0"; transcript1_id "TCONS_00013266"; splice_chain1 "122328,122767"; transcript2_id "TCONS_00013267"; splice_chain2 "";
NW_011934321.1	astalavista	as_event	122039	122272	.	+	.	as_code "1^2- , 0"; transcript1_id "TCONS_00013267"; splice_chain1 "122039,122272"; transcript2_id "TCONS_00013269"; splice_chain2 "";
NW_011934321.1	astalavista	as_event	121997	122272	.	+	.	as_code "1^2- , 0"; transcript1_id "TCONS_00013269"; splice_chain1 ""; transcript2_id "TCONS_00013270"; splice_chain2 "121997,122272";
NW_011934380.1	astalavista	as_event	10240	10445	.	-	.	as_code "1^2- , 0"; transcript1_id "TCONS_00015489"; splice_chain1 "10445,10240"; transcript2_id "TCONS_00015490"; splice_chain2 "";
NW_011934380.1	astalavista	as_event	10203	10445	.	-	.	as_code "1^2- , 0"; transcript1_id "TCONS_00015490"; splice_chain1 ""; transcript2_id "TCONS_00015491"; splice_chain2 "10445,10203";
NW_011934321.1	astalavista	as_event	87892	88018	.	-	.	as_code "1^2- , 0"; transcript1_id "TCONS_00013528"; splice_chain1 "88018,87892"; transcript2_id "TCONS_00013530"; splice_chain2 "";
NW_011934321.1	astalavista	as_event	82751	82995	.	-	.	as_code "1^2- , 0"; transcript1_id "TCONS_00013527"; splice_chain1 "82995,82751"; transcript2_id "TCONS_00013528"; splice_chain2 "";
NW_011934321.1	astalavista	as_event	83207	83307	.	-	.	as_code "1^2- , 0"; transcript1_id "TCONS_00013527"; splice_chain1 ""; transcript2_id "TCONS_00013529"; splice_chain2 "83307,83207";
NW_011934321.1	astalavista	as_event	79980	80110	.	-	.	as_code "1^2- , 0"; transcript1_id "TCONS_00013527"; splice_chain1 "80110,79980"; transcript2_id "TCONS_00013528"; splice_chain2 "";
NW_011934321.1	astalavista	as_event	78854	79074	.	-	.	as_code "1^2- , 0"; transcript1_id "TCONS_00013527"; splice_chain1 "79074,78854"; transcript2_id "TCONS_00013528"; splice_chain2 "";
NW_011934380.1	astalavista	as_event	24340	24418	.	+	.	as_code "1^2- , 0"; transcript1_id "TCONS_00015449"; splice_chain1 "24340,24418"; transcript2_id "TCONS_00015456"; splice_chain2 "";
NW_011934380.1	astalavista	as_event	22633	22906	.	+	.	as_code "1^2- , 0"; transcript1_id "TCONS_00015453"; splice_chain1 "22633,22906"; transcript2_id "TCONS_00015454"; splice_chain2 "";
NW_011934380.1	astalavista	as_event	22655	22906	.	+	.	as_code "1^2- , 0"; transcript1_id "TCONS_00015454"; splice_chain1 ""; transcript2_id "TCONS_00015455"; splice_chain2 "22655,22906";
NW_011934380.1	astalavista	as_event	22249	22474	.	+	.	as_code "1^2- , 0"; transcript1_id "TCONS_00015454"; splice_chain1 "22249,22474"; transcript2_id "TCONS_00015456"; splice_chain2 "";
NW_011934210.1	astalavista	as_event	30668	30922	.	-	.	as_code "1^2- , 0"; transcript1_id "TCONS_00006253"; splice_chain1 "30922,30668"; transcript2_id "TCONS_00006258"; splice_chain2 "";
NW_011934210.1	astalavista	as_event	28380	28552	.	-	.	as_code "1^2- , 0"; transcript1_id "TCONS_00006253"; splice_chain1 ""; transcript2_id "TCONS_00006258"; splice_chain2 "28552,28380";
NW_011934210.1	astalavista	as_event	28601	28984	.	-	.	as_code "1^2- , 0"; transcript1_id "TCONS_00006255"; splice_chain1 "28984,28601"; transcript2_id "TCONS_00006258"; splice_chain2 "";
NW_011934380.1	astalavista	as_event	20310	20516	.	-	.	as_code "1^2- , 0"; transcript1_id "TCONS_00015502"; splice_chain1 ""; transcript2_id "TCONS_00015499"; splice_chain2 "20516,20310";
NW_011934210.1	astalavista	as_event	43602	43981	.	+	.	as_code "1^2- , 0"; transcript1_id "TCONS_00006144"; splice_chain1 "43602,43981"; transcript2_id "TCONS_00006145"; splice_chain2 "";
NW_011934209.1	astalavista	as_event	511936	512102	.	+	.	as_code "1^2- , 0"; transcript1_id "TCONS_00005888"; splice_chain1 ""; transcript2_id "TCONS_00005890"; splice_chain2 "511936,512102";
NW_011934209.1	astalavista	as_event	509675	509895	.	+	.	as_code "1^2- , 0"; transcript1_id "TCONS_00005888"; splice_chain1 ""; transcript2_id "TCONS_00005895"; splice_chain2 "509675,509895";
NW_011934209.1	astalavista	as_event	509128	509362	.	+	.	as_code "1^2- , 0"; transcript1_id "TCONS_00005890"; splice_chain1 "509128,509362"; transcript2_id "TCONS_00005900"; splice_chain2 "";
NW_011934321.1	astalavista	as_event	153227	153786	.	+	.	as_code "1^2- , 0"; transcript1_id "TCONS_00013288"; splice_chain1 ""; transcript2_id "TCONS_00013290"; splice_chain2 "153227,153786";
NW_011934321.1	astalavista	as_event	147466	147604	.	+	.	as_code "1^2- , 0"; transcript1_id "TCONS_00013284"; splice_chain1 "147466,147604"; transcript2_id "TCONS_00013286"; splice_chain2 "";
NW_011934321.1	astalavista	as_event	136500	136711	.	-	.	as_code "1^2- , 0"; transcript1_id "TCONS_00013550"; splice_chain1 ""; transcript2_id "TCONS_00013552"; splice_chain2 "136711,136500";
NW_011934321.1	astalavista	as_event	144780	145109	.	+	.	as_code "1^2- , 0"; transcript1_id "TCONS_00013280"; splice_chain1 "144780,145109"; transcript2_id "TCONS_00013282"; splice_chain2 "";
NW_011934209.1	astalavista	as_event	499668	499819	.	+	.	as_code "1^2- , 0"; transcript1_id "TCONS_00005882"; splice_chain1 "499668,499819"; transcript2_id "TCONS_00005883"; splice_chain2 "";
NW_011934146.1	astalavista	as_event	93281	93379	.	+	.	as_code "1^2- , 0"; transcript1_id "TCONS_00002141"; splice_chain1 "93281,93379"; transcript2_id "TCONS_00002143"; splice_chain2 "";
NW_011934146.1	astalavista	as_event	95100	95368	.	+	.	as_code "1^2- , 0"; transcript1_id "TCONS_00002141"; splice_chain1 "95100,95368"; transcript2_id "TCONS_00002142"; splice_chain2 "";
NW_011934146.1	astalavista	as_event	94721	94956	.	+	.	as_code "1^2- , 0"; transcript1_id "TCONS_00002142"; splice_chain1 "94721,94956"; transcript2_id "TCONS_00002143"; splice_chain2 "";
NW_011934451.1	astalavista	as_event	43166	43320	.	+	.	as_code "1^2- , 0"; transcript1_id "TCONS_00017513"; splice_chain1 ""; transcript2_id "TCONS_00017514"; splice_chain2 "43166,43320";
NW_011934451.1	astalavista	as_event	42592	42778	.	+	.	as_code "1^2- , 0"; transcript1_id "TCONS_00017513"; splice_chain1 "42592,42778"; transcript2_id "TCONS_00017515"; splice_chain2 "";
NW_011934146.1	astalavista	as_event	73651	73806	.	-	.	as_code "1^2- , 0"; transcript1_id "TCONS_00002299"; splice_chain1 ""; transcript2_id "TCONS_00002300"; splice_chain2 "73806,73651";
NW_011934321.1	astalavista	as_event	23147	23211	.	+	.	as_code "1^2- , 0"; transcript1_id "TCONS_00013238"; splice_chain1 ""; transcript2_id "TCONS_00013239"; splice_chain2 "23147,23211";
NW_011934146.1	astalavista	as_event	52538	52648	.	-	.	as_code "1^2- , 0"; transcript1_id "TCONS_00002291"; splice_chain1 ""; transcript2_id "TCONS_00002292"; splice_chain2 "52648,52538";
NW_011934210.1	astalavista	as_event	107331	107668	.	-	.	as_code "1^2- , 0"; transcript1_id "TCONS_00006296"; splice_chain1 ""; transcript2_id "TCONS_00006297"; splice_chain2 "107668,107331";
NW_011934146.1	astalavista	as_event	49446	49654	.	+	.	as_code "1^2- , 0"; transcript1_id "TCONS_00002125"; splice_chain1 ""; transcript2_id "TCONS_00002127"; splice_chain2 "49446,49654";
NW_011934146.1	astalavista	as_event	58250	58479	.	-	.	as_code "1^2- , 0"; transcript1_id "TCONS_00002293"; splice_chain1 ""; transcript2_id "TCONS_00002295"; splice_chain2 "58479,58250";
NW_011934210.1	astalavista	as_event	119606	120558	.	-	.	as_code "1^2- , 0"; transcript1_id "TCONS_00006299"; splice_chain1 ""; transcript2_id "TCONS_00006300"; splice_chain2 "120558,119606";
NW_011934146.1	astalavista	as_event	56788	57088	.	+	.	as_code "1^2- , 0"; transcript1_id "TCONS_00002132"; splice_chain1 ""; transcript2_id "TCONS_00002133"; splice_chain2 "56788,57088";
NW_011934210.1	astalavista	as_event	113187	113245	.	+	.	as_code "1^2- , 0"; transcript1_id "TCONS_00006169"; splice_chain1 ""; transcript2_id "TCONS_00006170"; splice_chain2 "113187,113245";
NW_011934146.1	astalavista	as_event	69468	69555	.	-	.	as_code "1^2- , 0"; transcript1_id "TCONS_00002297"; splice_chain1 "69555,69468"; transcript2_id "TCONS_00002298"; splice_chain2 "";
NW_011934146.1	astalavista	as_event	27977	28314	.	-	.	as_code "1^2- , 0"; transcript1_id "TCONS_00002285"; splice_chain1 "28314,27977"; transcript2_id "TCONS_00002287"; splice_chain2 "";
NW_011934146.1	astalavista	as_event	41583	41798	.	+	.	as_code "1^2- , 0"; transcript1_id "TCONS_00002113"; splice_chain1 "41583,41798"; transcript2_id "TCONS_00002114"; splice_chain2 "";
NW_011934146.1	astalavista	as_event	40057	40171	.	+	.	as_code "1^2- , 0"; transcript1_id "TCONS_00002113"; splice_chain1 "40057,40171"; transcript2_id "TCONS_00002120"; splice_chain2 "";
NW_011934321.1	astalavista	as_event	53897	54342	.	-	.	as_code "1^2- , 0"; transcript1_id "TCONS_00013509"; splice_chain1 "54342,53897"; transcript2_id "TCONS_00013510"; splice_chain2 "";
NW_011934321.1	astalavista	as_event	53099	53250	.	-	.	as_code "1^2- , 0"; transcript1_id "TCONS_00013510"; splice_chain1 ""; transcript2_id "TCONS_00013511"; splice_chain2 "53250,53099";
NW_011934321.1	astalavista	as_event	72069	72289	.	+	.	as_code "1^2- , 0"; transcript1_id "TCONS_00013251"; splice_chain1 "72069,72289"; transcript2_id "TCONS_00013252"; splice_chain2 "";
NW_011934321.1	astalavista	as_event	62793	63087	.	-	.	as_code "1^2- , 0"; transcript1_id "TCONS_00013520"; splice_chain1 ""; transcript2_id "TCONS_00013521"; splice_chain2 "63087,62793";
NW_011934210.1	astalavista	as_event	97470	97570	.	-	.	as_code "1^2- , 0"; transcript1_id "TCONS_00006288"; splice_chain1 "97570,97470"; transcript2_id "TCONS_00006289"; splice_chain2 "";
NW_011934190.1	astalavista	as_event	142362	142576	.	+	.	as_code "1^2- , 0"; transcript1_id "TCONS_00004053"; splice_chain1 ""; transcript2_id "TCONS_00004055"; splice_chain2 "142362,142576";
NW_011934210.1	astalavista	as_event	70783	70883	.	-	.	as_code "1^2- , 0"; transcript1_id "TCONS_00006271"; splice_chain1 "70883,70783"; transcript2_id "TCONS_00006276"; splice_chain2 "";
NW_011934210.1	astalavista	as_event	67527	67606	.	-	.	as_code "1^2- , 0"; transcript1_id "TCONS_00006275"; splice_chain1 "67606,67527"; transcript2_id "TCONS_00006277"; splice_chain2 "";
NW_011934210.1	astalavista	as_event	72013	72209	.	-	.	as_code "1^2- , 0"; transcript1_id "TCONS_00006278"; splice_chain1 "72209,72013"; transcript2_id "TCONS_00006282"; splice_chain2 "";
NW_011934321.1	astalavista	as_event	46856	47082	.	-	.	as_code "1^2- , 0"; transcript1_id "TCONS_00013507"; splice_chain1 ""; transcript2_id "TCONS_00013508"; splice_chain2 "47082,46856";
NW_011934146.1	astalavista	as_event	22079	22313	.	-	.	as_code "1^2- , 0"; transcript1_id "TCONS_00002283"; splice_chain1 "22313,22079"; transcript2_id "TCONS_00002284"; splice_chain2 "";
NW_011934146.1	astalavista	as_event	17681	17991	.	-	.	as_code "1^2- , 0"; transcript1_id "TCONS_00002274"; splice_chain1 "17991,17681"; transcript2_id "TCONS_00002277"; splice_chain2 "";
NW_011934146.1	astalavista	as_event	19304	19561	.	-	.	as_code "1^2- , 0"; transcript1_id "TCONS_00002274"; splice_chain1 "19561,19304"; transcript2_id "TCONS_00002280"; splice_chain2 "";
NW_011934146.1	astalavista	as_event	19239	19561	.	-	.	as_code "1^2- , 0"; transcript1_id "TCONS_00002280"; splice_chain1 ""; transcript2_id "TCONS_00002281"; splice_chain2 "19561,19239";
NW_011934190.1	astalavista	as_event	107433	107683	.	-	.	as_code "1^2- , 0"; transcript1_id "TCONS_00004091"; splice_chain1 ""; transcript2_id "TCONS_00004092"; splice_chain2 "107683,107433";
NW_011934190.1	astalavista	as_event	114897	115111	.	-	.	as_code "1^2- , 0"; transcript1_id "TCONS_00004098"; splice_chain1 ""; transcript2_id "TCONS_00004099"; splice_chain2 "115111,114897";
NW_011934441.1	astalavista	as_event	105187	105285	.	-	.	as_code "1^2- , 0"; transcript1_id "TCONS_00017423"; splice_chain1 ""; transcript2_id "TCONS_00017424"; splice_chain2 "105285,105187";
NW_011934441.1	astalavista	as_event	103211	103463	.	-	.	as_code "1^2- , 0"; transcript1_id "TCONS_00017423"; splice_chain1 ""; transcript2_id "TCONS_00017424"; splice_chain2 "103463,103211";
NW_011934441.1	astalavista	as_event	112838	112965	.	-	.	as_code "1^2- , 0"; transcript1_id "TCONS_00017426"; splice_chain1 "112965,112838"; transcript2_id "TCONS_00017427"; splice_chain2 "";
NW_011934441.1	astalavista	as_event	112268	112408	.	-	.	as_code "1^2- , 0"; transcript1_id "TCONS_00017426"; splice_chain1 "112408,112268"; transcript2_id "TCONS_00017427"; splice_chain2 "";
NW_011934441.1	astalavista	as_event	115466	115624	.	-	.	as_code "1^2- , 0"; transcript1_id "TCONS_00017428"; splice_chain1 "115624,115466"; transcript2_id "TCONS_00017429"; splice_chain2 "";
NW_011934441.1	astalavista	as_event	109979	110212	.	-	.	as_code "1^2- , 0"; transcript1_id "TCONS_00017429"; splice_chain1 ""; transcript2_id "TCONS_00017430"; splice_chain2 "110212,109979";
NW_011934441.1	astalavista	as_event	124449	124651	.	-	.	as_code "1^2- , 0"; transcript1_id "TCONS_00017437"; splice_chain1 ""; transcript2_id "TCONS_00017440"; splice_chain2 "124651,124449";
NW_011934381.1	astalavista	as_event	107970	108219	.	-	.	as_code "1^2- , 0"; transcript1_id "TCONS_00015660"; splice_chain1 ""; transcript2_id "TCONS_00015661"; splice_chain2 "108219,107970";
NW_011934162.1	astalavista	as_event	48376	48624	.	-	.	as_code "1^2- , 0"; transcript1_id "TCONS_00002996"; splice_chain1 ""; transcript2_id "TCONS_00002997"; splice_chain2 "48624,48376";
NW_011934162.1	astalavista	as_event	48382	48984	.	-	.	as_code "1^2- , 0"; transcript1_id "TCONS_00002996"; splice_chain1 ""; transcript2_id "TCONS_00002998"; splice_chain2 "48984,48382";
NW_011934162.1	astalavista	as_event	48382	48624	.	-	.	as_code "1^2- , 0"; transcript1_id "TCONS_00002996"; splice_chain1 ""; transcript2_id "TCONS_00002999"; splice_chain2 "48624,48382";
NW_011934162.1	astalavista	as_event	45882	46076	.	-	.	as_code "1^2- , 0"; transcript1_id "TCONS_00002996"; splice_chain1 "46076,45882"; transcript2_id "TCONS_00002998"; splice_chain2 "";
NW_011934162.1	astalavista	as_event	44987	45222	.	-	.	as_code "1^2- , 0"; transcript1_id "TCONS_00002996"; splice_chain1 "45222,44987"; transcript2_id "TCONS_00002998"; splice_chain2 "";
NW_011934190.1	astalavista	as_event	89969	90197	.	+	.	as_code "1^2- , 0"; transcript1_id "TCONS_00004023"; splice_chain1 ""; transcript2_id "TCONS_00004026"; splice_chain2 "89969,90197";
NW_011934162.1	astalavista	as_event	58731	58864	.	-	.	as_code "1^2- , 0"; transcript1_id "TCONS_00003002"; splice_chain1 "58864,58731"; transcript2_id "TCONS_00003004"; splice_chain2 "";
NW_011934162.1	astalavista	as_event	79974	80063	.	+	.	as_code "1^2- , 0"; transcript1_id "TCONS_00002830"; splice_chain1 "79974,80063"; transcript2_id "TCONS_00002831"; splice_chain2 "";
NW_011934162.1	astalavista	as_event	79974	80044	.	+	.	as_code "1^2- , 0"; transcript1_id "TCONS_00002831"; splice_chain1 ""; transcript2_id "TCONS_00002832"; splice_chain2 "79974,80044";
NW_011934162.1	astalavista	as_event	84060	84423	.	+	.	as_code "1^2- , 0"; transcript1_id "TCONS_00002836"; splice_chain1 ""; transcript2_id "TCONS_00002834"; splice_chain2 "84060,84423";
NW_011934381.1	astalavista	as_event	84001	84255	.	+	.	as_code "1^2- , 0"; transcript1_id "TCONS_00015574"; splice_chain1 ""; transcript2_id "TCONS_00015572"; splice_chain2 "84001,84255";
NW_011934381.1	astalavista	as_event	79769	80036	.	+	.	as_code "1^2- , 0"; transcript1_id "TCONS_00015574"; splice_chain1 "79769,80036"; transcript2_id "TCONS_00015576"; splice_chain2 "";
NW_011934190.1	astalavista	as_event	122745	122956	.	+	.	as_code "1^2- , 0"; transcript1_id "TCONS_00004042"; splice_chain1 ""; transcript2_id "TCONS_00004046"; splice_chain2 "122745,122956";
NW_011934381.1	astalavista	as_event	90168	90275	.	-	.	as_code "1^2- , 0"; transcript1_id "TCONS_00015654"; splice_chain1 ""; transcript2_id "TCONS_00015655"; splice_chain2 "90275,90168";
NW_011934441.1	astalavista	as_event	76653	77248	.	-	.	as_code "1^2- , 0"; transcript1_id "TCONS_00017405"; splice_chain1 ""; transcript2_id "TCONS_00017406"; splice_chain2 "77248,76653";
NW_011934441.1	astalavista	as_event	75205	75447	.	-	.	as_code "1^2- , 0"; transcript1_id "TCONS_00017405"; splice_chain1 ""; transcript2_id "TCONS_00017406"; splice_chain2 "75447,75205";
NW_011934441.1	astalavista	as_event	75199	75447	.	-	.	as_code "1^2- , 0"; transcript1_id "TCONS_00017405"; splice_chain1 ""; transcript2_id "TCONS_00017407"; splice_chain2 "75447,75199";
NW_011934441.1	astalavista	as_event	75208	75447	.	-	.	as_code "1^2- , 0"; transcript1_id "TCONS_00017405"; splice_chain1 ""; transcript2_id "TCONS_00017409"; splice_chain2 "75447,75208";
NW_011934441.1	astalavista	as_event	75099	75395	.	-	.	as_code "1^2- , 0"; transcript1_id "TCONS_00017405"; splice_chain1 ""; transcript2_id "TCONS_00017411"; splice_chain2 "75395,75099";
NW_011934190.1	astalavista	as_event	84181	84434	.	+	.	as_code "1^2- , 0"; transcript1_id "TCONS_00004020"; splice_chain1 ""; transcript2_id "TCONS_00004021"; splice_chain2 "84181,84434";
NW_011934441.1	astalavista	as_event	89478	89962	.	-	.	as_code "1^2- , 0"; transcript1_id "TCONS_00017416"; splice_chain1 "89962,89478"; transcript2_id "TCONS_00017417"; splice_chain2 "";
NW_011934441.1	astalavista	as_event	88154	88500	.	-	.	as_code "1^2- , 0"; transcript1_id "TCONS_00017416"; splice_chain1 ""; transcript2_id "TCONS_00017418"; splice_chain2 "88500,88154";
NW_011934441.1	astalavista	as_event	88597	88862	.	-	.	as_code "1^2- , 0"; transcript1_id "TCONS_00017417"; splice_chain1 "88862,88597"; transcript2_id "TCONS_00017418"; splice_chain2 "";
NW_011934162.1	astalavista	as_event	14725	15056	.	-	.	as_code "1^2- , 0"; transcript1_id "TCONS_00002976"; splice_chain1 ""; transcript2_id "TCONS_00002977"; splice_chain2 "15056,14725";
NW_011934381.1	astalavista	as_event	131882	131993	.	+	.	as_code "1^2- , 0"; transcript1_id "TCONS_00015596"; splice_chain1 ""; transcript2_id "TCONS_00015603"; splice_chain2 "131882,131993";
NW_011934381.1	astalavista	as_event	130449	130666	.	+	.	as_code "1^2- , 0"; transcript1_id "TCONS_00015602"; splice_chain1 "130449,130666"; transcript2_id "TCONS_00015605"; splice_chain2 "";
NW_011934381.1	astalavista	as_event	130449	130705	.	+	.	as_code "1^2- , 0"; transcript1_id "TCONS_00015603"; splice_chain1 "130449,130705"; transcript2_id "TCONS_00015605"; splice_chain2 "";
NW_011934381.1	astalavista	as_event	130449	130707	.	+	.	as_code "1^2- , 0"; transcript1_id "TCONS_00015604"; splice_chain1 "130449,130707"; transcript2_id "TCONS_00015605"; splice_chain2 "";
NW_011934162.1	astalavista	as_event	34972	35223	.	+	.	as_code "1^2- , 0"; transcript1_id "TCONS_00002815"; splice_chain1 "34972,35223"; transcript2_id "TCONS_00002816"; splice_chain2 "";
NW_011934381.1	astalavista	as_event	150939	151037	.	+	.	as_code "1^2- , 0"; transcript1_id "TCONS_00015614"; splice_chain1 ""; transcript2_id "TCONS_00015615"; splice_chain2 "150939,151037";
NW_011934162.1	astalavista	as_event	22894	23119	.	-	.	as_code "1^2- , 0"; transcript1_id "TCONS_00002980"; splice_chain1 ""; transcript2_id "TCONS_00002981"; splice_chain2 "23119,22894";
NW_011934162.1	astalavista	as_event	22894	23062	.	-	.	as_code "1^2- , 0"; transcript1_id "TCONS_00002980"; splice_chain1 ""; transcript2_id "TCONS_00002983"; splice_chain2 "23062,22894";
NW_011934162.1	astalavista	as_event	23398	23632	.	-	.	as_code "1^2- , 0"; transcript1_id "TCONS_00002981"; splice_chain1 "23632,23398"; transcript2_id "TCONS_00002984"; splice_chain2 "";
NW_011934381.1	astalavista	as_event	164097	164345	.	+	.	as_code "1^2- , 0"; transcript1_id "TCONS_00015618"; splice_chain1 "164097,164345"; transcript2_id "TCONS_00015619"; splice_chain2 "";
NW_011934190.1	astalavista	as_event	59424	59656	.	-	.	as_code "1^2- , 0"; transcript1_id "TCONS_00004069"; splice_chain1 "59656,59424"; transcript2_id "TCONS_00004070"; splice_chain2 "";
NW_011934381.1	astalavista	as_event	112464	112693	.	+	.	as_code "1^2- , 0"; transcript1_id "TCONS_00015589"; splice_chain1 "112464,112693"; transcript2_id "TCONS_00015590"; splice_chain2 "";
NW_011934190.1	astalavista	as_event	62160	62471	.	+	.	as_code "1^2- , 0"; transcript1_id "TCONS_00004011"; splice_chain1 ""; transcript2_id "TCONS_00004012"; splice_chain2 "62160,62471";
NW_011934190.1	astalavista	as_event	62162	62471	.	+	.	as_code "1^2- , 0"; transcript1_id "TCONS_00004011"; splice_chain1 ""; transcript2_id "TCONS_00004013"; splice_chain2 "62162,62471";
NW_011934190.1	astalavista	as_event	63922	64172	.	+	.	as_code "1^2- , 0"; transcript1_id "TCONS_00004010"; splice_chain1 "63922,64172"; transcript2_id "TCONS_00004011"; splice_chain2 "";
NW_011934190.1	astalavista	as_event	34858	35001	.	+	.	as_code "1^2- , 0"; transcript1_id "TCONS_00003992"; splice_chain1 "34858,35001"; transcript2_id "TCONS_00003993"; splice_chain2 "";
NW_011934190.1	astalavista	as_event	54445	54929	.	+	.	as_code "1^2- , 0"; transcript1_id "TCONS_00003994"; splice_chain1 ""; transcript2_id "TCONS_00004007"; splice_chain2 "54445,54929";
NW_011934190.1	astalavista	as_event	43122	43420	.	+	.	as_code "1^2- , 0"; transcript1_id "TCONS_00003998"; splice_chain1 ""; transcript2_id "TCONS_00004000"; splice_chain2 "43122,43420";
NW_011934190.1	astalavista	as_event	43596	43915	.	+	.	as_code "1^2- , 0"; transcript1_id "TCONS_00003998"; splice_chain1 ""; transcript2_id "TCONS_00004004"; splice_chain2 "43596,43915";
NW_011934190.1	astalavista	as_event	49080	49144	.	+	.	as_code "1^2- , 0"; transcript1_id "TCONS_00003999"; splice_chain1 ""; transcript2_id "TCONS_00004002"; splice_chain2 "49080,49144";
NW_011934190.1	astalavista	as_event	55240	55505	.	+	.	as_code "1^2- , 0"; transcript1_id "TCONS_00004006"; splice_chain1 "55240,55505"; transcript2_id "TCONS_00004007"; splice_chain2 "";
NW_011934321.1	astalavista	as_event	163662	163894	.	+	.	as_code "1^2- , 0"; transcript1_id "TCONS_00013296"; splice_chain1 "163662,163894"; transcript2_id "TCONS_00013297"; splice_chain2 "";
NW_011934190.1	astalavista	as_event	38574	38813	.	-	.	as_code "1^2- , 0"; transcript1_id "TCONS_00004063"; splice_chain1 "38813,38574"; transcript2_id "TCONS_00004064"; splice_chain2 "";
NW_011934190.1	astalavista	as_event	37261	37353	.	-	.	as_code "1^2- , 0"; transcript1_id "TCONS_00004063"; splice_chain1 "37353,37261"; transcript2_id "TCONS_00004065"; splice_chain2 "";
NW_011934381.1	astalavista	as_event	18918	19090	.	+	.	as_code "1^2- , 0"; transcript1_id "TCONS_00015544"; splice_chain1 "18918,19090"; transcript2_id "TCONS_00015546"; splice_chain2 "";
NW_011934381.1	astalavista	as_event	19963	20197	.	+	.	as_code "1^2- , 0"; transcript1_id "TCONS_00015544"; splice_chain1 "19963,20197"; transcript2_id "TCONS_00015546"; splice_chain2 "";
NW_011934381.1	astalavista	as_event	21709	21884	.	+	.	as_code "1^2- , 0"; transcript1_id "TCONS_00015544"; splice_chain1 "21709,21884"; transcript2_id "TCONS_00015546"; splice_chain2 "";
NW_011934381.1	astalavista	as_event	18189	18532	.	+	.	as_code "1^2- , 0"; transcript1_id "TCONS_00015544"; splice_chain1 ""; transcript2_id "TCONS_00015548"; splice_chain2 "18189,18532";
NW_011934381.1	astalavista	as_event	20103	20197	.	+	.	as_code "1^2- , 0"; transcript1_id "TCONS_00015546"; splice_chain1 ""; transcript2_id "TCONS_00015547"; splice_chain2 "20103,20197";
NW_011934381.1	astalavista	as_event	16472	16724	.	-	.	as_code "1^2- , 0"; transcript1_id "TCONS_00015637"; splice_chain1 ""; transcript2_id "TCONS_00015638"; splice_chain2 "16724,16472";
NW_011934381.1	astalavista	as_event	9514	9629	.	+	.	as_code "1^2- , 0"; transcript1_id "TCONS_00015542"; splice_chain1 "9514,9629"; transcript2_id "TCONS_00015543"; splice_chain2 "";
NW_011934321.1	astalavista	as_event	180381	180647	.	+	.	as_code "1^2- , 0"; transcript1_id "TCONS_00013302"; splice_chain1 "180381,180647"; transcript2_id "TCONS_00013303"; splice_chain2 "";
NW_011934380.1	astalavista	as_event	82647	83095	.	+	.	as_code "1^2- , 0"; transcript1_id "TCONS_00015479"; splice_chain1 ""; transcript2_id "TCONS_00015481"; splice_chain2 "82647,83095";
NW_011934380.1	astalavista	as_event	65811	66019	.	-	.	as_code "1^2- , 0"; transcript1_id "TCONS_00015512"; splice_chain1 ""; transcript2_id "TCONS_00015514"; splice_chain2 "66019,65811";
NW_011934380.1	astalavista	as_event	64763	65044	.	-	.	as_code "1^2- , 0"; transcript1_id "TCONS_00015512"; splice_chain1 ""; transcript2_id "TCONS_00015514"; splice_chain2 "65044,64763";
NW_011934214.1	astalavista	as_event	2317	3057	.	+	.	as_code "1^2- , 0"; transcript1_id "TCONS_00007357"; splice_chain1 ""; transcript2_id "TCONS_00007358"; splice_chain2 "2317,3057";
NW_011934214.1	astalavista	as_event	3455	3669	.	+	.	as_code "1^2- , 0"; transcript1_id "TCONS_00007357"; splice_chain1 "3455,3669"; transcript2_id "TCONS_00007356"; splice_chain2 "";
NW_011934214.1	astalavista	as_event	4858	5194	.	+	.	as_code "1^2- , 0"; transcript1_id "TCONS_00007357"; splice_chain1 ""; transcript2_id "TCONS_00007356"; splice_chain2 "4858,5194";
NW_011934321.1	astalavista	as_event	158823	158963	.	+	.	as_code "1^2- , 0"; transcript1_id "TCONS_00013291"; splice_chain1 ""; transcript2_id "TCONS_00013292"; splice_chain2 "158823,158963";
NW_011934190.1	astalavista	as_event	2454	2710	.	+	.	as_code "1^2- , 0"; transcript1_id "TCONS_00003974"; splice_chain1 ""; transcript2_id "TCONS_00003976"; splice_chain2 "2454,2710";
NW_011934190.1	astalavista	as_event	16636	17072	.	+	.	as_code "1^2- , 0"; transcript1_id "TCONS_00003974"; splice_chain1 ""; transcript2_id "TCONS_00003976"; splice_chain2 "16636,17072";
NW_011934190.1	astalavista	as_event	10673	10909	.	+	.	as_code "1^2- , 0"; transcript1_id "TCONS_00003974"; splice_chain1 ""; transcript2_id "TCONS_00003977"; splice_chain2 "10673,10909";
NW_011934190.1	astalavista	as_event	15368	15528	.	+	.	as_code "1^2- , 0"; transcript1_id "TCONS_00003974"; splice_chain1 "15368,15528"; transcript2_id "TCONS_00003983"; splice_chain2 "";
NW_011934190.1	astalavista	as_event	11212	11423	.	+	.	as_code "1^2- , 0"; transcript1_id "TCONS_00003977"; splice_chain1 ""; transcript2_id "TCONS_00003978"; splice_chain2 "11212,11423";
NW_011934381.1	astalavista	as_event	3001	3101	.	+	.	as_code "1^2- , 0"; transcript1_id "TCONS_00015532"; splice_chain1 "3001,3101"; transcript2_id "TCONS_00015540"; splice_chain2 "";
NW_011934321.1	astalavista	as_event	157304	157484	.	-	.	as_code "1^2- , 0"; transcript1_id "TCONS_00013556"; splice_chain1 "157484,157304"; transcript2_id "TCONS_00013558"; splice_chain2 "";
NW_011934381.1	astalavista	as_event	9092	9315	.	-	.	as_code "1^2- , 0"; transcript1_id "TCONS_00015635"; splice_chain1 "9315,9092"; transcript2_id "TCONS_00015636"; splice_chain2 "";
NW_011934190.1	astalavista	as_event	33323	33450	.	-	.	as_code "1^2- , 0"; transcript1_id "TCONS_00004059"; splice_chain1 ""; transcript2_id "TCONS_00004060"; splice_chain2 "33450,33323";
NW_011934190.1	astalavista	as_event	28296	28420	.	-	.	as_code "1^2- , 0"; transcript1_id "TCONS_00004057"; splice_chain1 "28420,28296"; transcript2_id "TCONS_00004058"; splice_chain2 "";
NW_011934380.1	astalavista	as_event	83600	84164	.	-	.	as_code "1^2- , 0"; transcript1_id "TCONS_00015528"; splice_chain1 ""; transcript2_id "TCONS_00015529"; splice_chain2 "84164,83600";
NW_011934190.1	astalavista	as_event	21826	22148	.	+	.	as_code "1^2- , 0"; transcript1_id "TCONS_00003987"; splice_chain1 ""; transcript2_id "TCONS_00003990"; splice_chain2 "21826,22148";
NW_011934429.1	astalavista	as_event	72660	73134	.	-	.	as_code "1^2- , 0"; transcript1_id "TCONS_00017095"; splice_chain1 ""; transcript2_id "TCONS_00017097"; splice_chain2 "73134,72660";
NW_011934441.1	astalavista	as_event	176692	176953	.	-	.	as_code "1^2- , 0"; transcript1_id "TCONS_00017468"; splice_chain1 ""; transcript2_id "TCONS_00017469"; splice_chain2 "176953,176692";
NW_011934213.1	astalavista	as_event	1140065	1140212	.	+	.	as_code "1^2- , 0"; transcript1_id "TCONS_00006865"; splice_chain1 ""; transcript2_id "TCONS_00006866"; splice_chain2 "1140065,1140212";
NW_011934381.1	astalavista	as_event	58068	58308	.	+	.	as_code "1^2- , 0"; transcript1_id "TCONS_00015565"; splice_chain1 "58068,58308"; transcript2_id "TCONS_00015566"; splice_chain2 "";
NW_011934441.1	astalavista	as_event	169197	169294	.	+	.	as_code "1^2- , 0"; transcript1_id "TCONS_00017366"; splice_chain1 ""; transcript2_id "TCONS_00017367"; splice_chain2 "169197,169294";
NW_011934441.1	astalavista	as_event	171986	172050	.	+	.	as_code "1^2- , 0"; transcript1_id "TCONS_00017366"; splice_chain1 ""; transcript2_id "TCONS_00017367"; splice_chain2 "171986,172050";
NW_011934441.1	astalavista	as_event	173454	173693	.	+	.	as_code "1^2- , 0"; transcript1_id "TCONS_00017366"; splice_chain1 "173454,173693"; transcript2_id "TCONS_00017367"; splice_chain2 "";
NW_011934441.1	astalavista	as_event	173534	173693	.	+	.	as_code "1^2- , 0"; transcript1_id "TCONS_00017367"; splice_chain1 ""; transcript2_id "TCONS_00017368"; splice_chain2 "173534,173693";
NW_011934381.1	astalavista	as_event	62920	62976	.	-	.	as_code "1^2- , 0"; transcript1_id "TCONS_00015649"; splice_chain1 ""; transcript2_id "TCONS_00015650"; splice_chain2 "62976,62920";
NW_011934381.1	astalavista	as_event	58953	59260	.	-	.	as_code "1^2- , 0"; transcript1_id "TCONS_00015649"; splice_chain1 "59260,58953"; transcript2_id "TCONS_00015650"; splice_chain2 "";
NW_011934441.1	astalavista	as_event	166429	166646	.	+	.	as_code "1^2- , 0"; transcript1_id "TCONS_00017365"; splice_chain1 "166429,166646"; transcript2_id "TCONS_00017363"; splice_chain2 "";
NW_011934441.1	astalavista	as_event	166425	166646	.	+	.	as_code "1^2- , 0"; transcript1_id "TCONS_00017363"; splice_chain1 ""; transcript2_id "TCONS_00017364"; splice_chain2 "166425,166646";
NW_011934441.1	astalavista	as_event	156423	156674	.	-	.	as_code "1^2- , 0"; transcript1_id "TCONS_00017460"; splice_chain1 ""; transcript2_id "TCONS_00017461"; splice_chain2 "156674,156423";
NW_011934441.1	astalavista	as_event	147862	148065	.	-	.	as_code "1^2- , 0"; transcript1_id "TCONS_00017457"; splice_chain1 "148065,147862"; transcript2_id "TCONS_00017458"; splice_chain2 "";
NW_011934380.1	astalavista	as_event	36217	36320	.	+	.	as_code "1^2- , 0"; transcript1_id "TCONS_00015462"; splice_chain1 ""; transcript2_id "TCONS_00015463"; splice_chain2 "36217,36320";
NW_011934380.1	astalavista	as_event	37505	38113	.	+	.	as_code "1^2- , 0"; transcript1_id "TCONS_00015462"; splice_chain1 ""; transcript2_id "TCONS_00015463"; splice_chain2 "37505,38113";
NW_011934213.1	astalavista	as_event	1124799	1124887	.	-	.	as_code "1^2- , 0"; transcript1_id "TCONS_00007347"; splice_chain1 ""; transcript2_id "TCONS_00007348"; splice_chain2 "1124887,1124799";
NW_011934381.1	astalavista	as_event	41279	41500	.	+	.	as_code "1^2- , 0"; transcript1_id "TCONS_00015556"; splice_chain1 ""; transcript2_id "TCONS_00015557"; splice_chain2 "41279,41500";
NW_011934381.1	astalavista	as_event	40119	40925	.	+	.	as_code "1^2- , 0"; transcript1_id "TCONS_00015556"; splice_chain1 "40119,40925"; transcript2_id "TCONS_00015555"; splice_chain2 "";
NW_011934213.1	astalavista	as_event	1134617	1134783	.	+	.	as_code "1^2- , 0"; transcript1_id "TCONS_00006861"; splice_chain1 "1134617,1134783"; transcript2_id "TCONS_00006862"; splice_chain2 "";
NW_011934213.1	astalavista	as_event	1120759	1120987	.	+	.	as_code "1^2- , 0"; transcript1_id "TCONS_00006857"; splice_chain1 ""; transcript2_id "TCONS_00006856"; splice_chain2 "1120759,1120987";
NW_011934381.1	astalavista	as_event	43638	43855	.	+	.	as_code "1^2- , 0"; transcript1_id "TCONS_00015561"; splice_chain1 "43638,43855"; transcript2_id "TCONS_00015562"; splice_chain2 "";
NW_011934213.1	astalavista	as_event	991285	991389	.	-	.	as_code "1^2- , 0"; transcript1_id "TCONS_00007299"; splice_chain1 ""; transcript2_id "TCONS_00007300"; splice_chain2 "991389,991285";
NW_011934213.1	astalavista	as_event	999123	999370	.	-	.	as_code "1^2- , 0"; transcript1_id "TCONS_00007300"; splice_chain1 "999370,999123"; transcript2_id "TCONS_00007301"; splice_chain2 "";
NW_011934213.1	astalavista	as_event	996350	996509	.	-	.	as_code "1^2- , 0"; transcript1_id "TCONS_00007300"; splice_chain1 "996509,996350"; transcript2_id "TCONS_00007307"; splice_chain2 "";
NW_011934213.1	astalavista	as_event	1015889	1015980	.	+	.	as_code "1^2- , 0"; transcript1_id "TCONS_00006801"; splice_chain1 "1015889,1015980"; transcript2_id "TCONS_00006803"; splice_chain2 "";
NW_011934213.1	astalavista	as_event	1012838	1012869	.	+	.	as_code "1^2- , 0"; transcript1_id "TCONS_00006802"; splice_chain1 "1012838,1012869"; transcript2_id "TCONS_00006803"; splice_chain2 "";
NW_011934213.1	astalavista	as_event	1024196	1024332	.	+	.	as_code "1^2- , 0"; transcript1_id "TCONS_00006808"; splice_chain1 ""; transcript2_id "TCONS_00006809"; splice_chain2 "1024196,1024332";
NW_011934305.1	astalavista	as_event	40676	40786	.	-	.	as_code "1^2- , 0"; transcript1_id "TCONS_00012907"; splice_chain1 ""; transcript2_id "TCONS_00012910"; splice_chain2 "40786,40676";
NW_011934305.1	astalavista	as_event	41794	41922	.	-	.	as_code "1^2- , 0"; transcript1_id "TCONS_00012908"; splice_chain1 ""; transcript2_id "TCONS_00012909"; splice_chain2 "41922,41794";
NW_011934305.1	astalavista	as_event	40660	40790	.	-	.	as_code "1^2- , 0"; transcript1_id "TCONS_00012908"; splice_chain1 ""; transcript2_id "TCONS_00012911"; splice_chain2 "40790,40660";
NW_011934305.1	astalavista	as_event	57916	58072	.	-	.	as_code "1^2- , 0"; transcript1_id "TCONS_00012916"; splice_chain1 ""; transcript2_id "TCONS_00012918"; splice_chain2 "58072,57916";
NW_011934305.1	astalavista	as_event	53584	53869	.	-	.	as_code "1^2- , 0"; transcript1_id "TCONS_00012916"; splice_chain1 ""; transcript2_id "TCONS_00012917"; splice_chain2 "53869,53584";
NW_011934305.1	astalavista	as_event	63772	63947	.	-	.	as_code "1^2- , 0"; transcript1_id "TCONS_00012920"; splice_chain1 ""; transcript2_id "TCONS_00012922"; splice_chain2 "63947,63772";
NW_011934305.1	astalavista	as_event	65225	65772	.	-	.	as_code "1^2- , 0"; transcript1_id "TCONS_00012919"; splice_chain1 ""; transcript2_id "TCONS_00012921"; splice_chain2 "65772,65225";
NW_011934305.1	astalavista	as_event	65569	65798	.	-	.	as_code "1^2- , 0"; transcript1_id "TCONS_00012919"; splice_chain1 ""; transcript2_id "TCONS_00012923"; splice_chain2 "65798,65569";
NW_011934213.1	astalavista	as_event	1031669	1031860	.	+	.	as_code "1^2- , 0"; transcript1_id "TCONS_00006811"; splice_chain1 "1031669,1031860"; transcript2_id "TCONS_00006812"; splice_chain2 "";
NW_011934213.1	astalavista	as_event	1047585	1047718	.	-	.	as_code "1^2- , 0"; transcript1_id "TCONS_00007320"; splice_chain1 ""; transcript2_id "TCONS_00007321"; splice_chain2 "1047718,1047585";
NW_011934213.1	astalavista	as_event	1075446	1075558	.	+	.	as_code "1^2- , 0"; transcript1_id "TCONS_00006819"; splice_chain1 "1075446,1075558"; transcript2_id "TCONS_00006821"; splice_chain2 "";
NW_011934213.1	astalavista	as_event	1077118	1077277	.	+	.	as_code "1^2- , 0"; transcript1_id "TCONS_00006819"; splice_chain1 "1077118,1077277"; transcript2_id "TCONS_00006821"; splice_chain2 "";
NW_011934213.1	astalavista	as_event	1076620	1077277	.	+	.	as_code "1^2- , 0"; transcript1_id "TCONS_00006821"; splice_chain1 ""; transcript2_id "TCONS_00006825"; splice_chain2 "1076620,1077277";
NW_011934213.1	astalavista	as_event	1097677	1097980	.	-	.	as_code "1^2- , 0"; transcript1_id "TCONS_00007333"; splice_chain1 ""; transcript2_id "TCONS_00007334"; splice_chain2 "1097980,1097677";
NW_011934213.1	astalavista	as_event	1086349	1086626	.	+	.	as_code "1^2- , 0"; transcript1_id "TCONS_00006838"; splice_chain1 "1086349,1086626"; transcript2_id "TCONS_00006837"; splice_chain2 "";
NW_011934213.1	astalavista	as_event	1083178	1083353	.	+	.	as_code "1^2- , 0"; transcript1_id "TCONS_00006838"; splice_chain1 ""; transcript2_id "TCONS_00006836"; splice_chain2 "1083178,1083353";
NW_011934305.1	astalavista	as_event	60499	60794	.	+	.	as_code "1^2- , 0"; transcript1_id "TCONS_00012839"; splice_chain1 "60499,60794"; transcript2_id "TCONS_00012838"; splice_chain2 "";
NW_011934213.1	astalavista	as_event	1109238	1109545	.	-	.	as_code "1^2- , 0"; transcript1_id "TCONS_00007337"; splice_chain1 ""; transcript2_id "TCONS_00007341"; splice_chain2 "1109545,1109238";
NW_011934305.1	astalavista	as_event	110689	110930	.	+	.	as_code "1^2- , 0"; transcript1_id "TCONS_00012855"; splice_chain1 ""; transcript2_id "TCONS_00012856"; splice_chain2 "110689,110930";
NW_011934305.1	astalavista	as_event	116286	116392	.	-	.	as_code "1^2- , 0"; transcript1_id "TCONS_00012942"; splice_chain1 ""; transcript2_id "TCONS_00012941"; splice_chain2 "116392,116286";
NW_011934305.1	astalavista	as_event	115459	115636	.	-	.	as_code "1^2- , 0"; transcript1_id "TCONS_00012941"; splice_chain1 "115636,115459"; transcript2_id "TCONS_00012943"; splice_chain2 "";
NW_011934210.1	astalavista	as_event	263720	264352	.	-	.	as_code "1^2- , 0"; transcript1_id "TCONS_00006341"; splice_chain1 "264352,263720"; transcript2_id "TCONS_00006342"; splice_chain2 "";
NW_011934210.1	astalavista	as_event	262744	263329	.	-	.	as_code "1^2- , 0"; transcript1_id "TCONS_00006341"; splice_chain1 "263329,262744"; transcript2_id "TCONS_00006343"; splice_chain2 "";
NW_011934305.1	astalavista	as_event	127393	127704	.	-	.	as_code "1^2- , 0"; transcript1_id "TCONS_00012948"; splice_chain1 ""; transcript2_id "TCONS_00012949"; splice_chain2 "127704,127393";
NW_011934210.1	astalavista	as_event	240175	240365	.	+	.	as_code "1^2- , 0"; transcript1_id "TCONS_00006226"; splice_chain1 ""; transcript2_id "TCONS_00006227"; splice_chain2 "240175,240365";
NW_011934210.1	astalavista	as_event	240175	240458	.	+	.	as_code "1^2- , 0"; transcript1_id "TCONS_00006226"; splice_chain1 ""; transcript2_id "TCONS_00006230"; splice_chain2 "240175,240458";
NW_011934210.1	astalavista	as_event	240511	240755	.	+	.	as_code "1^2- , 0"; transcript1_id "TCONS_00006226"; splice_chain1 "240511,240755"; transcript2_id "TCONS_00006231"; splice_chain2 "";
NW_011934210.1	astalavista	as_event	242429	242582	.	+	.	as_code "1^2- , 0"; transcript1_id "TCONS_00006227"; splice_chain1 ""; transcript2_id "TCONS_00006229"; splice_chain2 "242429,242582";
NW_011934210.1	astalavista	as_event	243213	243427	.	+	.	as_code "1^2- , 0"; transcript1_id "TCONS_00006227"; splice_chain1 ""; transcript2_id "TCONS_00006230"; splice_chain2 "243213,243427";
NW_011934210.1	astalavista	as_event	242012	242162	.	+	.	as_code "1^2- , 0"; transcript1_id "TCONS_00006227"; splice_chain1 "242012,242162"; transcript2_id "TCONS_00006231"; splice_chain2 "";
NW_011934210.1	astalavista	as_event	243528	243621	.	+	.	as_code "1^2- , 0"; transcript1_id "TCONS_00006232"; splice_chain1 ""; transcript2_id "TCONS_00006233"; splice_chain2 "243528,243621";
NW_011934210.1	astalavista	as_event	254200	254372	.	+	.	as_code "1^2- , 0"; transcript1_id "TCONS_00006236"; splice_chain1 ""; transcript2_id "TCONS_00006237"; splice_chain2 "254200,254372";
NW_011934213.1	astalavista	as_event	950359	950460	.	-	.	as_code "1^2- , 0"; transcript1_id "TCONS_00007266"; splice_chain1 ""; transcript2_id "TCONS_00007267"; splice_chain2 "950460,950359";
NW_011934213.1	astalavista	as_event	951891	952238	.	-	.	as_code "1^2- , 0"; transcript1_id "TCONS_00007266"; splice_chain1 "952238,951891"; transcript2_id "TCONS_00007268"; splice_chain2 "";
NW_011934213.1	astalavista	as_event	957272	957525	.	-	.	as_code "1^2- , 0"; transcript1_id "TCONS_00007273"; splice_chain1 "957525,957272"; transcript2_id "TCONS_00007277"; splice_chain2 "";
NW_011934213.1	astalavista	as_event	955532	955824	.	-	.	as_code "1^2- , 0"; transcript1_id "TCONS_00007273"; splice_chain1 ""; transcript2_id "TCONS_00007278"; splice_chain2 "955824,955532";
NW_011934213.1	astalavista	as_event	959945	960150	.	-	.	as_code "1^2- , 0"; transcript1_id "TCONS_00007273"; splice_chain1 "960150,959945"; transcript2_id "TCONS_00007283"; splice_chain2 "";
NW_011934213.1	astalavista	as_event	953646	953874	.	-	.	as_code "1^2- , 0"; transcript1_id "TCONS_00007277"; splice_chain1 "953874,953646"; transcript2_id "TCONS_00007279"; splice_chain2 "";
NW_011934305.1	astalavista	as_event	154951	155014	.	+	.	as_code "1^2- , 0"; transcript1_id "TCONS_00012875"; splice_chain1 "154951,155014"; transcript2_id "TCONS_00012877"; splice_chain2 "";
NW_011934305.1	astalavista	as_event	154252	155221	.	+	.	as_code "1^2- , 0"; transcript1_id "TCONS_00012876"; splice_chain1 "154252,155221"; transcript2_id "TCONS_00012877"; splice_chain2 "";
NW_011934305.1	astalavista	as_event	159991	160428	.	+	.	as_code "1^2- , 0"; transcript1_id "TCONS_00012875"; splice_chain1 "159991,160428"; transcript2_id "TCONS_00012877"; splice_chain2 "";
NW_011934305.1	astalavista	as_event	159991	160407	.	+	.	as_code "1^2- , 0"; transcript1_id "TCONS_00012874"; splice_chain1 "159991,160407"; transcript2_id "TCONS_00012877"; splice_chain2 "";
NW_011934305.1	astalavista	as_event	136463	136597	.	+	.	as_code "1^2- , 0"; transcript1_id "TCONS_00012867"; splice_chain1 "136463,136597"; transcript2_id "TCONS_00012866"; splice_chain2 "";
NW_011934249.1	astalavista	as_event	14389	14510	.	-	.	as_code "1^2- , 0"; transcript1_id "TCONS_00009005"; splice_chain1 "14510,14389"; transcript2_id "TCONS_00009006"; splice_chain2 "";
NW_011934249.1	astalavista	as_event	19047	19253	.	+	.	as_code "1^2- , 0"; transcript1_id "TCONS_00008714"; splice_chain1 ""; transcript2_id "TCONS_00008716"; splice_chain2 "19047,19253";
NW_011934213.1	astalavista	as_event	984104	984220	.	+	.	as_code "1^2- , 0"; transcript1_id "TCONS_00006797"; splice_chain1 "984104,984220"; transcript2_id "TCONS_00006798"; splice_chain2 "";
NW_011934249.1	astalavista	as_event	17237	17409	.	+	.	as_code "1^2- , 0"; transcript1_id "TCONS_00008712"; splice_chain1 "17237,17409"; transcript2_id "TCONS_00008713"; splice_chain2 "";
NW_011934155.1	astalavista	as_event	6217	6434	.	+	.	as_code "1^2- , 0"; transcript1_id "TCONS_00002484"; splice_chain1 "6217,6434"; transcript2_id "TCONS_00002485"; splice_chain2 "";
NW_011934155.1	astalavista	as_event	17094	17361	.	-	.	as_code "1^2- , 0"; transcript1_id "TCONS_00002538"; splice_chain1 "17361,17094"; transcript2_id "TCONS_00002539"; splice_chain2 "";
NW_011934155.1	astalavista	as_event	29197	29320	.	+	.	as_code "1^2- , 0"; transcript1_id "TCONS_00002492"; splice_chain1 "29197,29320"; transcript2_id "TCONS_00002493"; splice_chain2 "";
NW_011934155.1	astalavista	as_event	51861	52058	.	+	.	as_code "1^2- , 0"; transcript1_id "TCONS_00002498"; splice_chain1 ""; transcript2_id "TCONS_00002503"; splice_chain2 "51861,52058";
NW_011934155.1	astalavista	as_event	50614	50849	.	+	.	as_code "1^2- , 0"; transcript1_id "TCONS_00002499"; splice_chain1 "50614,50849"; transcript2_id "TCONS_00002506"; splice_chain2 "";
NW_011934155.1	astalavista	as_event	67890	68121	.	+	.	as_code "1^2- , 0"; transcript1_id "TCONS_00002504"; splice_chain1 "67890,68121"; transcript2_id "TCONS_00002505"; splice_chain2 "";
NW_011934155.1	astalavista	as_event	51000	51112	.	+	.	as_code "1^2- , 0"; transcript1_id "TCONS_00002504"; splice_chain1 ""; transcript2_id "TCONS_00002506"; splice_chain2 "51000,51112";
NW_011934155.1	astalavista	as_event	67520	67701	.	+	.	as_code "1^2- , 0"; transcript1_id "TCONS_00002505"; splice_chain1 "67520,67701"; transcript2_id "TCONS_00002508"; splice_chain2 "";
NW_011934155.1	astalavista	as_event	59468	59547	.	-	.	as_code "1^2- , 0"; transcript1_id "TCONS_00002560"; splice_chain1 ""; transcript2_id "TCONS_00002559"; splice_chain2 "59547,59468";
NW_011934155.1	astalavista	as_event	39752	39987	.	-	.	as_code "1^2- , 0"; transcript1_id "TCONS_00002547"; splice_chain1 ""; transcript2_id "TCONS_00002549"; splice_chain2 "39987,39752";
NW_011934155.1	astalavista	as_event	109677	109779	.	-	.	as_code "1^2- , 0"; transcript1_id "TCONS_00002584"; splice_chain1 ""; transcript2_id "TCONS_00002585"; splice_chain2 "109779,109677";
NW_011934155.1	astalavista	as_event	121598	121688	.	+	.	as_code "1^2- , 0"; transcript1_id "TCONS_00002530"; splice_chain1 "121598,121688"; transcript2_id "TCONS_00002531"; splice_chain2 "";
NW_011934155.1	astalavista	as_event	111307	111630	.	+	.	as_code "1^2- , 0"; transcript1_id "TCONS_00002526"; splice_chain1 "111307,111630"; transcript2_id "TCONS_00002527"; splice_chain2 "";
NW_011934127.1	astalavista	as_event	208397	208641	.	-	.	as_code "1^2- , 0"; transcript1_id "TCONS_00000968"; splice_chain1 "208641,208397"; transcript2_id "TCONS_00000969"; splice_chain2 "";
NW_011934127.1	astalavista	as_event	214460	214565	.	+	.	as_code "1^2- , 0"; transcript1_id "TCONS_00000875"; splice_chain1 ""; transcript2_id "TCONS_00000878"; splice_chain2 "214460,214565";
NW_011934454.1	astalavista	as_event	1578	1806	.	+	.	as_code "1^2- , 0"; transcript1_id "TCONS_00017548"; splice_chain1 ""; transcript2_id "TCONS_00017549"; splice_chain2 "1578,1806";
NW_011934454.1	astalavista	as_event	2299	2463	.	+	.	as_code "1^2- , 0"; transcript1_id "TCONS_00017550"; splice_chain1 "2299,2463"; transcript2_id "TCONS_00017551"; splice_chain2 "";
NW_011934204.1	astalavista	as_event	16304	16446	.	-	.	as_code "1^2- , 0"; transcript1_id "TCONS_00004716"; splice_chain1 "16446,16304"; transcript2_id "TCONS_00004717"; splice_chain2 "";
NW_011934204.1	astalavista	as_event	14905	15050	.	-	.	as_code "1^2- , 0"; transcript1_id "TCONS_00004716"; splice_chain1 ""; transcript2_id "TCONS_00004717"; splice_chain2 "15050,14905";
NW_011934204.1	astalavista	as_event	16525	16637	.	-	.	as_code "1^2- , 0"; transcript1_id "TCONS_00004716"; splice_chain1 ""; transcript2_id "TCONS_00004720"; splice_chain2 "16637,16525";
NW_011934204.1	astalavista	as_event	24838	25028	.	-	.	as_code "1^2- , 0"; transcript1_id "TCONS_00004718"; splice_chain1 "25028,24838"; transcript2_id "TCONS_00004719"; splice_chain2 "";
NW_011934204.1	astalavista	as_event	27859	27952	.	-	.	as_code "1^2- , 0"; transcript1_id "TCONS_00004719"; splice_chain1 "27952,27859"; transcript2_id "TCONS_00004722"; splice_chain2 "";
NW_011934204.1	astalavista	as_event	78663	78946	.	-	.	as_code "1^2- , 0"; transcript1_id "TCONS_00004745"; splice_chain1 ""; transcript2_id "TCONS_00004747"; splice_chain2 "78946,78663";
NW_011934204.1	astalavista	as_event	73385	73690	.	-	.	as_code "1^2- , 0"; transcript1_id "TCONS_00004740"; splice_chain1 ""; transcript2_id "TCONS_00004742"; splice_chain2 "73690,73385";
NW_011934204.1	astalavista	as_event	73371	73690	.	-	.	as_code "1^2- , 0"; transcript1_id "TCONS_00004740"; splice_chain1 ""; transcript2_id "TCONS_00004741"; splice_chain2 "73690,73371";
NW_011934204.1	astalavista	as_event	49334	49500	.	+	.	as_code "1^2- , 0"; transcript1_id "TCONS_00004516"; splice_chain1 "49334,49500"; transcript2_id "TCONS_00004518"; splice_chain2 "";
NW_011934204.1	astalavista	as_event	50948	51036	.	+	.	as_code "1^2- , 0"; transcript1_id "TCONS_00004516"; splice_chain1 "50948,51036"; transcript2_id "TCONS_00004523"; splice_chain2 "";
NW_011934204.1	astalavista	as_event	51581	51807	.	+	.	as_code "1^2- , 0"; transcript1_id "TCONS_00004516"; splice_chain1 "51581,51807"; transcript2_id "TCONS_00004520"; splice_chain2 "";
NW_011934204.1	astalavista	as_event	40201	40289	.	-	.	as_code "1^2- , 0"; transcript1_id "TCONS_00004727"; splice_chain1 ""; transcript2_id "TCONS_00004728"; splice_chain2 "40289,40201";
NW_011934204.1	astalavista	as_event	37634	37790	.	-	.	as_code "1^2- , 0"; transcript1_id "TCONS_00004727"; splice_chain1 "37790,37634"; transcript2_id "TCONS_00004728"; splice_chain2 "";
NW_011934272.1	astalavista	as_event	5289	5592	.	+	.	as_code "1^2- , 0"; transcript1_id "TCONS_00011888"; splice_chain1 ""; transcript2_id "TCONS_00011887"; splice_chain2 "5289,5592";
NW_011934272.1	astalavista	as_event	8354	8571	.	+	.	as_code "1^2- , 0"; transcript1_id "TCONS_00011888"; splice_chain1 ""; transcript2_id "TCONS_00011887"; splice_chain2 "8354,8571";
NW_011934272.1	astalavista	as_event	2255	2434	.	+	.	as_code "1^2- , 0"; transcript1_id "TCONS_00011888"; splice_chain1 "2255,2434"; transcript2_id "TCONS_00011892"; splice_chain2 "";
NW_011934272.1	astalavista	as_event	3918	4010	.	+	.	as_code "1^2- , 0"; transcript1_id "TCONS_00011888"; splice_chain1 "3918,4010"; transcript2_id "TCONS_00011894"; splice_chain2 "";
NW_011934272.1	astalavista	as_event	8133	8253	.	+	.	as_code "1^2- , 0"; transcript1_id "TCONS_00011888"; splice_chain1 "8133,8253"; transcript2_id "TCONS_00011897"; splice_chain2 "";
NW_011934272.1	astalavista	as_event	7450	7568	.	+	.	as_code "1^2- , 0"; transcript1_id "TCONS_00011888"; splice_chain1 "7450,7568"; transcript2_id "TCONS_00011903"; splice_chain2 "";
NW_011934272.1	astalavista	as_event	7918	8087	.	+	.	as_code "1^2- , 0"; transcript1_id "TCONS_00011888"; splice_chain1 "7918,8087"; transcript2_id "TCONS_00011903"; splice_chain2 "";
NW_011934272.1	astalavista	as_event	4510	4727	.	+	.	as_code "1^2- , 0"; transcript1_id "TCONS_00011886"; splice_chain1 "4510,4727"; transcript2_id "TCONS_00011896"; splice_chain2 "";
NW_011934204.1	astalavista	as_event	103450	104689	.	-	.	as_code "1^2- , 0"; transcript1_id "TCONS_00004755"; splice_chain1 ""; transcript2_id "TCONS_00004754"; splice_chain2 "104689,103450";
NW_011934204.1	astalavista	as_event	118884	119257	.	-	.	as_code "1^2- , 0"; transcript1_id "TCONS_00004772"; splice_chain1 ""; transcript2_id "TCONS_00004773"; splice_chain2 "119257,118884";
NW_011934204.1	astalavista	as_event	113241	113350	.	-	.	as_code "1^2- , 0"; transcript1_id "TCONS_00004758"; splice_chain1 ""; transcript2_id "TCONS_00004760"; splice_chain2 "113350,113241";
NW_011934204.1	astalavista	as_event	113464	113684	.	-	.	as_code "1^2- , 0"; transcript1_id "TCONS_00004760"; splice_chain1 ""; transcript2_id "TCONS_00004763"; splice_chain2 "113684,113464";
NW_011934204.1	astalavista	as_event	113848	113894	.	-	.	as_code "1^2- , 0"; transcript1_id "TCONS_00004761"; splice_chain1 "113894,113848"; transcript2_id "TCONS_00004763"; splice_chain2 "";
NW_011934204.1	astalavista	as_event	111518	111792	.	-	.	as_code "1^2- , 0"; transcript1_id "TCONS_00004758"; splice_chain1 ""; transcript2_id "TCONS_00004761"; splice_chain2 "111792,111518";
NW_011934204.1	astalavista	as_event	109956	110242	.	-	.	as_code "1^2- , 0"; transcript1_id "TCONS_00004758"; splice_chain1 ""; transcript2_id "TCONS_00004759"; splice_chain2 "110242,109956";
NW_011934204.1	astalavista	as_event	121705	121976	.	-	.	as_code "1^2- , 0"; transcript1_id "TCONS_00004774"; splice_chain1 ""; transcript2_id "TCONS_00004775"; splice_chain2 "121976,121705";
NW_011934272.1	astalavista	as_event	41668	41799	.	-	.	as_code "1^2- , 0"; transcript1_id "TCONS_00011933"; splice_chain1 ""; transcript2_id "TCONS_00011934"; splice_chain2 "41799,41668";
NW_011934272.1	astalavista	as_event	15920	16049	.	-	.	as_code "1^2- , 0"; transcript1_id "TCONS_00011926"; splice_chain1 "16049,15920"; transcript2_id "TCONS_00011927"; splice_chain2 "";
NW_011934272.1	astalavista	as_event	43380	43588	.	+	.	as_code "1^2- , 0"; transcript1_id "TCONS_00011918"; splice_chain1 "43380,43588"; transcript2_id "TCONS_00011920"; splice_chain2 "";
NW_011934272.1	astalavista	as_event	43430	43695	.	+	.	as_code "1^2- , 0"; transcript1_id "TCONS_00011919"; splice_chain1 "43430,43695"; transcript2_id "TCONS_00011920"; splice_chain2 "";
NW_011934272.1	astalavista	as_event	44168	44679	.	+	.	as_code "1^2- , 0"; transcript1_id "TCONS_00011919"; splice_chain1 ""; transcript2_id "TCONS_00011921"; splice_chain2 "44168,44679";
NW_011934204.1	astalavista	as_event	166752	167113	.	-	.	as_code "1^2- , 0"; transcript1_id "TCONS_00004798"; splice_chain1 "167113,166752"; transcript2_id "TCONS_00004796"; splice_chain2 "";
NW_011934204.1	astalavista	as_event	171621	171852	.	-	.	as_code "1^2- , 0"; transcript1_id "TCONS_00004801"; splice_chain1 "171852,171621"; transcript2_id "TCONS_00004807"; splice_chain2 "";
NW_011934204.1	astalavista	as_event	173052	173273	.	-	.	as_code "1^2- , 0"; transcript1_id "TCONS_00004801"; splice_chain1 "173273,173052"; transcript2_id "TCONS_00004808"; splice_chain2 "";
NW_011934204.1	astalavista	as_event	182228	182511	.	-	.	as_code "1^2- , 0"; transcript1_id "TCONS_00004814"; splice_chain1 "182511,182228"; transcript2_id "TCONS_00004815"; splice_chain2 "";
NW_011934204.1	astalavista	as_event	181406	181509	.	-	.	as_code "1^2- , 0"; transcript1_id "TCONS_00004814"; splice_chain1 "181509,181406"; transcript2_id "TCONS_00004815"; splice_chain2 "";
NW_011934204.1	astalavista	as_event	182228	182628	.	-	.	as_code "1^2- , 0"; transcript1_id "TCONS_00004815"; splice_chain1 ""; transcript2_id "TCONS_00004816"; splice_chain2 "182628,182228";
NW_011934204.1	astalavista	as_event	156453	156523	.	+	.	as_code "1^2- , 0"; transcript1_id "TCONS_00004547"; splice_chain1 "156453,156523"; transcript2_id "TCONS_00004548"; splice_chain2 "";
NW_011934204.1	astalavista	as_event	216040	216358	.	-	.	as_code "1^2- , 0"; transcript1_id "TCONS_00004838"; splice_chain1 "216358,216040"; transcript2_id "TCONS_00004839"; splice_chain2 "";
NW_011934204.1	astalavista	as_event	202672	202775	.	-	.	as_code "1^2- , 0"; transcript1_id "TCONS_00004833"; splice_chain1 "202775,202672"; transcript2_id "TCONS_00004835"; splice_chain2 "";
NW_011934204.1	astalavista	as_event	202672	202811	.	-	.	as_code "1^2- , 0"; transcript1_id "TCONS_00004834"; splice_chain1 "202811,202672"; transcript2_id "TCONS_00004835"; splice_chain2 "";
NW_011934204.1	astalavista	as_event	204716	204809	.	+	.	as_code "1^2- , 0"; transcript1_id "TCONS_00004558"; splice_chain1 "204716,204809"; transcript2_id "TCONS_00004559"; splice_chain2 "";
NW_011934204.1	astalavista	as_event	223170	223391	.	-	.	as_code "1^2- , 0"; transcript1_id "TCONS_00004843"; splice_chain1 ""; transcript2_id "TCONS_00004842"; splice_chain2 "223391,223170";
NW_011934204.1	astalavista	as_event	220097	220266	.	-	.	as_code "1^2- , 0"; transcript1_id "TCONS_00004843"; splice_chain1 ""; transcript2_id "TCONS_00004842"; splice_chain2 "220266,220097";
NW_011934204.1	astalavista	as_event	221067	221294	.	-	.	as_code "1^2- , 0"; transcript1_id "TCONS_00004843"; splice_chain1 "221294,221067"; transcript2_id "TCONS_00004845"; splice_chain2 "";
NW_011934204.1	astalavista	as_event	228004	228079	.	-	.	as_code "1^2- , 0"; transcript1_id "TCONS_00004843"; splice_chain1 "228079,228004"; transcript2_id "TCONS_00004841"; splice_chain2 "";
NW_011934204.1	astalavista	as_event	227363	227505	.	-	.	as_code "1^2- , 0"; transcript1_id "TCONS_00004843"; splice_chain1 "227505,227363"; transcript2_id "TCONS_00004841"; splice_chain2 "";
NW_011934204.1	astalavista	as_event	223170	223397	.	-	.	as_code "1^2- , 0"; transcript1_id "TCONS_00004843"; splice_chain1 ""; transcript2_id "TCONS_00004841"; splice_chain2 "223397,223170";
NW_011934204.1	astalavista	as_event	228004	228091	.	-	.	as_code "1^2- , 0"; transcript1_id "TCONS_00004842"; splice_chain1 "228091,228004"; transcript2_id "TCONS_00004841"; splice_chain2 "";
NW_011934204.1	astalavista	as_event	221150	221294	.	-	.	as_code "1^2- , 0"; transcript1_id "TCONS_00004845"; splice_chain1 ""; transcript2_id "TCONS_00004841"; splice_chain2 "221294,221150";
NW_011934204.1	astalavista	as_event	236585	236919	.	+	.	as_code "1^2- , 0"; transcript1_id "TCONS_00004572"; splice_chain1 ""; transcript2_id "TCONS_00004574"; splice_chain2 "236585,236919";
NW_011934204.1	astalavista	as_event	237343	237712	.	+	.	as_code "1^2- , 0"; transcript1_id "TCONS_00004572"; splice_chain1 ""; transcript2_id "TCONS_00004575"; splice_chain2 "237343,237712";
NW_011934204.1	astalavista	as_event	243253	243643	.	+	.	as_code "1^2- , 0"; transcript1_id "TCONS_00004579"; splice_chain1 ""; transcript2_id "TCONS_00004581"; splice_chain2 "243253,243643";
NW_011934204.1	astalavista	as_event	244600	245402	.	+	.	as_code "1^2- , 0"; transcript1_id "TCONS_00004579"; splice_chain1 "244600,245402"; transcript2_id "TCONS_00004582"; splice_chain2 "";
NW_011934204.1	astalavista	as_event	242796	243043	.	+	.	as_code "1^2- , 0"; transcript1_id "TCONS_00004580"; splice_chain1 "242796,243043"; transcript2_id "TCONS_00004581"; splice_chain2 "";
NW_011934426.1	astalavista	as_event	50822	51076	.	-	.	as_code "1^2- , 0"; transcript1_id "TCONS_00017000"; splice_chain1 ""; transcript2_id "TCONS_00017001"; splice_chain2 "51076,50822";
NW_011934426.1	astalavista	as_event	59702	59946	.	-	.	as_code "1^2- , 0"; transcript1_id "TCONS_00017011"; splice_chain1 "59946,59702"; transcript2_id "TCONS_00017013"; splice_chain2 "";
NW_011934426.1	astalavista	as_event	59375	59574	.	-	.	as_code "1^2- , 0"; transcript1_id "TCONS_00017012"; splice_chain1 ""; transcript2_id "TCONS_00017013"; splice_chain2 "59574,59375";
NW_011934426.1	astalavista	as_event	40275	40351	.	+	.	as_code "1^2- , 0"; transcript1_id "TCONS_00016974"; splice_chain1 ""; transcript2_id "TCONS_00016975"; splice_chain2 "40275,40351";
NW_011934426.1	astalavista	as_event	43760	44151	.	+	.	as_code "1^2- , 0"; transcript1_id "TCONS_00016974"; splice_chain1 ""; transcript2_id "TCONS_00016975"; splice_chain2 "43760,44151";
NW_011934163.1	astalavista	as_event	2844	3109	.	+	.	as_code "1^2- , 0"; transcript1_id "TCONS_00003123"; splice_chain1 "2844,3109"; transcript2_id "TCONS_00003124"; splice_chain2 "";
NW_011934163.1	astalavista	as_event	6999	7471	.	+	.	as_code "1^2- , 0"; transcript1_id "TCONS_00003123"; splice_chain1 "6999,7471"; transcript2_id "TCONS_00003124"; splice_chain2 "";
NW_011934163.1	astalavista	as_event	2418	2713	.	+	.	as_code "1^2- , 0"; transcript1_id "TCONS_00003124"; splice_chain1 "2418,2713"; transcript2_id "TCONS_00003127"; splice_chain2 "";
NW_011934163.1	astalavista	as_event	6999	7473	.	+	.	as_code "1^2- , 0"; transcript1_id "TCONS_00003132"; splice_chain1 "6999,7473"; transcript2_id "TCONS_00003137"; splice_chain2 "";
NW_011934426.1	astalavista	as_event	73071	73312	.	-	.	as_code "1^2- , 0"; transcript1_id "TCONS_00017015"; splice_chain1 "73312,73071"; transcript2_id "TCONS_00017019"; splice_chain2 "";
NW_011934426.1	astalavista	as_event	77552	77799	.	-	.	as_code "1^2- , 0"; transcript1_id "TCONS_00017025"; splice_chain1 ""; transcript2_id "TCONS_00017026"; splice_chain2 "77799,77552";
NW_011934258.1	astalavista	as_event	791485	791646	.	+	.	as_code "1^2- , 0"; transcript1_id "TCONS_00010584"; splice_chain1 "791485,791646"; transcript2_id "TCONS_00010585"; splice_chain2 "";
NW_011934258.1	astalavista	as_event	803302	803539	.	-	.	as_code "1^2- , 0"; transcript1_id "TCONS_00010941"; splice_chain1 ""; transcript2_id "TCONS_00010940"; splice_chain2 "803539,803302";
NW_011934258.1	astalavista	as_event	800681	800872	.	-	.	as_code "1^2- , 0"; transcript1_id "TCONS_00010941"; splice_chain1 ""; transcript2_id "TCONS_00010940"; splice_chain2 "800872,800681";
NW_011934258.1	astalavista	as_event	800621	800854	.	+	.	as_code "1^2- , 0"; transcript1_id "TCONS_00010589"; splice_chain1 ""; transcript2_id "TCONS_00010590"; splice_chain2 "800621,800854";
NW_011934163.1	astalavista	as_event	19160	19439	.	+	.	as_code "1^2- , 0"; transcript1_id "TCONS_00003140"; splice_chain1 "19160,19439"; transcript2_id "TCONS_00003142"; splice_chain2 "";
NW_011934163.1	astalavista	as_event	20836	21086	.	+	.	as_code "1^2- , 0"; transcript1_id "TCONS_00003140"; splice_chain1 ""; transcript2_id "TCONS_00003141"; splice_chain2 "20836,21086";
NW_011934258.1	astalavista	as_event	805234	805454	.	-	.	as_code "1^2- , 0"; transcript1_id "TCONS_00010943"; splice_chain1 ""; transcript2_id "TCONS_00010944"; splice_chain2 "805454,805234";
NW_011934258.1	astalavista	as_event	809635	809847	.	-	.	as_code "1^2- , 0"; transcript1_id "TCONS_00010945"; splice_chain1 "809847,809635"; transcript2_id "TCONS_00010946"; splice_chain2 "";
NW_011934327.1	astalavista	as_event	235463	235597	.	+	.	as_code "1^2- , 0"; transcript1_id "TCONS_00013912"; splice_chain1 ""; transcript2_id "TCONS_00013914"; splice_chain2 "235463,235597";
NW_011934426.1	astalavista	as_event	17524	17846	.	+	.	as_code "1^2- , 0"; transcript1_id "TCONS_00016962"; splice_chain1 "17524,17846"; transcript2_id "TCONS_00016961"; splice_chain2 "";
NW_011934258.1	astalavista	as_event	838768	839034	.	+	.	as_code "1^2- , 0"; transcript1_id "TCONS_00010604"; splice_chain1 "838768,839034"; transcript2_id "TCONS_00010605"; splice_chain2 "";
NW_011934327.1	astalavista	as_event	266323	266552	.	+	.	as_code "1^2- , 0"; transcript1_id "TCONS_00013931"; splice_chain1 ""; transcript2_id "TCONS_00013932"; splice_chain2 "266323,266552";
NW_011934258.1	astalavista	as_event	819423	819813	.	+	.	as_code "1^2- , 0"; transcript1_id "TCONS_00010596"; splice_chain1 ""; transcript2_id "TCONS_00010599"; splice_chain2 "819423,819813";
NW_011934327.1	astalavista	as_event	213980	214064	.	-	.	as_code "1^2- , 0"; transcript1_id "TCONS_00014042"; splice_chain1 "214064,213980"; transcript2_id "TCONS_00014043"; splice_chain2 "";
NW_011934327.1	astalavista	as_event	197432	197568	.	+	.	as_code "1^2- , 0"; transcript1_id "TCONS_00013896"; splice_chain1 "197432,197568"; transcript2_id "TCONS_00013898"; splice_chain2 "";
NW_011934327.1	astalavista	as_event	200996	201147	.	+	.	as_code "1^2- , 0"; transcript1_id "TCONS_00013897"; splice_chain1 "200996,201147"; transcript2_id "TCONS_00013901"; splice_chain2 "";
NW_011934327.1	astalavista	as_event	215937	216046	.	+	.	as_code "1^2- , 0"; transcript1_id "TCONS_00013904"; splice_chain1 "215937,216046"; transcript2_id "TCONS_00013905"; splice_chain2 "";
NW_011934327.1	astalavista	as_event	217335	217798	.	+	.	as_code "1^2- , 0"; transcript1_id "TCONS_00013904"; splice_chain1 ""; transcript2_id "TCONS_00013906"; splice_chain2 "217335,217798";
NW_011934141.1	astalavista	as_event	18975	19085	.	+	.	as_code "1^2- , 0"; transcript1_id "TCONS_00001480"; splice_chain1 "18975,19085"; transcript2_id "TCONS_00001483"; splice_chain2 "";
NW_011934141.1	astalavista	as_event	21498	21829	.	+	.	as_code "1^2- , 0"; transcript1_id "TCONS_00001480"; splice_chain1 "21498,21829"; transcript2_id "TCONS_00001484"; splice_chain2 "";
NW_011934141.1	astalavista	as_event	21866	21930	.	+	.	as_code "1^2- , 0"; transcript1_id "TCONS_00001480"; splice_chain1 "21866,21930"; transcript2_id "TCONS_00001486"; splice_chain2 "";
NW_011934141.1	astalavista	as_event	22091	22413	.	+	.	as_code "1^2- , 0"; transcript1_id "TCONS_00001480"; splice_chain1 "22091,22413"; transcript2_id "TCONS_00001488"; splice_chain2 "";
NW_011934327.1	astalavista	as_event	232389	232492	.	-	.	as_code "1^2- , 0"; transcript1_id "TCONS_00014052"; splice_chain1 ""; transcript2_id "TCONS_00014054"; splice_chain2 "232492,232389";
NW_011934327.1	astalavista	as_event	223330	223653	.	+	.	as_code "1^2- , 0"; transcript1_id "TCONS_00013907"; splice_chain1 "223330,223653"; transcript2_id "TCONS_00013908"; splice_chain2 "";
NW_011934141.1	astalavista	as_event	42547	42971	.	-	.	as_code "1^2- , 0"; transcript1_id "TCONS_00001534"; splice_chain1 "42971,42547"; transcript2_id "TCONS_00001535"; splice_chain2 "";
NW_011934141.1	astalavista	as_event	46540	46795	.	-	.	as_code "1^2- , 0"; transcript1_id "TCONS_00001536"; splice_chain1 ""; transcript2_id "TCONS_00001538"; splice_chain2 "46795,46540";
NW_011934327.1	astalavista	as_event	157935	158212	.	+	.	as_code "1^2- , 0"; transcript1_id "TCONS_00013877"; splice_chain1 ""; transcript2_id "TCONS_00013880"; splice_chain2 "157935,158212";
NW_011934327.1	astalavista	as_event	170217	170500	.	-	.	as_code "1^2- , 0"; transcript1_id "TCONS_00014023"; splice_chain1 ""; transcript2_id "TCONS_00014024"; splice_chain2 "170500,170217";
NW_011934327.1	astalavista	as_event	169201	169541	.	-	.	as_code "1^2- , 0"; transcript1_id "TCONS_00014023"; splice_chain1 ""; transcript2_id "TCONS_00014025"; splice_chain2 "169541,169201";
NW_011934327.1	astalavista	as_event	166074	166186	.	+	.	as_code "1^2- , 0"; transcript1_id "TCONS_00013888"; splice_chain1 ""; transcript2_id "TCONS_00013889"; splice_chain2 "166074,166186";
NW_011934327.1	astalavista	as_event	150299	150507	.	-	.	as_code "1^2- , 0"; transcript1_id "TCONS_00014019"; splice_chain1 "150507,150299"; transcript2_id "TCONS_00014020"; splice_chain2 "";
NW_011934141.1	astalavista	as_event	58189	58532	.	-	.	as_code "1^2- , 0"; transcript1_id "TCONS_00001544"; splice_chain1 "58532,58189"; transcript2_id "TCONS_00001545"; splice_chain2 "";
NW_011934327.1	astalavista	as_event	180205	180411	.	-	.	as_code "1^2- , 0"; transcript1_id "TCONS_00014034"; splice_chain1 "180411,180205"; transcript2_id "TCONS_00014036"; splice_chain2 "";
NW_011934141.1	astalavista	as_event	56984	57065	.	-	.	as_code "1^2- , 0"; transcript1_id "TCONS_00001541"; splice_chain1 ""; transcript2_id "TCONS_00001542"; splice_chain2 "57065,56984";
NW_011934141.1	astalavista	as_event	53926	54145	.	-	.	as_code "1^2- , 0"; transcript1_id "TCONS_00001541"; splice_chain1 ""; transcript2_id "TCONS_00001542"; splice_chain2 "54145,53926";
NW_011934441.1	astalavista	as_event	50189	50406	.	-	.	as_code "1^2- , 0"; transcript1_id "TCONS_00017395"; splice_chain1 ""; transcript2_id "TCONS_00017396"; splice_chain2 "50406,50189";
NW_011934441.1	astalavista	as_event	56333	56562	.	-	.	as_code "1^2- , 0"; transcript1_id "TCONS_00017397"; splice_chain1 "56562,56333"; transcript2_id "TCONS_00017398"; splice_chain2 "";
NW_011934441.1	astalavista	as_event	48344	48497	.	+	.	as_code "1^2- , 0"; transcript1_id "TCONS_00017333"; splice_chain1 "48344,48497"; transcript2_id "TCONS_00017335"; splice_chain2 "";
NW_011934441.1	astalavista	as_event	8438	8645	.	+	.	as_code "1^2- , 0"; transcript1_id "TCONS_00017322"; splice_chain1 "8438,8645"; transcript2_id "TCONS_00017321"; splice_chain2 "";
NW_011934441.1	astalavista	as_event	12022	12534	.	+	.	as_code "1^2- , 0"; transcript1_id "TCONS_00017322"; splice_chain1 ""; transcript2_id "TCONS_00017320"; splice_chain2 "12022,12534";
NW_011934441.1	astalavista	as_event	16368	16612	.	-	.	as_code "1^2- , 0"; transcript1_id "TCONS_00017382"; splice_chain1 ""; transcript2_id "TCONS_00017385"; splice_chain2 "16612,16368";
NW_011934441.1	astalavista	as_event	6081	6296	.	-	.	as_code "1^2- , 0"; transcript1_id "TCONS_00017377"; splice_chain1 ""; transcript2_id "TCONS_00017378"; splice_chain2 "6296,6081";
NW_011934347.1	astalavista	as_event	37267	37331	.	-	.	as_code "1^2- , 0"; transcript1_id "TCONS_00014524"; splice_chain1 ""; transcript2_id "TCONS_00014525"; splice_chain2 "37331,37267";
NW_011934347.1	astalavista	as_event	31977	32146	.	-	.	as_code "1^2- , 0"; transcript1_id "TCONS_00014524"; splice_chain1 ""; transcript2_id "TCONS_00014525"; splice_chain2 "32146,31977";
NW_011934347.1	astalavista	as_event	41726	41808	.	-	.	as_code "1^2- , 0"; transcript1_id "TCONS_00014537"; splice_chain1 ""; transcript2_id "TCONS_00014538"; splice_chain2 "41808,41726";
NW_011934319.1	astalavista	as_event	195426	196126	.	+	.	as_code "1^2- , 0"; transcript1_id "TCONS_00013150"; splice_chain1 ""; transcript2_id "TCONS_00013151"; splice_chain2 "195426,196126";
NW_011934163.1	astalavista	as_event	50718	50795	.	-	.	as_code "1^2- , 0"; transcript1_id "TCONS_00003188"; splice_chain1 ""; transcript2_id "TCONS_00003189"; splice_chain2 "50795,50718";
NW_011934163.1	astalavista	as_event	48778	49013	.	-	.	as_code "1^2- , 0"; transcript1_id "TCONS_00003188"; splice_chain1 ""; transcript2_id "TCONS_00003189"; splice_chain2 "49013,48778";
NW_011934163.1	astalavista	as_event	47016	47227	.	+	.	as_code "1^2- , 0"; transcript1_id "TCONS_00003153"; splice_chain1 ""; transcript2_id "TCONS_00003155"; splice_chain2 "47016,47227";
NW_011934163.1	astalavista	as_event	42406	42826	.	-	.	as_code "1^2- , 0"; transcript1_id "TCONS_00003185"; splice_chain1 "42826,42406"; transcript2_id "TCONS_00003186"; splice_chain2 "";
NW_011934163.1	astalavista	as_event	37962	38092	.	+	.	as_code "1^2- , 0"; transcript1_id "TCONS_00003148"; splice_chain1 "37962,38092"; transcript2_id "TCONS_00003149"; splice_chain2 "";
NW_011934163.1	astalavista	as_event	35962	36177	.	+	.	as_code "1^2- , 0"; transcript1_id "TCONS_00003149"; splice_chain1 ""; transcript2_id "TCONS_00003150"; splice_chain2 "35962,36177";
NW_011934163.1	astalavista	as_event	56800	57058	.	-	.	as_code "1^2- , 0"; transcript1_id "TCONS_00003191"; splice_chain1 ""; transcript2_id "TCONS_00003193"; splice_chain2 "57058,56800";
NW_011934347.1	astalavista	as_event	8620	8727	.	-	.	as_code "1^2- , 0"; transcript1_id "TCONS_00014514"; splice_chain1 "8727,8620"; transcript2_id "TCONS_00014516"; splice_chain2 "";
NW_011934139.1	astalavista	as_event	82767	82872	.	+	.	as_code "1^2- , 0"; transcript1_id "TCONS_00001395"; splice_chain1 ""; transcript2_id "TCONS_00001396"; splice_chain2 "82767,82872";
NW_011934139.1	astalavista	as_event	80340	80488	.	+	.	as_code "1^2- , 0"; transcript1_id "TCONS_00001395"; splice_chain1 "80340,80488"; transcript2_id "TCONS_00001394"; splice_chain2 "";
NW_011934139.1	astalavista	as_event	83112	83190	.	+	.	as_code "1^2- , 0"; transcript1_id "TCONS_00001395"; splice_chain1 "83112,83190"; transcript2_id "TCONS_00001394"; splice_chain2 "";
NW_011934139.1	astalavista	as_event	89260	89419	.	+	.	as_code "1^2- , 0"; transcript1_id "TCONS_00001400"; splice_chain1 "89260,89419"; transcript2_id "TCONS_00001402"; splice_chain2 "";
NW_011934139.1	astalavista	as_event	89265	89424	.	+	.	as_code "1^2- , 0"; transcript1_id "TCONS_00001402"; splice_chain1 ""; transcript2_id "TCONS_00001403"; splice_chain2 "89265,89424";
NW_011934139.1	astalavista	as_event	89929	90150	.	+	.	as_code "1^2- , 0"; transcript1_id "TCONS_00001400"; splice_chain1 ""; transcript2_id "TCONS_00001401"; splice_chain2 "89929,90150";
NW_011934139.1	astalavista	as_event	49649	49713	.	-	.	as_code "1^2- , 0"; transcript1_id "TCONS_00001437"; splice_chain1 "49713,49649"; transcript2_id "TCONS_00001438"; splice_chain2 "";
NW_011934139.1	astalavista	as_event	53342	53435	.	-	.	as_code "1^2- , 0"; transcript1_id "TCONS_00001437"; splice_chain1 "53435,53342"; transcript2_id "TCONS_00001444"; splice_chain2 "";
NW_011934139.1	astalavista	as_event	55532	55880	.	-	.	as_code "1^2- , 0"; transcript1_id "TCONS_00001440"; splice_chain1 ""; transcript2_id "TCONS_00001447"; splice_chain2 "55880,55532";
NW_011934139.1	astalavista	as_event	56216	56487	.	-	.	as_code "1^2- , 0"; transcript1_id "TCONS_00001440"; splice_chain1 "56487,56216"; transcript2_id "TCONS_00001446"; splice_chain2 "";
NW_011934319.1	astalavista	as_event	173218	173328	.	-	.	as_code "1^2- , 0"; transcript1_id "TCONS_00013214"; splice_chain1 "173328,173218"; transcript2_id "TCONS_00013215"; splice_chain2 "";
NW_011934319.1	astalavista	as_event	172105	172389	.	-	.	as_code "1^2- , 0"; transcript1_id "TCONS_00013214"; splice_chain1 "172389,172105"; transcript2_id "TCONS_00013215"; splice_chain2 "";
NW_011934319.1	astalavista	as_event	172098	172389	.	-	.	as_code "1^2- , 0"; transcript1_id "TCONS_00013215"; splice_chain1 ""; transcript2_id "TCONS_00013216"; splice_chain2 "172389,172098";
NW_011934319.1	astalavista	as_event	182326	182518	.	+	.	as_code "1^2- , 0"; transcript1_id "TCONS_00013141"; splice_chain1 "182326,182518"; transcript2_id "TCONS_00013142"; splice_chain2 "";
NW_011934319.1	astalavista	as_event	182998	183210	.	+	.	as_code "1^2- , 0"; transcript1_id "TCONS_00013141"; splice_chain1 "182998,183210"; transcript2_id "TCONS_00013144"; splice_chain2 "";
NW_011934139.1	astalavista	as_event	120502	120635	.	+	.	as_code "1^2- , 0"; transcript1_id "TCONS_00001411"; splice_chain1 ""; transcript2_id "TCONS_00001410"; splice_chain2 "120502,120635";
NW_011934139.1	astalavista	as_event	121281	121426	.	+	.	as_code "1^2- , 0"; transcript1_id "TCONS_00001411"; splice_chain1 "121281,121426"; transcript2_id "TCONS_00001410"; splice_chain2 "";
NW_011934139.1	astalavista	as_event	133769	133971	.	-	.	as_code "1^2- , 0"; transcript1_id "TCONS_00001465"; splice_chain1 ""; transcript2_id "TCONS_00001466"; splice_chain2 "133971,133769";
NW_011934139.1	astalavista	as_event	126498	126601	.	-	.	as_code "1^2- , 0"; transcript1_id "TCONS_00001465"; splice_chain1 ""; transcript2_id "TCONS_00001466"; splice_chain2 "126601,126498";
NW_011934139.1	astalavista	as_event	124454	124547	.	-	.	as_code "1^2- , 0"; transcript1_id "TCONS_00001465"; splice_chain1 "124547,124454"; transcript2_id "TCONS_00001469"; splice_chain2 "";
NW_011934319.1	astalavista	as_event	153020	153258	.	-	.	as_code "1^2- , 0"; transcript1_id "TCONS_00013211"; splice_chain1 ""; transcript2_id "TCONS_00013213"; splice_chain2 "153258,153020";
NW_011934162.1	astalavista	as_event	334633	334901	.	+	.	as_code "1^2- , 0"; transcript1_id "TCONS_00002958"; splice_chain1 ""; transcript2_id "TCONS_00002960"; splice_chain2 "334633,334901";
NW_011934162.1	astalavista	as_event	332882	333182	.	+	.	as_code "1^2- , 0"; transcript1_id "TCONS_00002959"; splice_chain1 ""; transcript2_id "TCONS_00002960"; splice_chain2 "332882,333182";
NW_011934477.1	astalavista	as_event	20013	20286	.	-	.	as_code "1^2- , 0"; transcript1_id "TCONS_00018852"; splice_chain1 ""; transcript2_id "TCONS_00018853"; splice_chain2 "20286,20013";
NW_011934477.1	astalavista	as_event	19881	20259	.	-	.	as_code "1^2- , 0"; transcript1_id "TCONS_00018852"; splice_chain1 ""; transcript2_id "TCONS_00018858"; splice_chain2 "20259,19881";
NW_011934162.1	astalavista	as_event	330485	330676	.	+	.	as_code "1^2- , 0"; transcript1_id "TCONS_00002955"; splice_chain1 "330485,330676"; transcript2_id "TCONS_00002956"; splice_chain2 "";
NW_011934319.1	astalavista	as_event	178659	178792	.	+	.	as_code "1^2- , 0"; transcript1_id "TCONS_00013137"; splice_chain1 ""; transcript2_id "TCONS_00013138"; splice_chain2 "178659,178792";
NW_011934162.1	astalavista	as_event	314895	315099	.	-	.	as_code "1^2- , 0"; transcript1_id "TCONS_00003084"; splice_chain1 ""; transcript2_id "TCONS_00003085"; splice_chain2 "315099,314895";
NW_011934162.1	astalavista	as_event	318617	318753	.	-	.	as_code "1^2- , 0"; transcript1_id "TCONS_00003084"; splice_chain1 "318753,318617"; transcript2_id "TCONS_00003090"; splice_chain2 "";
NW_011934162.1	astalavista	as_event	314350	314502	.	-	.	as_code "1^2- , 0"; transcript1_id "TCONS_00003085"; splice_chain1 ""; transcript2_id "TCONS_00003086"; splice_chain2 "314502,314350";
NW_011934162.1	astalavista	as_event	314297	314502	.	-	.	as_code "1^2- , 0"; transcript1_id "TCONS_00003085"; splice_chain1 ""; transcript2_id "TCONS_00003088"; splice_chain2 "314502,314297";
NW_011934477.1	astalavista	as_event	32522	32787	.	-	.	as_code "1^2- , 0"; transcript1_id "TCONS_00018859"; splice_chain1 ""; transcript2_id "TCONS_00018860"; splice_chain2 "32787,32522";
NW_011934319.1	astalavista	as_event	142334	142557	.	+	.	as_code "1^2- , 0"; transcript1_id "TCONS_00013119"; splice_chain1 ""; transcript2_id "TCONS_00013120"; splice_chain2 "142334,142557";
NW_011934139.1	astalavista	as_event	136873	136966	.	+	.	as_code "1^2- , 0"; transcript1_id "TCONS_00001420"; splice_chain1 "136873,136966"; transcript2_id "TCONS_00001421"; splice_chain2 "";
NW_011934319.1	astalavista	as_event	155061	155169	.	+	.	as_code "1^2- , 0"; transcript1_id "TCONS_00013126"; splice_chain1 "155061,155169"; transcript2_id "TCONS_00013128"; splice_chain2 "";
NW_011934319.1	astalavista	as_event	156970	157190	.	+	.	as_code "1^2- , 0"; transcript1_id "TCONS_00013126"; splice_chain1 ""; transcript2_id "TCONS_00013129"; splice_chain2 "156970,157190";
NW_011934319.1	astalavista	as_event	157675	157877	.	+	.	as_code "1^2- , 0"; transcript1_id "TCONS_00013126"; splice_chain1 ""; transcript2_id "TCONS_00013129"; splice_chain2 "157675,157877";
NW_011934319.1	astalavista	as_event	131552	131634	.	-	.	as_code "1^2- , 0"; transcript1_id "TCONS_00013205"; splice_chain1 ""; transcript2_id "TCONS_00013206"; splice_chain2 "131634,131552";
NW_011934162.1	astalavista	as_event	288132	288244	.	+	.	as_code "1^2- , 0"; transcript1_id "TCONS_00002937"; splice_chain1 "288132,288244"; transcript2_id "TCONS_00002939"; splice_chain2 "";
NW_011934146.1	astalavista	as_event	410573	410787	.	+	.	as_code "1^2- , 0"; transcript1_id "TCONS_00002267"; splice_chain1 "410573,410787"; transcript2_id "TCONS_00002268"; splice_chain2 "";
NW_011934146.1	astalavista	as_event	412547	412632	.	+	.	as_code "1^2- , 0"; transcript1_id "TCONS_00002267"; splice_chain1 ""; transcript2_id "TCONS_00002268"; splice_chain2 "412547,412632";
NW_011934146.1	astalavista	as_event	397525	397731	.	+	.	as_code "1^2- , 0"; transcript1_id "TCONS_00002258"; splice_chain1 "397525,397731"; transcript2_id "TCONS_00002259"; splice_chain2 "";
NW_011934146.1	astalavista	as_event	399138	399232	.	+	.	as_code "1^2- , 0"; transcript1_id "TCONS_00002258"; splice_chain1 "399138,399232"; transcript2_id "TCONS_00002259"; splice_chain2 "";
NW_011934319.1	astalavista	as_event	115442	115743	.	+	.	as_code "1^2- , 0"; transcript1_id "TCONS_00013104"; splice_chain1 "115442,115743"; transcript2_id "TCONS_00013108"; splice_chain2 "";
NW_011934319.1	astalavista	as_event	117919	117995	.	+	.	as_code "1^2- , 0"; transcript1_id "TCONS_00013104"; splice_chain1 "117919,117995"; transcript2_id "TCONS_00013108"; splice_chain2 "";
NW_011934319.1	astalavista	as_event	115438	115640	.	+	.	as_code "1^2- , 0"; transcript1_id "TCONS_00013105"; splice_chain1 "115438,115640"; transcript2_id "TCONS_00013108"; splice_chain2 "";
NW_011934319.1	astalavista	as_event	123097	123235	.	+	.	as_code "1^2- , 0"; transcript1_id "TCONS_00013108"; splice_chain1 "123097,123235"; transcript2_id "TCONS_00013109"; splice_chain2 "";
NW_011934319.1	astalavista	as_event	123812	124103	.	+	.	as_code "1^2- , 0"; transcript1_id "TCONS_00013108"; splice_chain1 "123812,124103"; transcript2_id "TCONS_00013109"; splice_chain2 "";
NW_011934319.1	astalavista	as_event	119030	119177	.	+	.	as_code "1^2- , 0"; transcript1_id "TCONS_00013108"; splice_chain1 "119030,119177"; transcript2_id "TCONS_00013112"; splice_chain2 "";
NW_011934319.1	astalavista	as_event	121618	121755	.	+	.	as_code "1^2- , 0"; transcript1_id "TCONS_00013107"; splice_chain1 "121618,121755"; transcript2_id "TCONS_00013110"; splice_chain2 "";
NW_011934162.1	astalavista	as_event	274226	274305	.	-	.	as_code "1^2- , 0"; transcript1_id "TCONS_00003065"; splice_chain1 "274305,274226"; transcript2_id "TCONS_00003067"; splice_chain2 "";
NW_011934319.1	astalavista	as_event	104811	105067	.	-	.	as_code "1^2- , 0"; transcript1_id "TCONS_00013198"; splice_chain1 ""; transcript2_id "TCONS_00013199"; splice_chain2 "105067,104811";
NW_011934477.1	astalavista	as_event	63750	63887	.	-	.	as_code "1^2- , 0"; transcript1_id "TCONS_00018873"; splice_chain1 ""; transcript2_id "TCONS_00018874"; splice_chain2 "63887,63750";
NW_011934162.1	astalavista	as_event	263781	263900	.	+	.	as_code "1^2- , 0"; transcript1_id "TCONS_00002926"; splice_chain1 "263781,263900"; transcript2_id "TCONS_00002927"; splice_chain2 "";
NW_011934162.1	astalavista	as_event	262090	262204	.	+	.	as_code "1^2- , 0"; transcript1_id "TCONS_00002926"; splice_chain1 "262090,262204"; transcript2_id "TCONS_00002929"; splice_chain2 "";
NW_011934162.1	astalavista	as_event	262090	262246	.	+	.	as_code "1^2- , 0"; transcript1_id "TCONS_00002927"; splice_chain1 "262090,262246"; transcript2_id "TCONS_00002929"; splice_chain2 "";
NW_011934162.1	astalavista	as_event	262014	262204	.	+	.	as_code "1^2- , 0"; transcript1_id "TCONS_00002928"; splice_chain1 "262014,262204"; transcript2_id "TCONS_00002929"; splice_chain2 "";
NW_011934319.1	astalavista	as_event	68159	69512	.	-	.	as_code "1^2- , 0"; transcript1_id "TCONS_00013182"; splice_chain1 ""; transcript2_id "TCONS_00013183"; splice_chain2 "69512,68159";
NW_011934319.1	astalavista	as_event	78608	78754	.	-	.	as_code "1^2- , 0"; transcript1_id "TCONS_00013186"; splice_chain1 ""; transcript2_id "TCONS_00013187"; splice_chain2 "78754,78608";
NW_011934319.1	astalavista	as_event	81161	81302	.	+	.	as_code "1^2- , 0"; transcript1_id "TCONS_00013090"; splice_chain1 ""; transcript2_id "TCONS_00013091"; splice_chain2 "81161,81302";
NW_011934319.1	astalavista	as_event	82334	82427	.	+	.	as_code "1^2- , 0"; transcript1_id "TCONS_00013090"; splice_chain1 "82334,82427"; transcript2_id "TCONS_00013093"; splice_chain2 "";
NW_011934319.1	astalavista	as_event	88323	88438	.	+	.	as_code "1^2- , 0"; transcript1_id "TCONS_00013090"; splice_chain1 "88323,88438"; transcript2_id "TCONS_00013091"; splice_chain2 "";
NW_011934319.1	astalavista	as_event	87992	88248	.	+	.	as_code "1^2- , 0"; transcript1_id "TCONS_00013090"; splice_chain1 ""; transcript2_id "TCONS_00013094"; splice_chain2 "87992,88248";
NW_011934319.1	astalavista	as_event	98175	98416	.	-	.	as_code "1^2- , 0"; transcript1_id "TCONS_00013194"; splice_chain1 "98416,98175"; transcript2_id "TCONS_00013195"; splice_chain2 "";
NW_011934319.1	astalavista	as_event	93851	94038	.	-	.	as_code "1^2- , 0"; transcript1_id "TCONS_00013194"; splice_chain1 ""; transcript2_id "TCONS_00013195"; splice_chain2 "94038,93851";
NW_011934330.1	astalavista	as_event	635	904	.	-	.	as_code "1^2- , 0"; transcript1_id "TCONS_00014166"; splice_chain1 ""; transcript2_id "TCONS_00014167"; splice_chain2 "904,635";
NW_011934162.1	astalavista	as_event	368377	368526	.	-	.	as_code "1^2- , 0"; transcript1_id "TCONS_00003120"; splice_chain1 "368526,368377"; transcript2_id "TCONS_00003121"; splice_chain2 "";
NW_011934162.1	astalavista	as_event	368377	368541	.	-	.	as_code "1^2- , 0"; transcript1_id "TCONS_00003119"; splice_chain1 "368541,368377"; transcript2_id "TCONS_00003121"; splice_chain2 "";
NW_011934207.1	astalavista	as_event	11288	11551	.	-	.	as_code "1^2- , 0"; transcript1_id "TCONS_00005622"; splice_chain1 ""; transcript2_id "TCONS_00005623"; splice_chain2 "11551,11288";
NW_011934207.1	astalavista	as_event	5541	5623	.	+	.	as_code "1^2- , 0"; transcript1_id "TCONS_00005598"; splice_chain1 ""; transcript2_id "TCONS_00005600"; splice_chain2 "5541,5623";
NW_011934207.1	astalavista	as_event	8519	8724	.	+	.	as_code "1^2- , 0"; transcript1_id "TCONS_00005598"; splice_chain1 "8519,8724"; transcript2_id "TCONS_00005600"; splice_chain2 "";
NW_011934293.1	astalavista	as_event	11568	11713	.	+	.	as_code "1^2- , 0"; transcript1_id "TCONS_00012260"; splice_chain1 ""; transcript2_id "TCONS_00012263"; splice_chain2 "11568,11713";
NW_011934293.1	astalavista	as_event	11125	11407	.	+	.	as_code "1^2- , 0"; transcript1_id "TCONS_00012263"; splice_chain1 ""; transcript2_id "TCONS_00012265"; splice_chain2 "11125,11407";
NW_011934207.1	astalavista	as_event	3506	3722	.	-	.	as_code "1^2- , 0"; transcript1_id "TCONS_00005617"; splice_chain1 ""; transcript2_id "TCONS_00005619"; splice_chain2 "3722,3506";
NW_011934207.1	astalavista	as_event	22308	22457	.	+	.	as_code "1^2- , 0"; transcript1_id "TCONS_00005602"; splice_chain1 "22308,22457"; transcript2_id "TCONS_00005604"; splice_chain2 "";
NW_011934207.1	astalavista	as_event	15565	15750	.	-	.	as_code "1^2- , 0"; transcript1_id "TCONS_00005626"; splice_chain1 "15750,15565"; transcript2_id "TCONS_00005624"; splice_chain2 "";
NW_011934207.1	astalavista	as_event	14684	14894	.	-	.	as_code "1^2- , 0"; transcript1_id "TCONS_00005626"; splice_chain1 ""; transcript2_id "TCONS_00005625"; splice_chain2 "14894,14684";
NW_011934330.1	astalavista	as_event	36130	36464	.	+	.	as_code "1^2- , 0"; transcript1_id "TCONS_00014108"; splice_chain1 "36130,36464"; transcript2_id "TCONS_00014111"; splice_chain2 "";
NW_011934330.1	astalavista	as_event	40315	40475	.	+	.	as_code "1^2- , 0"; transcript1_id "TCONS_00014108"; splice_chain1 "40315,40475"; transcript2_id "TCONS_00014112"; splice_chain2 "";
NW_011934319.1	astalavista	as_event	41024	41358	.	+	.	as_code "1^2- , 0"; transcript1_id "TCONS_00013072"; splice_chain1 ""; transcript2_id "TCONS_00013073"; splice_chain2 "41024,41358";
NW_011934330.1	astalavista	as_event	29126	29231	.	-	.	as_code "1^2- , 0"; transcript1_id "TCONS_00014175"; splice_chain1 ""; transcript2_id "TCONS_00014176"; splice_chain2 "29231,29126";
NW_011934319.1	astalavista	as_event	55769	56157	.	+	.	as_code "1^2- , 0"; transcript1_id "TCONS_00013077"; splice_chain1 "55769,56157"; transcript2_id "TCONS_00013076"; splice_chain2 "";
NW_011934319.1	astalavista	as_event	57594	57679	.	+	.	as_code "1^2- , 0"; transcript1_id "TCONS_00013077"; splice_chain1 "57594,57679"; transcript2_id "TCONS_00013076"; splice_chain2 "";
NW_011934319.1	astalavista	as_event	45371	45777	.	-	.	as_code "1^2- , 0"; transcript1_id "TCONS_00013177"; splice_chain1 ""; transcript2_id "TCONS_00013178"; splice_chain2 "45777,45371";
NW_011934330.1	astalavista	as_event	8406	8708	.	-	.	as_code "1^2- , 0"; transcript1_id "TCONS_00014171"; splice_chain1 ""; transcript2_id "TCONS_00014173"; splice_chain2 "8708,8406";
NW_011934319.1	astalavista	as_event	26237	26447	.	-	.	as_code "1^2- , 0"; transcript1_id "TCONS_00013163"; splice_chain1 ""; transcript2_id "TCONS_00013164"; splice_chain2 "26447,26237";
NW_011934319.1	astalavista	as_event	29481	29655	.	-	.	as_code "1^2- , 0"; transcript1_id "TCONS_00013167"; splice_chain1 "29655,29481"; transcript2_id "TCONS_00013168"; splice_chain2 "";
NW_011934162.1	astalavista	as_event	377739	378313	.	+	.	as_code "1^2- , 0"; transcript1_id "TCONS_00002968"; splice_chain1 "377739,378313"; transcript2_id "TCONS_00002970"; splice_chain2 "";
NW_011934141.1	astalavista	as_event	84133	84491	.	-	.	as_code "1^2- , 0"; transcript1_id "TCONS_00001565"; splice_chain1 "84491,84133"; transcript2_id "TCONS_00001566"; splice_chain2 "";
NW_011934141.1	astalavista	as_event	82073	82600	.	-	.	as_code "1^2- , 0"; transcript1_id "TCONS_00001563"; splice_chain1 "82600,82073"; transcript2_id "TCONS_00001564"; splice_chain2 "";
NW_011934146.1	astalavista	as_event	317217	317281	.	+	.	as_code "1^2- , 0"; transcript1_id "TCONS_00002235"; splice_chain1 ""; transcript2_id "TCONS_00002236"; splice_chain2 "317217,317281";
NW_011934330.1	astalavista	as_event	80191	80303	.	+	.	as_code "1^2- , 0"; transcript1_id "TCONS_00014129"; splice_chain1 ""; transcript2_id "TCONS_00014130"; splice_chain2 "80191,80303";
NW_011934187.1	astalavista	as_event	464201	464421	.	+	.	as_code "1^2- , 0"; transcript1_id "TCONS_00003703"; splice_chain1 "464201,464421"; transcript2_id "TCONS_00003704"; splice_chain2 "";
NW_011934187.1	astalavista	as_event	465649	465869	.	+	.	as_code "1^2- , 0"; transcript1_id "TCONS_00003703"; splice_chain1 "465649,465869"; transcript2_id "TCONS_00003708"; splice_chain2 "";
NW_011934319.1	astalavista	as_event	5273	5448	.	+	.	as_code "1^2- , 0"; transcript1_id "TCONS_00013053"; splice_chain1 ""; transcript2_id "TCONS_00013054"; splice_chain2 "5273,5448";
NW_011934187.1	astalavista	as_event	468252	468544	.	-	.	as_code "1^2- , 0"; transcript1_id "TCONS_00003926"; splice_chain1 ""; transcript2_id "TCONS_00003928"; splice_chain2 "468544,468252";
NW_011934187.1	astalavista	as_event	467448	467644	.	-	.	as_code "1^2- , 0"; transcript1_id "TCONS_00003926"; splice_chain1 "467644,467448"; transcript2_id "TCONS_00003927"; splice_chain2 "";
NW_011934187.1	astalavista	as_event	468075	468184	.	-	.	as_code "1^2- , 0"; transcript1_id "TCONS_00003926"; splice_chain1 "468184,468075"; transcript2_id "TCONS_00003930"; splice_chain2 "";
NW_011934187.1	astalavista	as_event	472842	472941	.	-	.	as_code "1^2- , 0"; transcript1_id "TCONS_00003928"; splice_chain1 ""; transcript2_id "TCONS_00003927"; splice_chain2 "472941,472842";
NW_011934187.1	astalavista	as_event	472004	472255	.	-	.	as_code "1^2- , 0"; transcript1_id "TCONS_00003927"; splice_chain1 ""; transcript2_id "TCONS_00003931"; splice_chain2 "472255,472004";
NW_011934406.1	astalavista	as_event	55742	55892	.	+	.	as_code "1^2- , 0"; transcript1_id "TCONS_00016358"; splice_chain1 ""; transcript2_id "TCONS_00016357"; splice_chain2 "55742,55892";
NW_011934406.1	astalavista	as_event	52487	52967	.	+	.	as_code "1^2- , 0"; transcript1_id "TCONS_00016358"; splice_chain1 ""; transcript2_id "TCONS_00016360"; splice_chain2 "52487,52967";
NW_011934406.1	astalavista	as_event	54798	54912	.	+	.	as_code "1^2- , 0"; transcript1_id "TCONS_00016358"; splice_chain1 "54798,54912"; transcript2_id "TCONS_00016360"; splice_chain2 "";
NW_011934146.1	astalavista	as_event	311638	311696	.	-	.	as_code "1^2- , 0"; transcript1_id "TCONS_00002429"; splice_chain1 ""; transcript2_id "TCONS_00002430"; splice_chain2 "311696,311638";
NW_011934146.1	astalavista	as_event	311349	311597	.	-	.	as_code "1^2- , 0"; transcript1_id "TCONS_00002429"; splice_chain1 "311597,311349"; transcript2_id "TCONS_00002431"; splice_chain2 "";
NW_011934406.1	astalavista	as_event	41745	41866	.	-	.	as_code "1^2- , 0"; transcript1_id "TCONS_00016404"; splice_chain1 "41866,41745"; transcript2_id "TCONS_00016406"; splice_chain2 "";
NW_011934146.1	astalavista	as_event	320504	320599	.	-	.	as_code "1^2- , 0"; transcript1_id "TCONS_00002437"; splice_chain1 ""; transcript2_id "TCONS_00002438"; splice_chain2 "320599,320504";
NW_011934141.1	astalavista	as_event	69036	69091	.	-	.	as_code "1^2- , 0"; transcript1_id "TCONS_00001556"; splice_chain1 "69091,69036"; transcript2_id "TCONS_00001557"; splice_chain2 "";
NW_011934406.1	astalavista	as_event	38376	38515	.	+	.	as_code "1^2- , 0"; transcript1_id "TCONS_00016353"; splice_chain1 "38376,38515"; transcript2_id "TCONS_00016355"; splice_chain2 "";
NW_011934406.1	astalavista	as_event	22777	22948	.	+	.	as_code "1^2- , 0"; transcript1_id "TCONS_00016348"; splice_chain1 "22777,22948"; transcript2_id "TCONS_00016350"; splice_chain2 "";
NW_011934406.1	astalavista	as_event	10737	10865	.	+	.	as_code "1^2- , 0"; transcript1_id "TCONS_00016342"; splice_chain1 "10737,10865"; transcript2_id "TCONS_00016344"; splice_chain2 "";
NW_011934406.1	astalavista	as_event	10737	10846	.	+	.	as_code "1^2- , 0"; transcript1_id "TCONS_00016343"; splice_chain1 "10737,10846"; transcript2_id "TCONS_00016344"; splice_chain2 "";
NW_011934406.1	astalavista	as_event	15954	16195	.	+	.	as_code "1^2- , 0"; transcript1_id "TCONS_00016342"; splice_chain1 ""; transcript2_id "TCONS_00016344"; splice_chain2 "15954,16195";
NW_011934406.1	astalavista	as_event	8465	8614	.	-	.	as_code "1^2- , 0"; transcript1_id "TCONS_00016394"; splice_chain1 ""; transcript2_id "TCONS_00016395"; splice_chain2 "8614,8465";
NW_011934187.1	astalavista	as_event	454849	455185	.	+	.	as_code "1^2- , 0"; transcript1_id "TCONS_00003692"; splice_chain1 "454849,455185"; transcript2_id "TCONS_00003693"; splice_chain2 "";
NW_011934330.1	astalavista	as_event	102643	102881	.	+	.	as_code "1^2- , 0"; transcript1_id "TCONS_00014140"; splice_chain1 ""; transcript2_id "TCONS_00014141"; splice_chain2 "102643,102881";
NW_011934330.1	astalavista	as_event	101763	101878	.	+	.	as_code "1^2- , 0"; transcript1_id "TCONS_00014140"; splice_chain1 "101763,101878"; transcript2_id "TCONS_00014142"; splice_chain2 "";
NW_011934330.1	astalavista	as_event	103787	103941	.	+	.	as_code "1^2- , 0"; transcript1_id "TCONS_00014140"; splice_chain1 "103787,103941"; transcript2_id "TCONS_00014142"; splice_chain2 "";
NW_011934400.1	astalavista	as_event	1732	1921	.	-	.	as_code "1^2- , 0"; transcript1_id "TCONS_00016075"; splice_chain1 ""; transcript2_id "TCONS_00016076"; splice_chain2 "1921,1732";
NW_011934400.1	astalavista	as_event	6306	6370	.	-	.	as_code "1^2- , 0"; transcript1_id "TCONS_00016077"; splice_chain1 "6370,6306"; transcript2_id "TCONS_00016078"; splice_chain2 "";
NW_011934400.1	astalavista	as_event	4979	5536	.	-	.	as_code "1^2- , 0"; transcript1_id "TCONS_00016077"; splice_chain1 ""; transcript2_id "TCONS_00016080"; splice_chain2 "5536,4979";
NW_011934400.1	astalavista	as_event	4909	5113	.	-	.	as_code "1^2- , 0"; transcript1_id "TCONS_00016079"; splice_chain1 "5113,4909"; transcript2_id "TCONS_00016078"; splice_chain2 "";
NW_011934330.1	astalavista	as_event	107642	107703	.	-	.	as_code "1^2- , 0"; transcript1_id "TCONS_00014200"; splice_chain1 "107703,107642"; transcript2_id "TCONS_00014201"; splice_chain2 "";
NW_011934146.1	astalavista	as_event	270581	270627	.	+	.	as_code "1^2- , 0"; transcript1_id "TCONS_00002213"; splice_chain1 "270581,270627"; transcript2_id "TCONS_00002215"; splice_chain2 "";
NW_011934218.1	astalavista	as_event	5778	5860	.	-	.	as_code "1^2- , 0"; transcript1_id "TCONS_00007690"; splice_chain1 "5860,5778"; transcript2_id "TCONS_00007691"; splice_chain2 "";
NW_011934218.1	astalavista	as_event	9043	9184	.	+	.	as_code "1^2- , 0"; transcript1_id "TCONS_00007686"; splice_chain1 "9043,9184"; transcript2_id "TCONS_00007687"; splice_chain2 "";
NW_011934207.1	astalavista	as_event	26117	26333	.	-	.	as_code "1^2- , 0"; transcript1_id "TCONS_00005629"; splice_chain1 ""; transcript2_id "TCONS_00005630"; splice_chain2 "26333,26117";
NW_011934207.1	astalavista	as_event	37565	37673	.	-	.	as_code "1^2- , 0"; transcript1_id "TCONS_00005631"; splice_chain1 ""; transcript2_id "TCONS_00005633"; splice_chain2 "37673,37565";
NW_011934207.1	astalavista	as_event	35592	35830	.	-	.	as_code "1^2- , 0"; transcript1_id "TCONS_00005631"; splice_chain1 "35830,35592"; transcript2_id "TCONS_00005632"; splice_chain2 "";
NW_011934330.1	astalavista	as_event	143771	144041	.	+	.	as_code "1^2- , 0"; transcript1_id "TCONS_00014159"; splice_chain1 ""; transcript2_id "TCONS_00014160"; splice_chain2 "143771,144041";
NW_011934330.1	astalavista	as_event	145132	145595	.	+	.	as_code "1^2- , 0"; transcript1_id "TCONS_00014159"; splice_chain1 ""; transcript2_id "TCONS_00014162"; splice_chain2 "145132,145595";
NW_011934146.1	astalavista	as_event	387439	387632	.	-	.	as_code "1^2- , 0"; transcript1_id "TCONS_00002459"; splice_chain1 ""; transcript2_id "TCONS_00002460"; splice_chain2 "387632,387439";
NW_011934330.1	astalavista	as_event	128343	128497	.	+	.	as_code "1^2- , 0"; transcript1_id "TCONS_00014151"; splice_chain1 ""; transcript2_id "TCONS_00014152"; splice_chain2 "128343,128497";
NW_011934146.1	astalavista	as_event	402150	402415	.	-	.	as_code "1^2- , 0"; transcript1_id "TCONS_00002466"; splice_chain1 ""; transcript2_id "TCONS_00002467"; splice_chain2 "402415,402150";
NW_011934400.1	astalavista	as_event	13142	13350	.	+	.	as_code "1^2- , 0"; transcript1_id "TCONS_00016069"; splice_chain1 ""; transcript2_id "TCONS_00016068"; splice_chain2 "13142,13350";
NW_011934400.1	astalavista	as_event	14650	14784	.	+	.	as_code "1^2- , 0"; transcript1_id "TCONS_00016069"; splice_chain1 ""; transcript2_id "TCONS_00016068"; splice_chain2 "14650,14784";
NW_011934400.1	astalavista	as_event	15259	15341	.	+	.	as_code "1^2- , 0"; transcript1_id "TCONS_00016069"; splice_chain1 "15259,15341"; transcript2_id "TCONS_00016071"; splice_chain2 "";
NW_011934406.1	astalavista	as_event	113473	113581	.	+	.	as_code "1^2- , 0"; transcript1_id "TCONS_00016379"; splice_chain1 ""; transcript2_id "TCONS_00016381"; splice_chain2 "113473,113581";
NW_011934406.1	astalavista	as_event	85240	85538	.	-	.	as_code "1^2- , 0"; transcript1_id "TCONS_00016419"; splice_chain1 "85538,85240"; transcript2_id "TCONS_00016420"; splice_chain2 "";
NW_011934406.1	astalavista	as_event	84202	84377	.	-	.	as_code "1^2- , 0"; transcript1_id "TCONS_00016419"; splice_chain1 "84377,84202"; transcript2_id "TCONS_00016420"; splice_chain2 "";
NW_011934406.1	astalavista	as_event	82645	82773	.	-	.	as_code "1^2- , 0"; transcript1_id "TCONS_00016419"; splice_chain1 "82773,82645"; transcript2_id "TCONS_00016421"; splice_chain2 "";
NW_011934406.1	astalavista	as_event	82044	82207	.	-	.	as_code "1^2- , 0"; transcript1_id "TCONS_00016419"; splice_chain1 "82207,82044"; transcript2_id "TCONS_00016421"; splice_chain2 "";
NW_011934477.1	astalavista	as_event	10222	10313	.	+	.	as_code "1^2- , 0"; transcript1_id "TCONS_00018792"; splice_chain1 "10222,10313"; transcript2_id "TCONS_00018793"; splice_chain2 "";
NW_011934146.1	astalavista	as_event	341000	341370	.	-	.	as_code "1^2- , 0"; transcript1_id "TCONS_00002444"; splice_chain1 ""; transcript2_id "TCONS_00002445"; splice_chain2 "341370,341000";
NW_011934146.1	astalavista	as_event	325095	325210	.	+	.	as_code "1^2- , 0"; transcript1_id "TCONS_00002238"; splice_chain1 ""; transcript2_id "TCONS_00002240"; splice_chain2 "325095,325210";
NW_011934406.1	astalavista	as_event	74264	74397	.	+	.	as_code "1^2- , 0"; transcript1_id "TCONS_00016366"; splice_chain1 "74264,74397"; transcript2_id "TCONS_00016367"; splice_chain2 "";
NW_011934146.1	astalavista	as_event	177028	177237	.	+	.	as_code "1^2- , 0"; transcript1_id "TCONS_00002177"; splice_chain1 ""; transcript2_id "TCONS_00002178"; splice_chain2 "177028,177237";
NW_011934146.1	astalavista	as_event	177015	177237	.	+	.	as_code "1^2- , 0"; transcript1_id "TCONS_00002177"; splice_chain1 ""; transcript2_id "TCONS_00002179"; splice_chain2 "177015,177237";
NW_011934146.1	astalavista	as_event	167311	167516	.	+	.	as_code "1^2- , 0"; transcript1_id "TCONS_00002170"; splice_chain1 ""; transcript2_id "TCONS_00002171"; splice_chain2 "167311,167516";
NW_011934146.1	astalavista	as_event	171019	171149	.	+	.	as_code "1^2- , 0"; transcript1_id "TCONS_00002170"; splice_chain1 "171019,171149"; transcript2_id "TCONS_00002171"; splice_chain2 "";
NW_011934146.1	astalavista	as_event	166324	166634	.	+	.	as_code "1^2- , 0"; transcript1_id "TCONS_00002171"; splice_chain1 "166324,166634"; transcript2_id "TCONS_00002172"; splice_chain2 "";
NW_011934146.1	astalavista	as_event	184153	184374	.	-	.	as_code "1^2- , 0"; transcript1_id "TCONS_00002358"; splice_chain1 ""; transcript2_id "TCONS_00002360"; splice_chain2 "184374,184153";
NW_011934146.1	astalavista	as_event	184463	184655	.	-	.	as_code "1^2- , 0"; transcript1_id "TCONS_00002359"; splice_chain1 ""; transcript2_id "TCONS_00002360"; splice_chain2 "184655,184463";
NW_011934146.1	astalavista	as_event	201308	201390	.	-	.	as_code "1^2- , 0"; transcript1_id "TCONS_00002369"; splice_chain1 "201390,201308"; transcript2_id "TCONS_00002368"; splice_chain2 "";
NW_011934146.1	astalavista	as_event	200587	200783	.	-	.	as_code "1^2- , 0"; transcript1_id "TCONS_00002369"; splice_chain1 "200783,200587"; transcript2_id "TCONS_00002368"; splice_chain2 "";
NW_011934146.1	astalavista	as_event	202627	203285	.	-	.	as_code "1^2- , 0"; transcript1_id "TCONS_00002369"; splice_chain1 ""; transcript2_id "TCONS_00002370"; splice_chain2 "203285,202627";
NW_011934146.1	astalavista	as_event	203859	204098	.	-	.	as_code "1^2- , 0"; transcript1_id "TCONS_00002369"; splice_chain1 ""; transcript2_id "TCONS_00002372"; splice_chain2 "204098,203859";
NW_011934146.1	astalavista	as_event	200587	200784	.	-	.	as_code "1^2- , 0"; transcript1_id "TCONS_00002368"; splice_chain1 ""; transcript2_id "TCONS_00002370"; splice_chain2 "200784,200587";
NW_011934146.1	astalavista	as_event	206923	207074	.	-	.	as_code "1^2- , 0"; transcript1_id "TCONS_00002372"; splice_chain1 "207074,206923"; transcript2_id "TCONS_00002375"; splice_chain2 "";
NW_011934159.1	astalavista	as_event	56489	56707	.	-	.	as_code "1^2- , 0"; transcript1_id "TCONS_00002737"; splice_chain1 ""; transcript2_id "TCONS_00002738"; splice_chain2 "56707,56489";
NW_011934159.1	astalavista	as_event	53765	53991	.	+	.	as_code "1^2- , 0"; transcript1_id "TCONS_00002624"; splice_chain1 ""; transcript2_id "TCONS_00002625"; splice_chain2 "53765,53991";
NW_011934159.1	astalavista	as_event	54954	55171	.	+	.	as_code "1^2- , 0"; transcript1_id "TCONS_00002624"; splice_chain1 "54954,55171"; transcript2_id "TCONS_00002626"; splice_chain2 "";
NW_011934159.1	astalavista	as_event	63469	63623	.	+	.	as_code "1^2- , 0"; transcript1_id "TCONS_00002628"; splice_chain1 "63469,63623"; transcript2_id "TCONS_00002629"; splice_chain2 "";
NW_011934159.1	astalavista	as_event	63222	63416	.	+	.	as_code "1^2- , 0"; transcript1_id "TCONS_00002628"; splice_chain1 "63222,63416"; transcript2_id "TCONS_00002630"; splice_chain2 "";
NW_011934159.1	astalavista	as_event	63471	63623	.	+	.	as_code "1^2- , 0"; transcript1_id "TCONS_00002629"; splice_chain1 ""; transcript2_id "TCONS_00002632"; splice_chain2 "63471,63623";
NW_011934159.1	astalavista	as_event	68283	68485	.	+	.	as_code "1^2- , 0"; transcript1_id "TCONS_00002630"; splice_chain1 ""; transcript2_id "TCONS_00002635"; splice_chain2 "68283,68485";
NW_011934159.1	astalavista	as_event	68730	68848	.	+	.	as_code "1^2- , 0"; transcript1_id "TCONS_00002631"; splice_chain1 ""; transcript2_id "TCONS_00002634"; splice_chain2 "68730,68848";
NW_011934146.1	astalavista	as_event	213611	213816	.	-	.	as_code "1^2- , 0"; transcript1_id "TCONS_00002377"; splice_chain1 ""; transcript2_id "TCONS_00002378"; splice_chain2 "213816,213611";
NW_011934146.1	astalavista	as_event	226180	226295	.	-	.	as_code "1^2- , 0"; transcript1_id "TCONS_00002382"; splice_chain1 ""; transcript2_id "TCONS_00002385"; splice_chain2 "226295,226180";
NW_011934146.1	astalavista	as_event	229134	229347	.	-	.	as_code "1^2- , 0"; transcript1_id "TCONS_00002383"; splice_chain1 ""; transcript2_id "TCONS_00002384"; splice_chain2 "229347,229134";
NW_011934146.1	astalavista	as_event	227043	227327	.	-	.	as_code "1^2- , 0"; transcript1_id "TCONS_00002383"; splice_chain1 "227327,227043"; transcript2_id "TCONS_00002384"; splice_chain2 "";
NW_011934146.1	astalavista	as_event	228583	229097	.	-	.	as_code "1^2- , 0"; transcript1_id "TCONS_00002384"; splice_chain1 ""; transcript2_id "TCONS_00002389"; splice_chain2 "229097,228583";
NW_011934146.1	astalavista	as_event	236798	236912	.	-	.	as_code "1^2- , 0"; transcript1_id "TCONS_00002395"; splice_chain1 ""; transcript2_id "TCONS_00002396"; splice_chain2 "236912,236798";
NW_011934370.1	astalavista	as_event	16696	16810	.	+	.	as_code "1^2- , 0"; transcript1_id "TCONS_00015372"; splice_chain1 "16696,16810"; transcript2_id "TCONS_00015373"; splice_chain2 "";
NW_011934370.1	astalavista	as_event	14782	14866	.	+	.	as_code "1^2- , 0"; transcript1_id "TCONS_00015372"; splice_chain1 ""; transcript2_id "TCONS_00015375"; splice_chain2 "14782,14866";
NW_011934370.1	astalavista	as_event	17869	18137	.	+	.	as_code "1^2- , 0"; transcript1_id "TCONS_00015372"; splice_chain1 ""; transcript2_id "TCONS_00015375"; splice_chain2 "17869,18137";
NW_011934159.1	astalavista	as_event	78251	78588	.	-	.	as_code "1^2- , 0"; transcript1_id "TCONS_00002748"; splice_chain1 ""; transcript2_id "TCONS_00002749"; splice_chain2 "78588,78251";
NW_011934370.1	astalavista	as_event	21042	21100	.	+	.	as_code "1^2- , 0"; transcript1_id "TCONS_00015379"; splice_chain1 ""; transcript2_id "TCONS_00015381"; splice_chain2 "21042,21100";
NW_011934370.1	astalavista	as_event	22581	22786	.	+	.	as_code "1^2- , 0"; transcript1_id "TCONS_00015378"; splice_chain1 "22581,22786"; transcript2_id "TCONS_00015379"; splice_chain2 "";
NW_011934370.1	astalavista	as_event	25354	25637	.	+	.	as_code "1^2- , 0"; transcript1_id "TCONS_00015378"; splice_chain1 ""; transcript2_id "TCONS_00015379"; splice_chain2 "25354,25637";
NW_011934159.1	astalavista	as_event	118160	118247	.	+	.	as_code "1^2- , 0"; transcript1_id "TCONS_00002665"; splice_chain1 ""; transcript2_id "TCONS_00002666"; splice_chain2 "118160,118247";
NW_011934159.1	astalavista	as_event	118151	118247	.	+	.	as_code "1^2- , 0"; transcript1_id "TCONS_00002665"; splice_chain1 ""; transcript2_id "TCONS_00002667"; splice_chain2 "118151,118247";
NW_011934159.1	astalavista	as_event	118991	119129	.	+	.	as_code "1^2- , 0"; transcript1_id "TCONS_00002666"; splice_chain1 ""; transcript2_id "TCONS_00002667"; splice_chain2 "118991,119129";
NW_011934159.1	astalavista	as_event	99034	99152	.	+	.	as_code "1^2- , 0"; transcript1_id "TCONS_00002643"; splice_chain1 "99034,99152"; transcript2_id "TCONS_00002651"; splice_chain2 "";
NW_011934159.1	astalavista	as_event	126942	127096	.	+	.	as_code "1^2- , 0"; transcript1_id "TCONS_00002669"; splice_chain1 "126942,127096"; transcript2_id "TCONS_00002671"; splice_chain2 "";
NW_011934159.1	astalavista	as_event	128011	128148	.	+	.	as_code "1^2- , 0"; transcript1_id "TCONS_00002669"; splice_chain1 "128011,128148"; transcript2_id "TCONS_00002673"; splice_chain2 "";
NW_011934159.1	astalavista	as_event	132150	132281	.	+	.	as_code "1^2- , 0"; transcript1_id "TCONS_00002669"; splice_chain1 "132150,132281"; transcript2_id "TCONS_00002672"; splice_chain2 "";
NW_011934146.1	astalavista	as_event	250688	250893	.	-	.	as_code "1^2- , 0"; transcript1_id "TCONS_00002398"; splice_chain1 ""; transcript2_id "TCONS_00002400"; splice_chain2 "250893,250688";
NW_011934146.1	astalavista	as_event	248345	248439	.	-	.	as_code "1^2- , 0"; transcript1_id "TCONS_00002398"; splice_chain1 "248439,248345"; transcript2_id "TCONS_00002400"; splice_chain2 "";
NW_011934146.1	astalavista	as_event	248920	249029	.	-	.	as_code "1^2- , 0"; transcript1_id "TCONS_00002398"; splice_chain1 "249029,248920"; transcript2_id "TCONS_00002399"; splice_chain2 "";
NW_011934146.1	astalavista	as_event	244266	244408	.	-	.	as_code "1^2- , 0"; transcript1_id "TCONS_00002400"; splice_chain1 ""; transcript2_id "TCONS_00002401"; splice_chain2 "244408,244266";
NW_011934146.1	astalavista	as_event	267607	267662	.	-	.	as_code "1^2- , 0"; transcript1_id "TCONS_00002408"; splice_chain1 ""; transcript2_id "TCONS_00002409"; splice_chain2 "267662,267607";
NW_011934331.1	astalavista	as_event	17074	17483	.	+	.	as_code "1^2- , 0"; transcript1_id "TCONS_00014228"; splice_chain1 "17074,17483"; transcript2_id "TCONS_00014229"; splice_chain2 "";
NW_011934331.1	astalavista	as_event	18052	18258	.	+	.	as_code "1^2- , 0"; transcript1_id "TCONS_00014228"; splice_chain1 "18052,18258"; transcript2_id "TCONS_00014232"; splice_chain2 "";
NW_011934331.1	astalavista	as_event	16638	16726	.	+	.	as_code "1^2- , 0"; transcript1_id "TCONS_00014229"; splice_chain1 "16638,16726"; transcript2_id "TCONS_00014231"; splice_chain2 "";
NW_011934159.1	astalavista	as_event	8299	8570	.	-	.	as_code "1^2- , 0"; transcript1_id "TCONS_00002715"; splice_chain1 ""; transcript2_id "TCONS_00002716"; splice_chain2 "8570,8299";
NW_011934331.1	astalavista	as_event	14049	14239	.	+	.	as_code "1^2- , 0"; transcript1_id "TCONS_00014218"; splice_chain1 "14049,14239"; transcript2_id "TCONS_00014221"; splice_chain2 "";
NW_011934331.1	astalavista	as_event	13738	13958	.	+	.	as_code "1^2- , 0"; transcript1_id "TCONS_00014221"; splice_chain1 "13738,13958"; transcript2_id "TCONS_00014225"; splice_chain2 "";
NW_011934159.1	astalavista	as_event	31225	31270	.	-	.	as_code "1^2- , 0"; transcript1_id "TCONS_00002724"; splice_chain1 ""; transcript2_id "TCONS_00002726"; splice_chain2 "31270,31225";
NW_011934159.1	astalavista	as_event	22260	22415	.	-	.	as_code "1^2- , 0"; transcript1_id "TCONS_00002722"; splice_chain1 ""; transcript2_id "TCONS_00002723"; splice_chain2 "22415,22260";
NW_011934370.1	astalavista	as_event	67484	67632	.	-	.	as_code "1^2- , 0"; transcript1_id "TCONS_00015423"; splice_chain1 ""; transcript2_id "TCONS_00015424"; splice_chain2 "67632,67484";
NW_011934370.1	astalavista	as_event	66549	66679	.	+	.	as_code "1^2- , 0"; transcript1_id "TCONS_00015395"; splice_chain1 "66549,66679"; transcript2_id "TCONS_00015396"; splice_chain2 "";
NW_011934370.1	astalavista	as_event	73258	73403	.	+	.	as_code "1^2- , 0"; transcript1_id "TCONS_00015397"; splice_chain1 ""; transcript2_id "TCONS_00015396"; splice_chain2 "73258,73403";
NW_011934370.1	astalavista	as_event	73524	73706	.	+	.	as_code "1^2- , 0"; transcript1_id "TCONS_00015397"; splice_chain1 "73524,73706"; transcript2_id "TCONS_00015399"; splice_chain2 "";
NW_011934370.1	astalavista	as_event	73524	73700	.	+	.	as_code "1^2- , 0"; transcript1_id "TCONS_00015399"; splice_chain1 ""; transcript2_id "TCONS_00015401"; splice_chain2 "73524,73700";
NW_011934370.1	astalavista	as_event	57893	58132	.	-	.	as_code "1^2- , 0"; transcript1_id "TCONS_00015415"; splice_chain1 ""; transcript2_id "TCONS_00015416"; splice_chain2 "58132,57893";
NW_011934370.1	astalavista	as_event	62162	62399	.	-	.	as_code "1^2- , 0"; transcript1_id "TCONS_00015418"; splice_chain1 ""; transcript2_id "TCONS_00015422"; splice_chain2 "62399,62162";
NW_011934370.1	astalavista	as_event	48193	48636	.	+	.	as_code "1^2- , 0"; transcript1_id "TCONS_00015389"; splice_chain1 ""; transcript2_id "TCONS_00015390"; splice_chain2 "48193,48636";
NW_011934321.1	astalavista	as_event	8538	8745	.	-	.	as_code "1^2- , 0"; transcript1_id "TCONS_00013491"; splice_chain1 "8745,8538"; transcript2_id "TCONS_00013492"; splice_chain2 "";
NW_011934129.1	astalavista	as_event	143245	143407	.	+	.	as_code "1^2- , 0"; transcript1_id "TCONS_00001071"; splice_chain1 ""; transcript2_id "TCONS_00001072"; splice_chain2 "143245,143407";
NW_011934129.1	astalavista	as_event	147334	147548	.	+	.	as_code "1^2- , 0"; transcript1_id "TCONS_00001071"; splice_chain1 "147334,147548"; transcript2_id "TCONS_00001072"; splice_chain2 "";
NW_011934129.1	astalavista	as_event	152767	152903	.	+	.	as_code "1^2- , 0"; transcript1_id "TCONS_00001071"; splice_chain1 ""; transcript2_id "TCONS_00001078"; splice_chain2 "152767,152903";
NW_011934129.1	astalavista	as_event	167068	167237	.	-	.	as_code "1^2- , 0"; transcript1_id "TCONS_00001157"; splice_chain1 ""; transcript2_id "TCONS_00001160"; splice_chain2 "167237,167068";
NW_011934129.1	astalavista	as_event	188579	188823	.	+	.	as_code "1^2- , 0"; transcript1_id "TCONS_00001091"; splice_chain1 ""; transcript2_id "TCONS_00001094"; splice_chain2 "188579,188823";
NW_011934331.1	astalavista	as_event	76851	77225	.	-	.	as_code "1^2- , 0"; transcript1_id "TCONS_00014298"; splice_chain1 ""; transcript2_id "TCONS_00014299"; splice_chain2 "77225,76851";
NW_011934331.1	astalavista	as_event	74951	75551	.	-	.	as_code "1^2- , 0"; transcript1_id "TCONS_00014298"; splice_chain1 ""; transcript2_id "TCONS_00014301"; splice_chain2 "75551,74951";
NW_011934321.1	astalavista	as_event	5335	5664	.	-	.	as_code "1^2- , 0"; transcript1_id "TCONS_00013489"; splice_chain1 ""; transcript2_id "TCONS_00013490"; splice_chain2 "5664,5335";
NW_011934146.1	astalavista	as_event	107677	107882	.	+	.	as_code "1^2- , 0"; transcript1_id "TCONS_00002148"; splice_chain1 "107677,107882"; transcript2_id "TCONS_00002149"; splice_chain2 "";
NW_011934146.1	astalavista	as_event	108111	108722	.	+	.	as_code "1^2- , 0"; transcript1_id "TCONS_00002148"; splice_chain1 ""; transcript2_id "TCONS_00002152"; splice_chain2 "108111,108722";
NW_011934146.1	astalavista	as_event	109445	109690	.	+	.	as_code "1^2- , 0"; transcript1_id "TCONS_00002149"; splice_chain1 ""; transcript2_id "TCONS_00002151"; splice_chain2 "109445,109690";
NW_011934146.1	astalavista	as_event	111783	112125	.	-	.	as_code "1^2- , 0"; transcript1_id "TCONS_00002319"; splice_chain1 "112125,111783"; transcript2_id "TCONS_00002320"; splice_chain2 "";
NW_011934129.1	astalavista	as_event	208309	208511	.	-	.	as_code "1^2- , 0"; transcript1_id "TCONS_00001175"; splice_chain1 "208511,208309"; transcript2_id "TCONS_00001179"; splice_chain2 "";
NW_011934129.1	astalavista	as_event	208673	208761	.	-	.	as_code "1^2- , 0"; transcript1_id "TCONS_00001176"; splice_chain1 ""; transcript2_id "TCONS_00001179"; splice_chain2 "208761,208673";
NW_011934129.1	astalavista	as_event	207289	207726	.	-	.	as_code "1^2- , 0"; transcript1_id "TCONS_00001175"; splice_chain1 ""; transcript2_id "TCONS_00001177"; splice_chain2 "207726,207289";
NW_011934129.1	astalavista	as_event	201687	201816	.	-	.	as_code "1^2- , 0"; transcript1_id "TCONS_00001172"; splice_chain1 ""; transcript2_id "TCONS_00001173"; splice_chain2 "201816,201687";
NW_011934331.1	astalavista	as_event	74515	74753	.	+	.	as_code "1^2- , 0"; transcript1_id "TCONS_00014263"; splice_chain1 "74515,74753"; transcript2_id "TCONS_00014264"; splice_chain2 "";
NW_011934331.1	astalavista	as_event	74084	74416	.	+	.	as_code "1^2- , 0"; transcript1_id "TCONS_00014268"; splice_chain1 "74084,74416"; transcript2_id "TCONS_00014267"; splice_chain2 "";
NW_011934129.1	astalavista	as_event	225098	225221	.	-	.	as_code "1^2- , 0"; transcript1_id "TCONS_00001185"; splice_chain1 "225221,225098"; transcript2_id "TCONS_00001191"; splice_chain2 "";
NW_011934129.1	astalavista	as_event	226970	227064	.	-	.	as_code "1^2- , 0"; transcript1_id "TCONS_00001185"; splice_chain1 "227064,226970"; transcript2_id "TCONS_00001192"; splice_chain2 "";
NW_011934129.1	astalavista	as_event	215425	215650	.	-	.	as_code "1^2- , 0"; transcript1_id "TCONS_00001186"; splice_chain1 ""; transcript2_id "TCONS_00001187"; splice_chain2 "215650,215425";
NW_011934331.1	astalavista	as_event	68158	68368	.	+	.	as_code "1^2- , 0"; transcript1_id "TCONS_00014259"; splice_chain1 "68158,68368"; transcript2_id "TCONS_00014260"; splice_chain2 "";
NW_011934129.1	astalavista	as_event	221091	221302	.	+	.	as_code "1^2- , 0"; transcript1_id "TCONS_00001098"; splice_chain1 "221091,221302"; transcript2_id "TCONS_00001099"; splice_chain2 "";
NW_011934331.1	astalavista	as_event	47876	47923	.	-	.	as_code "1^2- , 0"; transcript1_id "TCONS_00014289"; splice_chain1 "47923,47876"; transcript2_id "TCONS_00014291"; splice_chain2 "";
NW_011934146.1	astalavista	as_event	115447	115713	.	+	.	as_code "1^2- , 0"; transcript1_id "TCONS_00002153"; splice_chain1 "115447,115713"; transcript2_id "TCONS_00002156"; splice_chain2 "";
NW_011934146.1	astalavista	as_event	115332	115713	.	+	.	as_code "1^2- , 0"; transcript1_id "TCONS_00002154"; splice_chain1 "115332,115713"; transcript2_id "TCONS_00002156"; splice_chain2 "";
NW_011934146.1	astalavista	as_event	124557	124696	.	-	.	as_code "1^2- , 0"; transcript1_id "TCONS_00002324"; splice_chain1 ""; transcript2_id "TCONS_00002326"; splice_chain2 "124696,124557";
NW_011934146.1	astalavista	as_event	123834	124070	.	-	.	as_code "1^2- , 0"; transcript1_id "TCONS_00002325"; splice_chain1 ""; transcript2_id "TCONS_00002326"; splice_chain2 "124070,123834";
NW_011934146.1	astalavista	as_event	150775	150894	.	+	.	as_code "1^2- , 0"; transcript1_id "TCONS_00002162"; splice_chain1 ""; transcript2_id "TCONS_00002163"; splice_chain2 "150775,150894";
NW_011934331.1	astalavista	as_event	56653	56758	.	+	.	as_code "1^2- , 0"; transcript1_id "TCONS_00014251"; splice_chain1 ""; transcript2_id "TCONS_00014252"; splice_chain2 "56653,56758";
NW_011934146.1	astalavista	as_event	143346	143593	.	-	.	as_code "1^2- , 0"; transcript1_id "TCONS_00002328"; splice_chain1 "143593,143346"; transcript2_id "TCONS_00002332"; splice_chain2 "";
NW_011934146.1	astalavista	as_event	144214	144467	.	-	.	as_code "1^2- , 0"; transcript1_id "TCONS_00002328"; splice_chain1 "144467,144214"; transcript2_id "TCONS_00002339"; splice_chain2 "";
NW_011934208.1	astalavista	as_event	643	857	.	-	.	as_code "1^2- , 0"; transcript1_id "TCONS_00005636"; splice_chain1 ""; transcript2_id "TCONS_00005637"; splice_chain2 "857,643";
NW_011934449.1	astalavista	as_event	3287	3505	.	-	.	as_code "1^2- , 0"; transcript1_id "TCONS_00017482"; splice_chain1 ""; transcript2_id "TCONS_00017483"; splice_chain2 "3505,3287";
NW_011934449.1	astalavista	as_event	1736	1864	.	-	.	as_code "1^2- , 0"; transcript1_id "TCONS_00017482"; splice_chain1 "1864,1736"; transcript2_id "TCONS_00017484"; splice_chain2 "";
NW_011934129.1	astalavista	as_event	75640	75859	.	-	.	as_code "1^2- , 0"; transcript1_id "TCONS_00001127"; splice_chain1 ""; transcript2_id "TCONS_00001129"; splice_chain2 "75859,75640";
NW_011934129.1	astalavista	as_event	70044	70176	.	-	.	as_code "1^2- , 0"; transcript1_id "TCONS_00001127"; splice_chain1 "70176,70044"; transcript2_id "TCONS_00001128"; splice_chain2 "";
NW_011934129.1	astalavista	as_event	74470	74695	.	-	.	as_code "1^2- , 0"; transcript1_id "TCONS_00001127"; splice_chain1 "74695,74470"; transcript2_id "TCONS_00001132"; splice_chain2 "";
NW_011934129.1	astalavista	as_event	70020	70176	.	-	.	as_code "1^2- , 0"; transcript1_id "TCONS_00001129"; splice_chain1 "70176,70020"; transcript2_id "TCONS_00001128"; splice_chain2 "";
NW_011934129.1	astalavista	as_event	68398	68666	.	+	.	as_code "1^2- , 0"; transcript1_id "TCONS_00001048"; splice_chain1 ""; transcript2_id "TCONS_00001049"; splice_chain2 "68398,68666";
NW_011934129.1	astalavista	as_event	57955	58357	.	-	.	as_code "1^2- , 0"; transcript1_id "TCONS_00001122"; splice_chain1 ""; transcript2_id "TCONS_00001125"; splice_chain2 "58357,57955";
NW_011934129.1	astalavista	as_event	57174	57274	.	-	.	as_code "1^2- , 0"; transcript1_id "TCONS_00001122"; splice_chain1 ""; transcript2_id "TCONS_00001125"; splice_chain2 "57274,57174";
NW_011934129.1	astalavista	as_event	53984	54228	.	+	.	as_code "1^2- , 0"; transcript1_id "TCONS_00001040"; splice_chain1 ""; transcript2_id "TCONS_00001042"; splice_chain2 "53984,54228";
NW_011934129.1	astalavista	as_event	44401	44676	.	-	.	as_code "1^2- , 0"; transcript1_id "TCONS_00001117"; splice_chain1 "44676,44401"; transcript2_id "TCONS_00001118"; splice_chain2 "";
NW_011934259.1	astalavista	as_event	8062	8231	.	-	.	as_code "1^2- , 0"; transcript1_id "TCONS_00010997"; splice_chain1 "8231,8062"; transcript2_id "TCONS_00010998"; splice_chain2 "";
NW_011934259.1	astalavista	as_event	1700	1788	.	-	.	as_code "1^2- , 0"; transcript1_id "TCONS_00010994"; splice_chain1 "1788,1700"; transcript2_id "TCONS_00010996"; splice_chain2 "";
NW_011934259.1	astalavista	as_event	44951	45243	.	-	.	as_code "1^2- , 0"; transcript1_id "TCONS_00011034"; splice_chain1 "45243,44951"; transcript2_id "TCONS_00011035"; splice_chain2 "";
NW_011934129.1	astalavista	as_event	122272	122367	.	-	.	as_code "1^2- , 0"; transcript1_id "TCONS_00001146"; splice_chain1 ""; transcript2_id "TCONS_00001147"; splice_chain2 "122367,122272";
NW_011934129.1	astalavista	as_event	124991	125237	.	+	.	as_code "1^2- , 0"; transcript1_id "TCONS_00001066"; splice_chain1 ""; transcript2_id "TCONS_00001067"; splice_chain2 "124991,125237";
NW_011934259.1	astalavista	as_event	30543	30604	.	-	.	as_code "1^2- , 0"; transcript1_id "TCONS_00011008"; splice_chain1 "30604,30543"; transcript2_id "TCONS_00011009"; splice_chain2 "";
NW_011934259.1	astalavista	as_event	23960	24217	.	-	.	as_code "1^2- , 0"; transcript1_id "TCONS_00011008"; splice_chain1 ""; transcript2_id "TCONS_00011009"; splice_chain2 "24217,23960";
NW_011934259.1	astalavista	as_event	25206	25313	.	-	.	as_code "1^2- , 0"; transcript1_id "TCONS_00011008"; splice_chain1 "25313,25206"; transcript2_id "TCONS_00011016"; splice_chain2 "";
NW_011934129.1	astalavista	as_event	89012	89147	.	-	.	as_code "1^2- , 0"; transcript1_id "TCONS_00001135"; splice_chain1 "89147,89012"; transcript2_id "TCONS_00001137"; splice_chain2 "";
NW_011934129.1	astalavista	as_event	89012	89121	.	-	.	as_code "1^2- , 0"; transcript1_id "TCONS_00001136"; splice_chain1 "89121,89012"; transcript2_id "TCONS_00001137"; splice_chain2 "";
NW_011934129.1	astalavista	as_event	101614	101712	.	-	.	as_code "1^2- , 0"; transcript1_id "TCONS_00001137"; splice_chain1 ""; transcript2_id "TCONS_00001142"; splice_chain2 "101712,101614";
NW_011934129.1	astalavista	as_event	100158	100706	.	-	.	as_code "1^2- , 0"; transcript1_id "TCONS_00001137"; splice_chain1 "100706,100158"; transcript2_id "TCONS_00001143"; splice_chain2 "";
NW_011934259.1	astalavista	as_event	38866	39115	.	+	.	as_code "1^2- , 0"; transcript1_id "TCONS_00010971"; splice_chain1 "38866,39115"; transcript2_id "TCONS_00010972"; splice_chain2 "";
NW_011934232.1	astalavista	as_event	1490	1692	.	+	.	as_code "1^2- , 0"; transcript1_id "TCONS_00008113"; splice_chain1 "1490,1692"; transcript2_id "TCONS_00008115"; splice_chain2 "";
NW_011934232.1	astalavista	as_event	2674	2791	.	+	.	as_code "1^2- , 0"; transcript1_id "TCONS_00008113"; splice_chain1 ""; transcript2_id "TCONS_00008114"; splice_chain2 "2674,2791";
NW_011934232.1	astalavista	as_event	3546	3861	.	+	.	as_code "1^2- , 0"; transcript1_id "TCONS_00008113"; splice_chain1 "3546,3861"; transcript2_id "TCONS_00008116"; splice_chain2 "";
NW_011934232.1	astalavista	as_event	4819	4969	.	-	.	as_code "1^2- , 0"; transcript1_id "TCONS_00008122"; splice_chain1 "4969,4819"; transcript2_id "TCONS_00008124"; splice_chain2 "";
NW_011934232.1	astalavista	as_event	4116	4324	.	-	.	as_code "1^2- , 0"; transcript1_id "TCONS_00008123"; splice_chain1 ""; transcript2_id "TCONS_00008124"; splice_chain2 "4324,4116";
NW_011934305.1	astalavista	as_event	180078	180949	.	-	.	as_code "1^2- , 0"; transcript1_id "TCONS_00012964"; splice_chain1 ""; transcript2_id "TCONS_00012965"; splice_chain2 "180949,180078";
NW_011934305.1	astalavista	as_event	177519	177954	.	-	.	as_code "1^2- , 0"; transcript1_id "TCONS_00012964"; splice_chain1 ""; transcript2_id "TCONS_00012965"; splice_chain2 "177954,177519";
NW_011934305.1	astalavista	as_event	188836	189162	.	+	.	as_code "1^2- , 0"; transcript1_id "TCONS_00012886"; splice_chain1 ""; transcript2_id "TCONS_00012888"; splice_chain2 "188836,189162";
NW_011934305.1	astalavista	as_event	171105	171427	.	+	.	as_code "1^2- , 0"; transcript1_id "TCONS_00012883"; splice_chain1 "171105,171427"; transcript2_id "TCONS_00012884"; splice_chain2 "";
NW_011934232.1	astalavista	as_event	231	736	.	-	.	as_code "1^2- , 0"; transcript1_id "TCONS_00008119"; splice_chain1 "736,231"; transcript2_id "TCONS_00008120"; splice_chain2 "";
NW_011934232.1	astalavista	as_event	776	966	.	-	.	as_code "1^2- , 0"; transcript1_id "TCONS_00008119"; splice_chain1 "966,776"; transcript2_id "TCONS_00008121"; splice_chain2 "";
NW_011934232.1	astalavista	as_event	231	442	.	-	.	as_code "1^2- , 0"; transcript1_id "TCONS_00008118"; splice_chain1 "442,231"; transcript2_id "TCONS_00008120"; splice_chain2 "";
NW_011934163.1	astalavista	as_event	73173	73382	.	-	.	as_code "1^2- , 0"; transcript1_id "TCONS_00003197"; splice_chain1 "73382,73173"; transcript2_id "TCONS_00003198"; splice_chain2 "";
NW_011934163.1	astalavista	as_event	70128	70840	.	-	.	as_code "1^2- , 0"; transcript1_id "TCONS_00003197"; splice_chain1 ""; transcript2_id "TCONS_00003198"; splice_chain2 "70840,70128";
NW_011934129.1	astalavista	as_event	21491	21741	.	+	.	as_code "1^2- , 0"; transcript1_id "TCONS_00001029"; splice_chain1 ""; transcript2_id "TCONS_00001030"; splice_chain2 "21491,21741";
NW_011934129.1	astalavista	as_event	32925	33354	.	+	.	as_code "1^2- , 0"; transcript1_id "TCONS_00001032"; splice_chain1 "32925,33354"; transcript2_id "TCONS_00001034"; splice_chain2 "";
NW_011934163.1	astalavista	as_event	82886	83167	.	+	.	as_code "1^2- , 0"; transcript1_id "TCONS_00003164"; splice_chain1 ""; transcript2_id "TCONS_00003165"; splice_chain2 "82886,83167";
NW_011934163.1	astalavista	as_event	91503	91579	.	+	.	as_code "1^2- , 0"; transcript1_id "TCONS_00003165"; splice_chain1 ""; transcript2_id "TCONS_00003167"; splice_chain2 "91503,91579";
NW_011934127.1	astalavista	as_event	35830	36051	.	+	.	as_code "1^2- , 0"; transcript1_id "TCONS_00000766"; splice_chain1 ""; transcript2_id "TCONS_00000767"; splice_chain2 "35830,36051";
NW_011934127.1	astalavista	as_event	5739	5961	.	-	.	as_code "1^2- , 0"; transcript1_id "TCONS_00000885"; splice_chain1 "5961,5739"; transcript2_id "TCONS_00000886"; splice_chain2 "";
NW_011934127.1	astalavista	as_event	84292	84956	.	-	.	as_code "1^2- , 0"; transcript1_id "TCONS_00000918"; splice_chain1 ""; transcript2_id "TCONS_00000919"; splice_chain2 "84956,84292";
NW_011934127.1	astalavista	as_event	53802	53986	.	+	.	as_code "1^2- , 0"; transcript1_id "TCONS_00000773"; splice_chain1 ""; transcript2_id "TCONS_00000778"; splice_chain2 "53802,53986";
NW_011934127.1	astalavista	as_event	55971	56341	.	+	.	as_code "1^2- , 0"; transcript1_id "TCONS_00000774"; splice_chain1 "55971,56341"; transcript2_id "TCONS_00000775"; splice_chain2 "";
NW_011934127.1	astalavista	as_event	64670	64821	.	+	.	as_code "1^2- , 0"; transcript1_id "TCONS_00000783"; splice_chain1 "64670,64821"; transcript2_id "TCONS_00000785"; splice_chain2 "";
NW_011934127.1	astalavista	as_event	37366	37602	.	+	.	as_code "1^2- , 0"; transcript1_id "TCONS_00000768"; splice_chain1 "37366,37602"; transcript2_id "TCONS_00000769"; splice_chain2 "";
NW_011934417.1	astalavista	as_event	6685	6887	.	-	.	as_code "1^2- , 0"; transcript1_id "TCONS_00016888"; splice_chain1 "6887,6685"; transcript2_id "TCONS_00016889"; splice_chain2 "";
NW_011934417.1	astalavista	as_event	5461	5687	.	-	.	as_code "1^2- , 0"; transcript1_id "TCONS_00016888"; splice_chain1 "5687,5461"; transcript2_id "TCONS_00016889"; splice_chain2 "";
NW_011934417.1	astalavista	as_event	4614	4840	.	-	.	as_code "1^2- , 0"; transcript1_id "TCONS_00016888"; splice_chain1 "4840,4614"; transcript2_id "TCONS_00016890"; splice_chain2 "";
NW_011934417.1	astalavista	as_event	3569	3843	.	-	.	as_code "1^2- , 0"; transcript1_id "TCONS_00016888"; splice_chain1 "3843,3569"; transcript2_id "TCONS_00016891"; splice_chain2 "";
NW_011934259.1	astalavista	as_event	80115	80692	.	+	.	as_code "1^2- , 0"; transcript1_id "TCONS_00010982"; splice_chain1 "80115,80692"; transcript2_id "TCONS_00010981"; splice_chain2 "";
NW_011934259.1	astalavista	as_event	71319	71428	.	-	.	as_code "1^2- , 0"; transcript1_id "TCONS_00011047"; splice_chain1 ""; transcript2_id "TCONS_00011048"; splice_chain2 "71428,71319";
NW_011934259.1	astalavista	as_event	93583	93801	.	+	.	as_code "1^2- , 0"; transcript1_id "TCONS_00010990"; splice_chain1 ""; transcript2_id "TCONS_00010991"; splice_chain2 "93583,93801";
NW_011934259.1	astalavista	as_event	59492	59738	.	-	.	as_code "1^2- , 0"; transcript1_id "TCONS_00011037"; splice_chain1 "59738,59492"; transcript2_id "TCONS_00011039"; splice_chain2 "";
NW_011934259.1	astalavista	as_event	60252	61141	.	-	.	as_code "1^2- , 0"; transcript1_id "TCONS_00011037"; splice_chain1 "61141,60252"; transcript2_id "TCONS_00011040"; splice_chain2 "";
NW_011934417.1	astalavista	as_event	61689	61759	.	+	.	as_code "1^2- , 0"; transcript1_id "TCONS_00016878"; splice_chain1 "61689,61759"; transcript2_id "TCONS_00016879"; splice_chain2 "";
NW_011934417.1	astalavista	as_event	60343	60488	.	+	.	as_code "1^2- , 0"; transcript1_id "TCONS_00016878"; splice_chain1 "60343,60488"; transcript2_id "TCONS_00016880"; splice_chain2 "";
NW_011934417.1	astalavista	as_event	64028	64177	.	+	.	as_code "1^2- , 0"; transcript1_id "TCONS_00016878"; splice_chain1 "64028,64177"; transcript2_id "TCONS_00016881"; splice_chain2 "";
NW_011934417.1	astalavista	as_event	50864	50940	.	-	.	as_code "1^2- , 0"; transcript1_id "TCONS_00016913"; splice_chain1 ""; transcript2_id "TCONS_00016915"; splice_chain2 "50940,50864";
NW_011934417.1	astalavista	as_event	50950	51192	.	-	.	as_code "1^2- , 0"; transcript1_id "TCONS_00016914"; splice_chain1 "51192,50950"; transcript2_id "TCONS_00016915"; splice_chain2 "";
NW_011934417.1	astalavista	as_event	43657	43756	.	-	.	as_code "1^2- , 0"; transcript1_id "TCONS_00016905"; splice_chain1 "43756,43657"; transcript2_id "TCONS_00016906"; splice_chain2 "";
NW_011934417.1	astalavista	as_event	40513	40645	.	-	.	as_code "1^2- , 0"; transcript1_id "TCONS_00016905"; splice_chain1 "40645,40513"; transcript2_id "TCONS_00016911"; splice_chain2 "";
NW_011934417.1	astalavista	as_event	39894	40012	.	-	.	as_code "1^2- , 0"; transcript1_id "TCONS_00016905"; splice_chain1 "40012,39894"; transcript2_id "TCONS_00016911"; splice_chain2 "";
NW_011934417.1	astalavista	as_event	47151	47525	.	+	.	as_code "1^2- , 0"; transcript1_id "TCONS_00016874"; splice_chain1 "47151,47525"; transcript2_id "TCONS_00016873"; splice_chain2 "";
NW_011934417.1	astalavista	as_event	30005	30170	.	+	.	as_code "1^2- , 0"; transcript1_id "TCONS_00016869"; splice_chain1 "30005,30170"; transcript2_id "TCONS_00016870"; splice_chain2 "";
NW_011934417.1	astalavista	as_event	24474	24712	.	-	.	as_code "1^2- , 0"; transcript1_id "TCONS_00016897"; splice_chain1 ""; transcript2_id "TCONS_00016898"; splice_chain2 "24712,24474";
NW_011934417.1	astalavista	as_event	18147	18382	.	+	.	as_code "1^2- , 0"; transcript1_id "TCONS_00016854"; splice_chain1 ""; transcript2_id "TCONS_00016855"; splice_chain2 "18147,18382";
NW_011934417.1	astalavista	as_event	15800	15897	.	+	.	as_code "1^2- , 0"; transcript1_id "TCONS_00016854"; splice_chain1 ""; transcript2_id "TCONS_00016860"; splice_chain2 "15800,15897";
NW_011934417.1	astalavista	as_event	16526	16776	.	+	.	as_code "1^2- , 0"; transcript1_id "TCONS_00016854"; splice_chain1 ""; transcript2_id "TCONS_00016856"; splice_chain2 "16526,16776";
NW_011934417.1	astalavista	as_event	13008	13185	.	+	.	as_code "1^2- , 0"; transcript1_id "TCONS_00016854"; splice_chain1 ""; transcript2_id "TCONS_00016857"; splice_chain2 "13008,13185";
NW_011934417.1	astalavista	as_event	21362	21543	.	+	.	as_code "1^2- , 0"; transcript1_id "TCONS_00016854"; splice_chain1 "21362,21543"; transcript2_id "TCONS_00016863"; splice_chain2 "";
NW_011934122.1	astalavista	as_event	12570	12779	.	-	.	as_code "1^2- , 0"; transcript1_id "TCONS_00000463"; splice_chain1 "12779,12570"; transcript2_id "TCONS_00000462"; splice_chain2 "";
NW_011934122.1	astalavista	as_event	9430	9581	.	-	.	as_code "1^2- , 0"; transcript1_id "TCONS_00000463"; splice_chain1 ""; transcript2_id "TCONS_00000465"; splice_chain2 "9581,9430";
NW_011934258.1	astalavista	as_event	592421	592665	.	+	.	as_code "1^2- , 0"; transcript1_id "TCONS_00010495"; splice_chain1 "592421,592665"; transcript2_id "TCONS_00010499"; splice_chain2 "";
NW_011934258.1	astalavista	as_event	593646	593916	.	+	.	as_code "1^2- , 0"; transcript1_id "TCONS_00010495"; splice_chain1 "593646,593916"; transcript2_id "TCONS_00010497"; splice_chain2 "";
NW_011934122.1	astalavista	as_event	24384	24485	.	-	.	as_code "1^2- , 0"; transcript1_id "TCONS_00000473"; splice_chain1 ""; transcript2_id "TCONS_00000474"; splice_chain2 "24485,24384";
NW_011934122.1	astalavista	as_event	24354	24485	.	-	.	as_code "1^2- , 0"; transcript1_id "TCONS_00000473"; splice_chain1 ""; transcript2_id "TCONS_00000476"; splice_chain2 "24485,24354";
NW_011934122.1	astalavista	as_event	27506	27567	.	-	.	as_code "1^2- , 0"; transcript1_id "TCONS_00000476"; splice_chain1 "27567,27506"; transcript2_id "TCONS_00000479"; splice_chain2 "";
NW_011934143.1	astalavista	as_event	100320	100592	.	+	.	as_code "1^2- , 0"; transcript1_id "TCONS_00001626"; splice_chain1 "100320,100592"; transcript2_id "TCONS_00001627"; splice_chain2 "";
NW_011934258.1	astalavista	as_event	588579	588946	.	-	.	as_code "1^2- , 0"; transcript1_id "TCONS_00010849"; splice_chain1 "588946,588579"; transcript2_id "TCONS_00010850"; splice_chain2 "";
NW_011934122.1	astalavista	as_event	32789	33012	.	-	.	as_code "1^2- , 0"; transcript1_id "TCONS_00000480"; splice_chain1 "33012,32789"; transcript2_id "TCONS_00000481"; splice_chain2 "";
NW_011934122.1	astalavista	as_event	31405	31666	.	-	.	as_code "1^2- , 0"; transcript1_id "TCONS_00000480"; splice_chain1 "31666,31405"; transcript2_id "TCONS_00000481"; splice_chain2 "";
NW_011934122.1	astalavista	as_event	39982	40186	.	-	.	as_code "1^2- , 0"; transcript1_id "TCONS_00000487"; splice_chain1 "40186,39982"; transcript2_id "TCONS_00000488"; splice_chain2 "";
NW_011934258.1	astalavista	as_event	578063	578392	.	+	.	as_code "1^2- , 0"; transcript1_id "TCONS_00010485"; splice_chain1 "578063,578392"; transcript2_id "TCONS_00010486"; splice_chain2 "";
NW_011934143.1	astalavista	as_event	105212	105329	.	-	.	as_code "1^2- , 0"; transcript1_id "TCONS_00001868"; splice_chain1 ""; transcript2_id "TCONS_00001872"; splice_chain2 "105329,105212";
NW_011934258.1	astalavista	as_event	601765	601994	.	-	.	as_code "1^2- , 0"; transcript1_id "TCONS_00010854"; splice_chain1 ""; transcript2_id "TCONS_00010855"; splice_chain2 "601994,601765";
NW_011934143.1	astalavista	as_event	86964	87076	.	-	.	as_code "1^2- , 0"; transcript1_id "TCONS_00001858"; splice_chain1 "87076,86964"; transcript2_id "TCONS_00001859"; splice_chain2 "";
NW_011934143.1	astalavista	as_event	87800	87939	.	-	.	as_code "1^2- , 0"; transcript1_id "TCONS_00001858"; splice_chain1 ""; transcript2_id "TCONS_00001860"; splice_chain2 "87939,87800";
NW_011934143.1	astalavista	as_event	144114	144403	.	-	.	as_code "1^2- , 0"; transcript1_id "TCONS_00001879"; splice_chain1 ""; transcript2_id "TCONS_00001880"; splice_chain2 "144403,144114";
NW_011934143.1	astalavista	as_event	137074	137415	.	-	.	as_code "1^2- , 0"; transcript1_id "TCONS_00001879"; splice_chain1 "137415,137074"; transcript2_id "TCONS_00001880"; splice_chain2 "";
NW_011934122.1	astalavista	as_event	55695	55796	.	-	.	as_code "1^2- , 0"; transcript1_id "TCONS_00000495"; splice_chain1 ""; transcript2_id "TCONS_00000496"; splice_chain2 "55796,55695";
NW_011934122.1	astalavista	as_event	53334	53545	.	-	.	as_code "1^2- , 0"; transcript1_id "TCONS_00000495"; splice_chain1 ""; transcript2_id "TCONS_00000496"; splice_chain2 "53545,53334";
NW_011934258.1	astalavista	as_event	550677	550923	.	-	.	as_code "1^2- , 0"; transcript1_id "TCONS_00010841"; splice_chain1 ""; transcript2_id "TCONS_00010842"; splice_chain2 "550923,550677";
NW_011934258.1	astalavista	as_event	546671	546797	.	-	.	as_code "1^2- , 0"; transcript1_id "TCONS_00010836"; splice_chain1 ""; transcript2_id "TCONS_00010837"; splice_chain2 "546797,546671";
NW_011934122.1	astalavista	as_event	65005	65111	.	+	.	as_code "1^2- , 0"; transcript1_id "TCONS_00000416"; splice_chain1 ""; transcript2_id "TCONS_00000418"; splice_chain2 "65005,65111";
NW_011934258.1	astalavista	as_event	555220	555399	.	+	.	as_code "1^2- , 0"; transcript1_id "TCONS_00010472"; splice_chain1 "555220,555399"; transcript2_id "TCONS_00010474"; splice_chain2 "";
NW_011934258.1	astalavista	as_event	555845	555998	.	+	.	as_code "1^2- , 0"; transcript1_id "TCONS_00010474"; splice_chain1 "555845,555998"; transcript2_id "TCONS_00010476"; splice_chain2 "";
NW_011934258.1	astalavista	as_event	555092	555399	.	+	.	as_code "1^2- , 0"; transcript1_id "TCONS_00010474"; splice_chain1 ""; transcript2_id "TCONS_00010477"; splice_chain2 "555092,555399";
NW_011934258.1	astalavista	as_event	556769	556889	.	+	.	as_code "1^2- , 0"; transcript1_id "TCONS_00010472"; splice_chain1 "556769,556889"; transcript2_id "TCONS_00010475"; splice_chain2 "";
NW_011934258.1	astalavista	as_event	558442	558593	.	+	.	as_code "1^2- , 0"; transcript1_id "TCONS_00010472"; splice_chain1 "558442,558593"; transcript2_id "TCONS_00010473"; splice_chain2 "";
NW_011934258.1	astalavista	as_event	558657	558871	.	+	.	as_code "1^2- , 0"; transcript1_id "TCONS_00010472"; splice_chain1 ""; transcript2_id "TCONS_00010475"; splice_chain2 "558657,558871";
NW_011934258.1	astalavista	as_event	558343	558557	.	+	.	as_code "1^2- , 0"; transcript1_id "TCONS_00010473"; splice_chain1 ""; transcript2_id "TCONS_00010474"; splice_chain2 "558343,558557";
NW_011934258.1	astalavista	as_event	558955	559198	.	-	.	as_code "1^2- , 0"; transcript1_id "TCONS_00010843"; splice_chain1 ""; transcript2_id "TCONS_00010844"; splice_chain2 "559198,558955";
NW_011934258.1	astalavista	as_event	532023	532132	.	-	.	as_code "1^2- , 0"; transcript1_id "TCONS_00010830"; splice_chain1 "532132,532023"; transcript2_id "TCONS_00010832"; splice_chain2 "";
NW_011934258.1	astalavista	as_event	533962	534172	.	+	.	as_code "1^2- , 0"; transcript1_id "TCONS_00010467"; splice_chain1 ""; transcript2_id "TCONS_00010468"; splice_chain2 "533962,534172";
NW_011934258.1	astalavista	as_event	503352	503577	.	+	.	as_code "1^2- , 0"; transcript1_id "TCONS_00010456"; splice_chain1 "503352,503577"; transcript2_id "TCONS_00010457"; splice_chain2 "";
NW_011934258.1	astalavista	as_event	783351	783482	.	+	.	as_code "1^2- , 0"; transcript1_id "TCONS_00010574"; splice_chain1 ""; transcript2_id "TCONS_00010575"; splice_chain2 "783351,783482";
NW_011934258.1	astalavista	as_event	786566	786824	.	+	.	as_code "1^2- , 0"; transcript1_id "TCONS_00010574"; splice_chain1 ""; transcript2_id "TCONS_00010575"; splice_chain2 "786566,786824";
NW_011934258.1	astalavista	as_event	786566	786881	.	+	.	as_code "1^2- , 0"; transcript1_id "TCONS_00010574"; splice_chain1 ""; transcript2_id "TCONS_00010576"; splice_chain2 "786566,786881";
NW_011934258.1	astalavista	as_event	789336	789547	.	-	.	as_code "1^2- , 0"; transcript1_id "TCONS_00010935"; splice_chain1 ""; transcript2_id "TCONS_00010936"; splice_chain2 "789547,789336";
NW_011934258.1	astalavista	as_event	765752	766002	.	+	.	as_code "1^2- , 0"; transcript1_id "TCONS_00010559"; splice_chain1 "765752,766002"; transcript2_id "TCONS_00010560"; splice_chain2 "";
NW_011934258.1	astalavista	as_event	777826	777908	.	+	.	as_code "1^2- , 0"; transcript1_id "TCONS_00010567"; splice_chain1 "777826,777908"; transcript2_id "TCONS_00010571"; splice_chain2 "";
NW_011934258.1	astalavista	as_event	744384	744640	.	+	.	as_code "1^2- , 0"; transcript1_id "TCONS_00010551"; splice_chain1 ""; transcript2_id "TCONS_00010552"; splice_chain2 "744384,744640";
NW_011934258.1	astalavista	as_event	742665	743578	.	+	.	as_code "1^2- , 0"; transcript1_id "TCONS_00010551"; splice_chain1 ""; transcript2_id "TCONS_00010553"; splice_chain2 "742665,743578";
NW_011934258.1	astalavista	as_event	706771	707065	.	+	.	as_code "1^2- , 0"; transcript1_id "TCONS_00010546"; splice_chain1 ""; transcript2_id "TCONS_00010547"; splice_chain2 "706771,707065";
NW_011934258.1	astalavista	as_event	710176	710473	.	-	.	as_code "1^2- , 0"; transcript1_id "TCONS_00010902"; splice_chain1 "710473,710176"; transcript2_id "TCONS_00010903"; splice_chain2 "";
NW_011934258.1	astalavista	as_event	711402	711631	.	-	.	as_code "1^2- , 0"; transcript1_id "TCONS_00010902"; splice_chain1 "711631,711402"; transcript2_id "TCONS_00010899"; splice_chain2 "";
NW_011934258.1	astalavista	as_event	704303	704619	.	+	.	as_code "1^2- , 0"; transcript1_id "TCONS_00010544"; splice_chain1 ""; transcript2_id "TCONS_00010545"; splice_chain2 "704303,704619";
NW_011934258.1	astalavista	as_event	735655	735936	.	-	.	as_code "1^2- , 0"; transcript1_id "TCONS_00010917"; splice_chain1 ""; transcript2_id "TCONS_00010918"; splice_chain2 "735936,735655";
NW_011934258.1	astalavista	as_event	657523	658157	.	+	.	as_code "1^2- , 0"; transcript1_id "TCONS_00010526"; splice_chain1 ""; transcript2_id "TCONS_00010528"; splice_chain2 "657523,658157";
NW_011934258.1	astalavista	as_event	658497	658718	.	+	.	as_code "1^2- , 0"; transcript1_id "TCONS_00010522"; splice_chain1 "658497,658718"; transcript2_id "TCONS_00010524"; splice_chain2 "";
NW_011934258.1	astalavista	as_event	656853	657379	.	+	.	as_code "1^2- , 0"; transcript1_id "TCONS_00010522"; splice_chain1 "656853,657379"; transcript2_id "TCONS_00010528"; splice_chain2 "";
NW_011934258.1	astalavista	as_event	658497	658808	.	+	.	as_code "1^2- , 0"; transcript1_id "TCONS_00010524"; splice_chain1 ""; transcript2_id "TCONS_00010525"; splice_chain2 "658497,658808";
NW_011934258.1	astalavista	as_event	658497	658715	.	+	.	as_code "1^2- , 0"; transcript1_id "TCONS_00010524"; splice_chain1 ""; transcript2_id "TCONS_00010521"; splice_chain2 "658497,658715";
NW_011934258.1	astalavista	as_event	671925	672046	.	-	.	as_code "1^2- , 0"; transcript1_id "TCONS_00010878"; splice_chain1 ""; transcript2_id "TCONS_00010879"; splice_chain2 "672046,671925";
NW_011934258.1	astalavista	as_event	668062	668132	.	-	.	as_code "1^2- , 0"; transcript1_id "TCONS_00010878"; splice_chain1 "668132,668062"; transcript2_id "TCONS_00010879"; splice_chain2 "";
NW_011934258.1	astalavista	as_event	668789	669510	.	-	.	as_code "1^2- , 0"; transcript1_id "TCONS_00010878"; splice_chain1 "669510,668789"; transcript2_id "TCONS_00010883"; splice_chain2 "";
NW_011934258.1	astalavista	as_event	664766	664920	.	-	.	as_code "1^2- , 0"; transcript1_id "TCONS_00010878"; splice_chain1 "664920,664766"; transcript2_id "TCONS_00010883"; splice_chain2 "";
NW_011934258.1	astalavista	as_event	689197	690038	.	+	.	as_code "1^2- , 0"; transcript1_id "TCONS_00010536"; splice_chain1 ""; transcript2_id "TCONS_00010537"; splice_chain2 "689197,690038";
NW_011934258.1	astalavista	as_event	613967	614102	.	-	.	as_code "1^2- , 0"; transcript1_id "TCONS_00010859"; splice_chain1 ""; transcript2_id "TCONS_00010860"; splice_chain2 "614102,613967";
NW_011934258.1	astalavista	as_event	620885	621166	.	+	.	as_code "1^2- , 0"; transcript1_id "TCONS_00010509"; splice_chain1 "620885,621166"; transcript2_id "TCONS_00010510"; splice_chain2 "";
NW_011934143.1	astalavista	as_event	476570	476654	.	+	.	as_code "1^2- , 0"; transcript1_id "TCONS_00001767"; splice_chain1 "476570,476654"; transcript2_id "TCONS_00001769"; splice_chain2 "";
NW_011934143.1	astalavista	as_event	476709	476810	.	+	.	as_code "1^2- , 0"; transcript1_id "TCONS_00001767"; splice_chain1 "476709,476810"; transcript2_id "TCONS_00001773"; splice_chain2 "";
NW_011934407.1	astalavista	as_event	11507	11738	.	-	.	as_code "1^2- , 0"; transcript1_id "TCONS_00016532"; splice_chain1 ""; transcript2_id "TCONS_00016535"; splice_chain2 "11738,11507";
NW_011934209.1	astalavista	as_event	14575	14725	.	+	.	as_code "1^2- , 0"; transcript1_id "TCONS_00005640"; splice_chain1 "14575,14725"; transcript2_id "TCONS_00005642"; splice_chain2 "";
NW_011934407.1	astalavista	as_event	2286	2413	.	-	.	as_code "1^2- , 0"; transcript1_id "TCONS_00016523"; splice_chain1 ""; transcript2_id "TCONS_00016526"; splice_chain2 "2413,2286";
NW_011934407.1	astalavista	as_event	3571	3832	.	-	.	as_code "1^2- , 0"; transcript1_id "TCONS_00016523"; splice_chain1 ""; transcript2_id "TCONS_00016524"; splice_chain2 "3832,3571";
NW_011934407.1	astalavista	as_event	2281	2413	.	-	.	as_code "1^2- , 0"; transcript1_id "TCONS_00016523"; splice_chain1 ""; transcript2_id "TCONS_00016527"; splice_chain2 "2413,2281";
NW_011934143.1	astalavista	as_event	423776	424219	.	+	.	as_code "1^2- , 0"; transcript1_id "TCONS_00001747"; splice_chain1 ""; transcript2_id "TCONS_00001749"; splice_chain2 "423776,424219";
NW_011934209.1	astalavista	as_event	4858	5117	.	-	.	as_code "1^2- , 0"; transcript1_id "TCONS_00005904"; splice_chain1 ""; transcript2_id "TCONS_00005905"; splice_chain2 "5117,4858";
NW_011934143.1	astalavista	as_event	458828	459216	.	-	.	as_code "1^2- , 0"; transcript1_id "TCONS_00002038"; splice_chain1 ""; transcript2_id "TCONS_00002039"; splice_chain2 "459216,458828";
NW_011934143.1	astalavista	as_event	461574	461749	.	-	.	as_code "1^2- , 0"; transcript1_id "TCONS_00002038"; splice_chain1 "461749,461574"; transcript2_id "TCONS_00002040"; splice_chain2 "";
NW_011934143.1	astalavista	as_event	471553	472548	.	+	.	as_code "1^2- , 0"; transcript1_id "TCONS_00001762"; splice_chain1 "471553,472548"; transcript2_id "TCONS_00001763"; splice_chain2 "";
NW_011934143.1	astalavista	as_event	447379	447632	.	-	.	as_code "1^2- , 0"; transcript1_id "TCONS_00002029"; splice_chain1 ""; transcript2_id "TCONS_00002031"; splice_chain2 "447632,447379";
NW_011934143.1	astalavista	as_event	446830	446915	.	-	.	as_code "1^2- , 0"; transcript1_id "TCONS_00002030"; splice_chain1 "446915,446830"; transcript2_id "TCONS_00002031"; splice_chain2 "";
NW_011934143.1	astalavista	as_event	445059	445233	.	-	.	as_code "1^2- , 0"; transcript1_id "TCONS_00002029"; splice_chain1 ""; transcript2_id "TCONS_00002030"; splice_chain2 "445233,445059";
NW_011934143.1	astalavista	as_event	440425	440504	.	+	.	as_code "1^2- , 0"; transcript1_id "TCONS_00001756"; splice_chain1 "440425,440504"; transcript2_id "TCONS_00001755"; splice_chain2 "";
NW_011934143.1	astalavista	as_event	440425	440510	.	+	.	as_code "1^2- , 0"; transcript1_id "TCONS_00001755"; splice_chain1 ""; transcript2_id "TCONS_00001758"; splice_chain2 "440425,440510";
NW_011934143.1	astalavista	as_event	454390	454583	.	-	.	as_code "1^2- , 0"; transcript1_id "TCONS_00002035"; splice_chain1 ""; transcript2_id "TCONS_00002036"; splice_chain2 "454583,454390";
NW_011934209.1	astalavista	as_event	26650	26861	.	+	.	as_code "1^2- , 0"; transcript1_id "TCONS_00005645"; splice_chain1 ""; transcript2_id "TCONS_00005646"; splice_chain2 "26650,26861";
NW_011934209.1	astalavista	as_event	15209	15529	.	-	.	as_code "1^2- , 0"; transcript1_id "TCONS_00005910"; splice_chain1 "15529,15209"; transcript2_id "TCONS_00005912"; splice_chain2 "";
NW_011934209.1	astalavista	as_event	33164	33261	.	-	.	as_code "1^2- , 0"; transcript1_id "TCONS_00005919"; splice_chain1 "33261,33164"; transcript2_id "TCONS_00005920"; splice_chain2 "";
NW_011934209.1	astalavista	as_event	44297	44661	.	-	.	as_code "1^2- , 0"; transcript1_id "TCONS_00005927"; splice_chain1 ""; transcript2_id "TCONS_00005928"; splice_chain2 "44661,44297";
NW_011934143.1	astalavista	as_event	411741	411947	.	-	.	as_code "1^2- , 0"; transcript1_id "TCONS_00002016"; splice_chain1 ""; transcript2_id "TCONS_00002018"; splice_chain2 "411947,411741";
NW_011934143.1	astalavista	as_event	409787	409872	.	-	.	as_code "1^2- , 0"; transcript1_id "TCONS_00002016"; splice_chain1 "409872,409787"; transcript2_id "TCONS_00002018"; splice_chain2 "";
NW_011934143.1	astalavista	as_event	407303	407523	.	-	.	as_code "1^2- , 0"; transcript1_id "TCONS_00002016"; splice_chain1 ""; transcript2_id "TCONS_00002021"; splice_chain2 "407523,407303";
NW_011934143.1	astalavista	as_event	392891	393189	.	-	.	as_code "1^2- , 0"; transcript1_id "TCONS_00001998"; splice_chain1 ""; transcript2_id "TCONS_00001996"; splice_chain2 "393189,392891";
NW_011934143.1	astalavista	as_event	385790	385993	.	+	.	as_code "1^2- , 0"; transcript1_id "TCONS_00001734"; splice_chain1 ""; transcript2_id "TCONS_00001736"; splice_chain2 "385790,385993";
NW_011934143.1	astalavista	as_event	379417	379693	.	-	.	as_code "1^2- , 0"; transcript1_id "TCONS_00001991"; splice_chain1 "379693,379417"; transcript2_id "TCONS_00001992"; splice_chain2 "";
NW_011934143.1	astalavista	as_event	379417	379864	.	-	.	as_code "1^2- , 0"; transcript1_id "TCONS_00001992"; splice_chain1 ""; transcript2_id "TCONS_00001993"; splice_chain2 "379864,379417";
NW_011934143.1	astalavista	as_event	376367	376592	.	+	.	as_code "1^2- , 0"; transcript1_id "TCONS_00001729"; splice_chain1 ""; transcript2_id "TCONS_00001731"; splice_chain2 "376367,376592";
NW_011934143.1	astalavista	as_event	365528	366288	.	-	.	as_code "1^2- , 0"; transcript1_id "TCONS_00001979"; splice_chain1 "366288,365528"; transcript2_id "TCONS_00001982"; splice_chain2 "";
NW_011934143.1	astalavista	as_event	363625	363773	.	-	.	as_code "1^2- , 0"; transcript1_id "TCONS_00001979"; splice_chain1 "363773,363625"; transcript2_id "TCONS_00001982"; splice_chain2 "";
NW_011934407.1	astalavista	as_event	91450	91734	.	-	.	as_code "1^2- , 0"; transcript1_id "TCONS_00016570"; splice_chain1 ""; transcript2_id "TCONS_00016571"; splice_chain2 "91734,91450";
NW_011934407.1	astalavista	as_event	90452	90513	.	-	.	as_code "1^2- , 0"; transcript1_id "TCONS_00016570"; splice_chain1 "90513,90452"; transcript2_id "TCONS_00016572"; splice_chain2 "";
NW_011934407.1	astalavista	as_event	93764	93924	.	-	.	as_code "1^2- , 0"; transcript1_id "TCONS_00016571"; splice_chain1 ""; transcript2_id "TCONS_00016572"; splice_chain2 "93924,93764";
NW_011934407.1	astalavista	as_event	92357	92494	.	-	.	as_code "1^2- , 0"; transcript1_id "TCONS_00016571"; splice_chain1 ""; transcript2_id "TCONS_00016572"; splice_chain2 "92494,92357";
NW_011934407.1	astalavista	as_event	64477	64703	.	+	.	as_code "1^2- , 0"; transcript1_id "TCONS_00016464"; splice_chain1 "64477,64703"; transcript2_id "TCONS_00016463"; splice_chain2 "";
NW_011934265.1	astalavista	as_event	149148	149446	.	+	.	as_code "1^2- , 0"; transcript1_id "TCONS_00011112"; splice_chain1 "149148,149446"; transcript2_id "TCONS_00011113"; splice_chain2 "";
NW_011934265.1	astalavista	as_event	148518	148866	.	+	.	as_code "1^2- , 0"; transcript1_id "TCONS_00011113"; splice_chain1 "148518,148866"; transcript2_id "TCONS_00011114"; splice_chain2 "";
NW_011934265.1	astalavista	as_event	152041	152471	.	+	.	as_code "1^2- , 0"; transcript1_id "TCONS_00011112"; splice_chain1 ""; transcript2_id "TCONS_00011115"; splice_chain2 "152041,152471";
NW_011934265.1	astalavista	as_event	140075	140250	.	-	.	as_code "1^2- , 0"; transcript1_id "TCONS_00011210"; splice_chain1 ""; transcript2_id "TCONS_00011211"; splice_chain2 "140250,140075";
NW_011934265.1	astalavista	as_event	139979	140237	.	-	.	as_code "1^2- , 0"; transcript1_id "TCONS_00011210"; splice_chain1 ""; transcript2_id "TCONS_00011212"; splice_chain2 "140237,139979";
NW_011934265.1	astalavista	as_event	145887	146228	.	+	.	as_code "1^2- , 0"; transcript1_id "TCONS_00011109"; splice_chain1 ""; transcript2_id "TCONS_00011111"; splice_chain2 "145887,146228";
NW_011934265.1	astalavista	as_event	146301	146506	.	+	.	as_code "1^2- , 0"; transcript1_id "TCONS_00011110"; splice_chain1 ""; transcript2_id "TCONS_00011111"; splice_chain2 "146301,146506";
NW_011934407.1	astalavista	as_event	71468	71654	.	-	.	as_code "1^2- , 0"; transcript1_id "TCONS_00016563"; splice_chain1 "71654,71468"; transcript2_id "TCONS_00016562"; splice_chain2 "";
NW_011934407.1	astalavista	as_event	78159	78247	.	-	.	as_code "1^2- , 0"; transcript1_id "TCONS_00016563"; splice_chain1 ""; transcript2_id "TCONS_00016565"; splice_chain2 "78247,78159";
NW_011934265.1	astalavista	as_event	136912	137132	.	+	.	as_code "1^2- , 0"; transcript1_id "TCONS_00011106"; splice_chain1 ""; transcript2_id "TCONS_00011107"; splice_chain2 "136912,137132";
NW_011934265.1	astalavista	as_event	136912	137243	.	+	.	as_code "1^2- , 0"; transcript1_id "TCONS_00011106"; splice_chain1 ""; transcript2_id "TCONS_00011108"; splice_chain2 "136912,137243";
NW_011934143.1	astalavista	as_event	314765	314900	.	+	.	as_code "1^2- , 0"; transcript1_id "TCONS_00001711"; splice_chain1 "314765,314900"; transcript2_id "TCONS_00001715"; splice_chain2 "";
NW_011934297.1	astalavista	as_event	3581	3813	.	+	.	as_code "1^2- , 0"; transcript1_id "TCONS_00012522"; splice_chain1 ""; transcript2_id "TCONS_00012523"; splice_chain2 "3581,3813";
NW_011934297.1	astalavista	as_event	6332	6403	.	-	.	as_code "1^2- , 0"; transcript1_id "TCONS_00012529"; splice_chain1 "6403,6332"; transcript2_id "TCONS_00012531"; splice_chain2 "";
NW_011934265.1	astalavista	as_event	182306	182409	.	-	.	as_code "1^2- , 0"; transcript1_id "TCONS_00011231"; splice_chain1 ""; transcript2_id "TCONS_00011232"; splice_chain2 "182409,182306";
NW_011934265.1	astalavista	as_event	186644	187123	.	-	.	as_code "1^2- , 0"; transcript1_id "TCONS_00011233"; splice_chain1 ""; transcript2_id "TCONS_00011234"; splice_chain2 "187123,186644";
NW_011934265.1	astalavista	as_event	186644	187173	.	-	.	as_code "1^2- , 0"; transcript1_id "TCONS_00011233"; splice_chain1 ""; transcript2_id "TCONS_00011235"; splice_chain2 "187173,186644";
NW_011934265.1	astalavista	as_event	196125	196225	.	-	.	as_code "1^2- , 0"; transcript1_id "TCONS_00011237"; splice_chain1 "196225,196125"; transcript2_id "TCONS_00011238"; splice_chain2 "";
NW_011934265.1	astalavista	as_event	173567	173780	.	+	.	as_code "1^2- , 0"; transcript1_id "TCONS_00011125"; splice_chain1 "173567,173780"; transcript2_id "TCONS_00011126"; splice_chain2 "";
NW_011934265.1	astalavista	as_event	178055	178340	.	-	.	as_code "1^2- , 0"; transcript1_id "TCONS_00011226"; splice_chain1 "178340,178055"; transcript2_id "TCONS_00011229"; splice_chain2 "";
NW_011934407.1	astalavista	as_event	36156	36363	.	-	.	as_code "1^2- , 0"; transcript1_id "TCONS_00016544"; splice_chain1 ""; transcript2_id "TCONS_00016548"; splice_chain2 "36363,36156";
NW_011934407.1	astalavista	as_event	42124	42362	.	-	.	as_code "1^2- , 0"; transcript1_id "TCONS_00016548"; splice_chain1 "42362,42124"; transcript2_id "TCONS_00016547"; splice_chain2 "";
NW_011934143.1	astalavista	as_event	302540	302622	.	-	.	as_code "1^2- , 0"; transcript1_id "TCONS_00001962"; splice_chain1 ""; transcript2_id "TCONS_00001963"; splice_chain2 "302622,302540";
NW_011934143.1	astalavista	as_event	305667	305748	.	+	.	as_code "1^2- , 0"; transcript1_id "TCONS_00001706"; splice_chain1 ""; transcript2_id "TCONS_00001708"; splice_chain2 "305667,305748";
NW_011934226.1	astalavista	as_event	258047	258262	.	-	.	as_code "1^2- , 0"; transcript1_id "TCONS_00007938"; splice_chain1 "258262,258047"; transcript2_id "TCONS_00007941"; splice_chain2 "";
NW_011934226.1	astalavista	as_event	258047	258401	.	-	.	as_code "1^2- , 0"; transcript1_id "TCONS_00007939"; splice_chain1 "258401,258047"; transcript2_id "TCONS_00007941"; splice_chain2 "";
NW_011934226.1	astalavista	as_event	239144	239452	.	-	.	as_code "1^2- , 0"; transcript1_id "TCONS_00007929"; splice_chain1 "239452,239144"; transcript2_id "TCONS_00007930"; splice_chain2 "";
NW_011934143.1	astalavista	as_event	268693	268934	.	-	.	as_code "1^2- , 0"; transcript1_id "TCONS_00001941"; splice_chain1 ""; transcript2_id "TCONS_00001943"; splice_chain2 "268934,268693";
NW_011934143.1	astalavista	as_event	270816	270956	.	-	.	as_code "1^2- , 0"; transcript1_id "TCONS_00001943"; splice_chain1 "270956,270816"; transcript2_id "TCONS_00001948"; splice_chain2 "";
NW_011934258.1	astalavista	as_event	488276	488457	.	-	.	as_code "1^2- , 0"; transcript1_id "TCONS_00010809"; splice_chain1 "488457,488276"; transcript2_id "TCONS_00010813"; splice_chain2 "";
NW_011934258.1	astalavista	as_event	463885	464149	.	+	.	as_code "1^2- , 0"; transcript1_id "TCONS_00010437"; splice_chain1 ""; transcript2_id "TCONS_00010438"; splice_chain2 "463885,464149";
NW_011934143.1	astalavista	as_event	266534	266634	.	-	.	as_code "1^2- , 0"; transcript1_id "TCONS_00001934"; splice_chain1 ""; transcript2_id "TCONS_00001936"; splice_chain2 "266634,266534";
NW_011934265.1	astalavista	as_event	23167	23432	.	+	.	as_code "1^2- , 0"; transcript1_id "TCONS_00011068"; splice_chain1 "23167,23432"; transcript2_id "TCONS_00011069"; splice_chain2 "";
NW_011934265.1	astalavista	as_event	14898	15217	.	+	.	as_code "1^2- , 0"; transcript1_id "TCONS_00011065"; splice_chain1 ""; transcript2_id "TCONS_00011064"; splice_chain2 "14898,15217";
NW_011934226.1	astalavista	as_event	211485	211784	.	-	.	as_code "1^2- , 0"; transcript1_id "TCONS_00007913"; splice_chain1 "211784,211485"; transcript2_id "TCONS_00007914"; splice_chain2 "";
NW_011934265.1	astalavista	as_event	40718	40933	.	-	.	as_code "1^2- , 0"; transcript1_id "TCONS_00011149"; splice_chain1 ""; transcript2_id "TCONS_00011151"; splice_chain2 "40933,40718";
NW_011934226.1	astalavista	as_event	204244	204443	.	-	.	as_code "1^2- , 0"; transcript1_id "TCONS_00007908"; splice_chain1 "204443,204244"; transcript2_id "TCONS_00007909"; splice_chain2 "";
NW_011934226.1	astalavista	as_event	184101	184288	.	+	.	as_code "1^2- , 0"; transcript1_id "TCONS_00007780"; splice_chain1 "184101,184288"; transcript2_id "TCONS_00007781"; splice_chain2 "";
NW_011934226.1	astalavista	as_event	183933	184288	.	+	.	as_code "1^2- , 0"; transcript1_id "TCONS_00007781"; splice_chain1 ""; transcript2_id "TCONS_00007782"; splice_chain2 "183933,184288";
NW_011934226.1	astalavista	as_event	184124	184288	.	+	.	as_code "1^2- , 0"; transcript1_id "TCONS_00007781"; splice_chain1 ""; transcript2_id "TCONS_00007783"; splice_chain2 "184124,184288";
NW_011934226.1	astalavista	as_event	187538	187697	.	+	.	as_code "1^2- , 0"; transcript1_id "TCONS_00007779"; splice_chain1 "187538,187697"; transcript2_id "TCONS_00007780"; splice_chain2 "";
NW_011934258.1	astalavista	as_event	452432	452600	.	-	.	as_code "1^2- , 0"; transcript1_id "TCONS_00010799"; splice_chain1 "452600,452432"; transcript2_id "TCONS_00010800"; splice_chain2 "";
NW_011934258.1	astalavista	as_event	452432	452684	.	-	.	as_code "1^2- , 0"; transcript1_id "TCONS_00010800"; splice_chain1 ""; transcript2_id "TCONS_00010802"; splice_chain2 "452684,452432";
NW_011934226.1	astalavista	as_event	170292	170525	.	-	.	as_code "1^2- , 0"; transcript1_id "TCONS_00007893"; splice_chain1 ""; transcript2_id "TCONS_00007894"; splice_chain2 "170525,170292";
NW_011934226.1	astalavista	as_event	170292	170403	.	-	.	as_code "1^2- , 0"; transcript1_id "TCONS_00007893"; splice_chain1 ""; transcript2_id "TCONS_00007898"; splice_chain2 "170403,170292";
NW_011934143.1	astalavista	as_event	246241	246467	.	+	.	as_code "1^2- , 0"; transcript1_id "TCONS_00001681"; splice_chain1 "246241,246467"; transcript2_id "TCONS_00001682"; splice_chain2 "";
NW_011934143.1	astalavista	as_event	237102	237199	.	+	.	as_code "1^2- , 0"; transcript1_id "TCONS_00001668"; splice_chain1 "237102,237199"; transcript2_id "TCONS_00001670"; splice_chain2 "";
NW_011934143.1	astalavista	as_event	238840	239289	.	+	.	as_code "1^2- , 0"; transcript1_id "TCONS_00001668"; splice_chain1 "238840,239289"; transcript2_id "TCONS_00001669"; splice_chain2 "";
NW_011934143.1	astalavista	as_event	239065	239289	.	+	.	as_code "1^2- , 0"; transcript1_id "TCONS_00001669"; splice_chain1 ""; transcript2_id "TCONS_00001675"; splice_chain2 "239065,239289";
NW_011934258.1	astalavista	as_event	413336	413898	.	-	.	as_code "1^2- , 0"; transcript1_id "TCONS_00010780"; splice_chain1 "413898,413336"; transcript2_id "TCONS_00010782"; splice_chain2 "";
NW_011934258.1	astalavista	as_event	412701	412922	.	-	.	as_code "1^2- , 0"; transcript1_id "TCONS_00010780"; splice_chain1 "412922,412701"; transcript2_id "TCONS_00010782"; splice_chain2 "";
NW_011934143.1	astalavista	as_event	242456	242544	.	+	.	as_code "1^2- , 0"; transcript1_id "TCONS_00001678"; splice_chain1 "242456,242544"; transcript2_id "TCONS_00001679"; splice_chain2 "";
NW_011934258.1	astalavista	as_event	428829	429040	.	+	.	as_code "1^2- , 0"; transcript1_id "TCONS_00010422"; splice_chain1 ""; transcript2_id "TCONS_00010423"; splice_chain2 "428829,429040";
NW_011934258.1	astalavista	as_event	420150	420433	.	+	.	as_code "1^2- , 0"; transcript1_id "TCONS_00010422"; splice_chain1 ""; transcript2_id "TCONS_00010425"; splice_chain2 "420150,420433";
NW_011934143.1	astalavista	as_event	234658	234739	.	-	.	as_code "1^2- , 0"; transcript1_id "TCONS_00001925"; splice_chain1 "234739,234658"; transcript2_id "TCONS_00001926"; splice_chain2 "";
NW_011934265.1	astalavista	as_event	113584	113799	.	-	.	as_code "1^2- , 0"; transcript1_id "TCONS_00011201"; splice_chain1 ""; transcript2_id "TCONS_00011202"; splice_chain2 "113799,113584";
NW_011934265.1	astalavista	as_event	53132	53205	.	-	.	as_code "1^2- , 0"; transcript1_id "TCONS_00011160"; splice_chain1 "53205,53132"; transcript2_id "TCONS_00011161"; splice_chain2 "";
NW_011934265.1	astalavista	as_event	59472	59895	.	-	.	as_code "1^2- , 0"; transcript1_id "TCONS_00011162"; splice_chain1 ""; transcript2_id "TCONS_00011164"; splice_chain2 "59895,59472";
NW_011934226.1	astalavista	as_event	168901	168996	.	+	.	as_code "1^2- , 0"; transcript1_id "TCONS_00007776"; splice_chain1 ""; transcript2_id "TCONS_00007777"; splice_chain2 "168901,168996";
NW_011934226.1	astalavista	as_event	168906	168996	.	+	.	as_code "1^2- , 0"; transcript1_id "TCONS_00007776"; splice_chain1 ""; transcript2_id "TCONS_00007778"; splice_chain2 "168906,168996";
NW_011934265.1	astalavista	as_event	73370	73516	.	-	.	as_code "1^2- , 0"; transcript1_id "TCONS_00011167"; splice_chain1 ""; transcript2_id "TCONS_00011168"; splice_chain2 "73516,73370";
NW_011934265.1	astalavista	as_event	71632	71774	.	-	.	as_code "1^2- , 0"; transcript1_id "TCONS_00011167"; splice_chain1 ""; transcript2_id "TCONS_00011169"; splice_chain2 "71774,71632";
NW_011934265.1	astalavista	as_event	72011	72296	.	-	.	as_code "1^2- , 0"; transcript1_id "TCONS_00011168"; splice_chain1 ""; transcript2_id "TCONS_00011170"; splice_chain2 "72296,72011";
NW_011934265.1	astalavista	as_event	69858	69963	.	-	.	as_code "1^2- , 0"; transcript1_id "TCONS_00011167"; splice_chain1 ""; transcript2_id "TCONS_00011168"; splice_chain2 "69963,69858";
NW_011934265.1	astalavista	as_event	76236	76507	.	+	.	as_code "1^2- , 0"; transcript1_id "TCONS_00011086"; splice_chain1 "76236,76507"; transcript2_id "TCONS_00011088"; splice_chain2 "";
NW_011934265.1	astalavista	as_event	85814	85975	.	-	.	as_code "1^2- , 0"; transcript1_id "TCONS_00011172"; splice_chain1 "85975,85814"; transcript2_id "TCONS_00011175"; splice_chain2 "";
NW_011934265.1	astalavista	as_event	84416	84595	.	-	.	as_code "1^2- , 0"; transcript1_id "TCONS_00011172"; splice_chain1 ""; transcript2_id "TCONS_00011175"; splice_chain2 "84595,84416";
NW_011934265.1	astalavista	as_event	88713	88831	.	-	.	as_code "1^2- , 0"; transcript1_id "TCONS_00011172"; splice_chain1 "88831,88713"; transcript2_id "TCONS_00011177"; splice_chain2 "";
NW_011934265.1	astalavista	as_event	83063	83317	.	-	.	as_code "1^2- , 0"; transcript1_id "TCONS_00011172"; splice_chain1 "83317,83063"; transcript2_id "TCONS_00011181"; splice_chain2 "";
NW_011934265.1	astalavista	as_event	85814	85945	.	-	.	as_code "1^2- , 0"; transcript1_id "TCONS_00011173"; splice_chain1 "85945,85814"; transcript2_id "TCONS_00011175"; splice_chain2 "";
NW_011934265.1	astalavista	as_event	107340	107501	.	-	.	as_code "1^2- , 0"; transcript1_id "TCONS_00011181"; splice_chain1 ""; transcript2_id "TCONS_00011199"; splice_chain2 "107501,107340";
NW_011934265.1	astalavista	as_event	110866	111054	.	-	.	as_code "1^2- , 0"; transcript1_id "TCONS_00011181"; splice_chain1 "111054,110866"; transcript2_id "TCONS_00011200"; splice_chain2 "";
NW_011934265.1	astalavista	as_event	114644	114844	.	+	.	as_code "1^2- , 0"; transcript1_id "TCONS_00011095"; splice_chain1 ""; transcript2_id "TCONS_00011096"; splice_chain2 "114644,114844";
NW_011934328.1	astalavista	as_event	8365	8565	.	-	.	as_code "1^2- , 0"; transcript1_id "TCONS_00014078"; splice_chain1 ""; transcript2_id "TCONS_00014082"; splice_chain2 "8565,8365";
NW_011934328.1	astalavista	as_event	8365	8564	.	-	.	as_code "1^2- , 0"; transcript1_id "TCONS_00014078"; splice_chain1 ""; transcript2_id "TCONS_00014081"; splice_chain2 "8564,8365";
NW_011934328.1	astalavista	as_event	8365	8603	.	-	.	as_code "1^2- , 0"; transcript1_id "TCONS_00014078"; splice_chain1 ""; transcript2_id "TCONS_00014079"; splice_chain2 "8603,8365";
NW_011934328.1	astalavista	as_event	11390	11667	.	-	.	as_code "1^2- , 0"; transcript1_id "TCONS_00014082"; splice_chain1 ""; transcript2_id "TCONS_00014079"; splice_chain2 "11667,11390";
NW_011934328.1	astalavista	as_event	5926	6210	.	+	.	as_code "1^2- , 0"; transcript1_id "TCONS_00014072"; splice_chain1 ""; transcript2_id "TCONS_00014073"; splice_chain2 "5926,6210";
NW_011934328.1	astalavista	as_event	13962	14165	.	-	.	as_code "1^2- , 0"; transcript1_id "TCONS_00014086"; splice_chain1 ""; transcript2_id "TCONS_00014088"; splice_chain2 "14165,13962";
NW_011934143.1	astalavista	as_event	210269	210585	.	+	.	as_code "1^2- , 0"; transcript1_id "TCONS_00001656"; splice_chain1 "210269,210585"; transcript2_id "TCONS_00001655"; splice_chain2 "";
NW_011934143.1	astalavista	as_event	214653	215451	.	-	.	as_code "1^2- , 0"; transcript1_id "TCONS_00001912"; splice_chain1 ""; transcript2_id "TCONS_00001913"; splice_chain2 "215451,214653";
NW_011934143.1	astalavista	as_event	225994	226090	.	-	.	as_code "1^2- , 0"; transcript1_id "TCONS_00001917"; splice_chain1 "226090,225994"; transcript2_id "TCONS_00001921"; splice_chain2 "";
NW_011934122.1	astalavista	as_event	121948	122036	.	+	.	as_code "1^2- , 0"; transcript1_id "TCONS_00000448"; splice_chain1 ""; transcript2_id "TCONS_00000446"; splice_chain2 "121948,122036";
NW_011934143.1	astalavista	as_event	184257	184503	.	-	.	as_code "1^2- , 0"; transcript1_id "TCONS_00001900"; splice_chain1 "184503,184257"; transcript2_id "TCONS_00001903"; splice_chain2 "";
NW_011934122.1	astalavista	as_event	94054	94380	.	+	.	as_code "1^2- , 0"; transcript1_id "TCONS_00000434"; splice_chain1 ""; transcript2_id "TCONS_00000435"; splice_chain2 "94054,94380";
NW_011934122.1	astalavista	as_event	96106	96512	.	+	.	as_code "1^2- , 0"; transcript1_id "TCONS_00000434"; splice_chain1 ""; transcript2_id "TCONS_00000437"; splice_chain2 "96106,96512";
NW_011934122.1	astalavista	as_event	99845	100126	.	-	.	as_code "1^2- , 0"; transcript1_id "TCONS_00000506"; splice_chain1 "100126,99845"; transcript2_id "TCONS_00000508"; splice_chain2 "";
NW_011934122.1	astalavista	as_event	111859	112170	.	-	.	as_code "1^2- , 0"; transcript1_id "TCONS_00000514"; splice_chain1 "112170,111859"; transcript2_id "TCONS_00000513"; splice_chain2 "";
NW_011934122.1	astalavista	as_event	70588	70901	.	-	.	as_code "1^2- , 0"; transcript1_id "TCONS_00000502"; splice_chain1 ""; transcript2_id "TCONS_00000504"; splice_chain2 "70901,70588";
NW_011934122.1	astalavista	as_event	67632	67891	.	-	.	as_code "1^2- , 0"; transcript1_id "TCONS_00000502"; splice_chain1 "67891,67632"; transcript2_id "TCONS_00000503"; splice_chain2 "";
NW_011934433.1	astalavista	as_event	10179	10403	.	-	.	as_code "1^2- , 0"; transcript1_id "TCONS_00017109"; splice_chain1 "10403,10179"; transcript2_id "TCONS_00017110"; splice_chain2 "";
NW_011934226.1	astalavista	as_event	281050	281351	.	+	.	as_code "1^2- , 0"; transcript1_id "TCONS_00007818"; splice_chain1 "281050,281351"; transcript2_id "TCONS_00007821"; splice_chain2 "";
NW_011934226.1	astalavista	as_event	279155	279409	.	+	.	as_code "1^2- , 0"; transcript1_id "TCONS_00007818"; splice_chain1 ""; transcript2_id "TCONS_00007823"; splice_chain2 "279155,279409";
NW_011934226.1	astalavista	as_event	267626	267849	.	+	.	as_code "1^2- , 0"; transcript1_id "TCONS_00007815"; splice_chain1 "267626,267849"; transcript2_id "TCONS_00007814"; splice_chain2 "";
NW_011934226.1	astalavista	as_event	269201	269255	.	+	.	as_code "1^2- , 0"; transcript1_id "TCONS_00007815"; splice_chain1 "269201,269255"; transcript2_id "TCONS_00007813"; splice_chain2 "";
NW_011934226.1	astalavista	as_event	270222	270509	.	-	.	as_code "1^2- , 0"; transcript1_id "TCONS_00007944"; splice_chain1 "270509,270222"; transcript2_id "TCONS_00007945"; splice_chain2 "";
NW_011934143.1	astalavista	as_event	157101	157370	.	-	.	as_code "1^2- , 0"; transcript1_id "TCONS_00001890"; splice_chain1 "157370,157101"; transcript2_id "TCONS_00001891"; splice_chain2 "";
NW_011934143.1	astalavista	as_event	171497	171720	.	-	.	as_code "1^2- , 0"; transcript1_id "TCONS_00001898"; splice_chain1 ""; transcript2_id "TCONS_00001899"; splice_chain2 "171720,171497";
NW_011934122.1	astalavista	as_event	138881	139089	.	+	.	as_code "1^2- , 0"; transcript1_id "TCONS_00000455"; splice_chain1 ""; transcript2_id "TCONS_00000456"; splice_chain2 "138881,139089";
NW_011934122.1	astalavista	as_event	141679	141952	.	+	.	as_code "1^2- , 0"; transcript1_id "TCONS_00000456"; splice_chain1 "141679,141952"; transcript2_id "TCONS_00000459"; splice_chain2 "";
NW_011934226.1	astalavista	as_event	261941	262016	.	+	.	as_code "1^2- , 0"; transcript1_id "TCONS_00007810"; splice_chain1 ""; transcript2_id "TCONS_00007811"; splice_chain2 "261941,262016";
NW_011934226.1	astalavista	as_event	263032	263245	.	+	.	as_code "1^2- , 0"; transcript1_id "TCONS_00007810"; splice_chain1 ""; transcript2_id "TCONS_00007811"; splice_chain2 "263032,263245";
NW_011934296.1	astalavista	as_event	26252	26322	.	-	.	as_code "1^2- , 0"; transcript1_id "TCONS_00012401"; splice_chain1 ""; transcript2_id "TCONS_00012405"; splice_chain2 "26322,26252";
NW_011934296.1	astalavista	as_event	24872	24999	.	-	.	as_code "1^2- , 0"; transcript1_id "TCONS_00012401"; splice_chain1 "24999,24872"; transcript2_id "TCONS_00012406"; splice_chain2 "";
NW_011934296.1	astalavista	as_event	10590	10657	.	+	.	as_code "1^2- , 0"; transcript1_id "TCONS_00012291"; splice_chain1 "10590,10657"; transcript2_id "TCONS_00012292"; splice_chain2 "";
NW_011934167.1	astalavista	as_event	63425	63733	.	+	.	as_code "1^2- , 0"; transcript1_id "TCONS_00003252"; splice_chain1 "63425,63733"; transcript2_id "TCONS_00003253"; splice_chain2 "";
NW_011934167.1	astalavista	as_event	73596	73759	.	+	.	as_code "1^2- , 0"; transcript1_id "TCONS_00003260"; splice_chain1 ""; transcript2_id "TCONS_00003261"; splice_chain2 "73596,73759";
NW_011934167.1	astalavista	as_event	93898	94032	.	-	.	as_code "1^2- , 0"; transcript1_id "TCONS_00003316"; splice_chain1 "94032,93898"; transcript2_id "TCONS_00003319"; splice_chain2 "";
NW_011934167.1	astalavista	as_event	93761	93873	.	-	.	as_code "1^2- , 0"; transcript1_id "TCONS_00003316"; splice_chain1 "93873,93761"; transcript2_id "TCONS_00003322"; splice_chain2 "";
NW_011934167.1	astalavista	as_event	80804	81051	.	-	.	as_code "1^2- , 0"; transcript1_id "TCONS_00003311"; splice_chain1 ""; transcript2_id "TCONS_00003312"; splice_chain2 "81051,80804";
NW_011934167.1	astalavista	as_event	88827	89194	.	+	.	as_code "1^2- , 0"; transcript1_id "TCONS_00003265"; splice_chain1 ""; transcript2_id "TCONS_00003266"; splice_chain2 "88827,89194";
NW_011934167.1	astalavista	as_event	112651	112744	.	+	.	as_code "1^2- , 0"; transcript1_id "TCONS_00003267"; splice_chain1 ""; transcript2_id "TCONS_00003271"; splice_chain2 "112651,112744";
NW_011934167.1	astalavista	as_event	111023	111158	.	+	.	as_code "1^2- , 0"; transcript1_id "TCONS_00003267"; splice_chain1 "111023,111158"; transcript2_id "TCONS_00003273"; splice_chain2 "";
NW_011934167.1	astalavista	as_event	112651	112735	.	+	.	as_code "1^2- , 0"; transcript1_id "TCONS_00003267"; splice_chain1 ""; transcript2_id "TCONS_00003273"; splice_chain2 "112651,112735";
NW_011934167.1	astalavista	as_event	112651	112740	.	+	.	as_code "1^2- , 0"; transcript1_id "TCONS_00003267"; splice_chain1 ""; transcript2_id "TCONS_00003274"; splice_chain2 "112651,112740";
NW_011934167.1	astalavista	as_event	124628	124722	.	+	.	as_code "1^2- , 0"; transcript1_id "TCONS_00003277"; splice_chain1 "124628,124722"; transcript2_id "TCONS_00003278"; splice_chain2 "";
NW_011934153.1	astalavista	as_event	3234	3325	.	-	.	as_code "1^2- , 0"; transcript1_id "TCONS_00002478"; splice_chain1 "3325,3234"; transcript2_id "TCONS_00002480"; splice_chain2 "";
NW_011934153.1	astalavista	as_event	2849	3107	.	-	.	as_code "1^2- , 0"; transcript1_id "TCONS_00002478"; splice_chain1 ""; transcript2_id "TCONS_00002481"; splice_chain2 "3107,2849";
NW_011934322.1	astalavista	as_event	26276	26514	.	-	.	as_code "1^2- , 0"; transcript1_id "TCONS_00013809"; splice_chain1 ""; transcript2_id "TCONS_00013812"; splice_chain2 "26514,26276";
NW_011934322.1	astalavista	as_event	19763	20017	.	-	.	as_code "1^2- , 0"; transcript1_id "TCONS_00013801"; splice_chain1 "20017,19763"; transcript2_id "TCONS_00013802"; splice_chain2 "";
NW_011934322.1	astalavista	as_event	20111	20251	.	-	.	as_code "1^2- , 0"; transcript1_id "TCONS_00013801"; splice_chain1 ""; transcript2_id "TCONS_00013806"; splice_chain2 "20251,20111";
NW_011934322.1	astalavista	as_event	19766	20017	.	-	.	as_code "1^2- , 0"; transcript1_id "TCONS_00013802"; splice_chain1 ""; transcript2_id "TCONS_00013803"; splice_chain2 "20017,19766";
NW_011934322.1	astalavista	as_event	15535	15680	.	-	.	as_code "1^2- , 0"; transcript1_id "TCONS_00013796"; splice_chain1 ""; transcript2_id "TCONS_00013798"; splice_chain2 "15680,15535";
NW_011934322.1	astalavista	as_event	12532	12779	.	-	.	as_code "1^2- , 0"; transcript1_id "TCONS_00013796"; splice_chain1 ""; transcript2_id "TCONS_00013797"; splice_chain2 "12779,12532";
NW_011934322.1	astalavista	as_event	4370	4621	.	+	.	as_code "1^2- , 0"; transcript1_id "TCONS_00013782"; splice_chain1 "4370,4621"; transcript2_id "TCONS_00013790"; splice_chain2 "";
NW_011934322.1	astalavista	as_event	4396	4621	.	+	.	as_code "1^2- , 0"; transcript1_id "TCONS_00013784"; splice_chain1 "4396,4621"; transcript2_id "TCONS_00013790"; splice_chain2 "";
NW_011934407.1	astalavista	as_event	110981	111262	.	-	.	as_code "1^2- , 0"; transcript1_id "TCONS_00016577"; splice_chain1 "111262,110981"; transcript2_id "TCONS_00016579"; splice_chain2 "";
NW_011934407.1	astalavista	as_event	110740	110901	.	-	.	as_code "1^2- , 0"; transcript1_id "TCONS_00016578"; splice_chain1 ""; transcript2_id "TCONS_00016579"; splice_chain2 "110901,110740";
NW_011934407.1	astalavista	as_event	125029	125237	.	-	.	as_code "1^2- , 0"; transcript1_id "TCONS_00016587"; splice_chain1 "125237,125029"; transcript2_id "TCONS_00016588"; splice_chain2 "";
NW_011934407.1	astalavista	as_event	137942	138211	.	+	.	as_code "1^2- , 0"; transcript1_id "TCONS_00016488"; splice_chain1 ""; transcript2_id "TCONS_00016489"; splice_chain2 "137942,138211";
NW_011934407.1	astalavista	as_event	142952	143277	.	+	.	as_code "1^2- , 0"; transcript1_id "TCONS_00016488"; splice_chain1 ""; transcript2_id "TCONS_00016492"; splice_chain2 "142952,143277";
NW_011934289.1	astalavista	as_event	63944	64320	.	-	.	as_code "1^2- , 0"; transcript1_id "TCONS_00012163"; splice_chain1 "64320,63944"; transcript2_id "TCONS_00012164"; splice_chain2 "";
NW_011934289.1	astalavista	as_event	71141	71524	.	-	.	as_code "1^2- , 0"; transcript1_id "TCONS_00012168"; splice_chain1 "71524,71141"; transcript2_id "TCONS_00012169"; splice_chain2 "";
NW_011934289.1	astalavista	as_event	53196	53342	.	+	.	as_code "1^2- , 0"; transcript1_id "TCONS_00012016"; splice_chain1 "53196,53342"; transcript2_id "TCONS_00012018"; splice_chain2 "";
NW_011934289.1	astalavista	as_event	53428	53668	.	+	.	as_code "1^2- , 0"; transcript1_id "TCONS_00012016"; splice_chain1 ""; transcript2_id "TCONS_00012019"; splice_chain2 "53428,53668";
NW_011934167.1	astalavista	as_event	4527	4942	.	-	.	as_code "1^2- , 0"; transcript1_id "TCONS_00003282"; splice_chain1 ""; transcript2_id "TCONS_00003284"; splice_chain2 "4942,4527";
NW_011934167.1	astalavista	as_event	7679	8005	.	-	.	as_code "1^2- , 0"; transcript1_id "TCONS_00003284"; splice_chain1 ""; transcript2_id "TCONS_00003285"; splice_chain2 "8005,7679";
NW_011934187.1	astalavista	as_event	198406	198478	.	+	.	as_code "1^2- , 0"; transcript1_id "TCONS_00003582"; splice_chain1 ""; transcript2_id "TCONS_00003583"; splice_chain2 "198406,198478";
NW_011934187.1	astalavista	as_event	214014	214294	.	-	.	as_code "1^2- , 0"; transcript1_id "TCONS_00003814"; splice_chain1 ""; transcript2_id "TCONS_00003815"; splice_chain2 "214294,214014";
NW_011934167.1	astalavista	as_event	50076	50164	.	+	.	as_code "1^2- , 0"; transcript1_id "TCONS_00003244"; splice_chain1 ""; transcript2_id "TCONS_00003246"; splice_chain2 "50076,50164";
NW_011934167.1	astalavista	as_event	28679	29335	.	+	.	as_code "1^2- , 0"; transcript1_id "TCONS_00003232"; splice_chain1 ""; transcript2_id "TCONS_00003233"; splice_chain2 "28679,29335";
NW_011934407.1	astalavista	as_event	157828	158700	.	+	.	as_code "1^2- , 0"; transcript1_id "TCONS_00016496"; splice_chain1 ""; transcript2_id "TCONS_00016495"; splice_chain2 "157828,158700";
NW_011934407.1	astalavista	as_event	153033	153451	.	+	.	as_code "1^2- , 0"; transcript1_id "TCONS_00016496"; splice_chain1 "153033,153451"; transcript2_id "TCONS_00016501"; splice_chain2 "";
NW_011934407.1	astalavista	as_event	154053	154198	.	+	.	as_code "1^2- , 0"; transcript1_id "TCONS_00016496"; splice_chain1 "154053,154198"; transcript2_id "TCONS_00016504"; splice_chain2 "";
NW_011934167.1	astalavista	as_event	36625	36807	.	+	.	as_code "1^2- , 0"; transcript1_id "TCONS_00003236"; splice_chain1 "36625,36807"; transcript2_id "TCONS_00003239"; splice_chain2 "";
NW_011934167.1	astalavista	as_event	37104	37320	.	+	.	as_code "1^2- , 0"; transcript1_id "TCONS_00003236"; splice_chain1 "37104,37320"; transcript2_id "TCONS_00003237"; splice_chain2 "";
NW_011934407.1	astalavista	as_event	185930	186267	.	+	.	as_code "1^2- , 0"; transcript1_id "TCONS_00016511"; splice_chain1 "185930,186267"; transcript2_id "TCONS_00016513"; splice_chain2 "";
NW_011934407.1	astalavista	as_event	185700	185782	.	+	.	as_code "1^2- , 0"; transcript1_id "TCONS_00016511"; splice_chain1 ""; transcript2_id "TCONS_00016514"; splice_chain2 "185700,185782";
NW_011934407.1	astalavista	as_event	187352	187563	.	+	.	as_code "1^2- , 0"; transcript1_id "TCONS_00016511"; splice_chain1 "187352,187563"; transcript2_id "TCONS_00016512"; splice_chain2 "";
NW_011934407.1	astalavista	as_event	188847	189182	.	+	.	as_code "1^2- , 0"; transcript1_id "TCONS_00016511"; splice_chain1 ""; transcript2_id "TCONS_00016514"; splice_chain2 "188847,189182";
NW_011934289.1	astalavista	as_event	38376	38640	.	-	.	as_code "1^2- , 0"; transcript1_id "TCONS_00012144"; splice_chain1 "38640,38376"; transcript2_id "TCONS_00012149"; splice_chain2 "";
NW_011934289.1	astalavista	as_event	30811	30980	.	-	.	as_code "1^2- , 0"; transcript1_id "TCONS_00012145"; splice_chain1 "30980,30811"; transcript2_id "TCONS_00012147"; splice_chain2 "";
NW_011934289.1	astalavista	as_event	524	726	.	-	.	as_code "1^2- , 0"; transcript1_id "TCONS_00012131"; splice_chain1 "726,524"; transcript2_id "TCONS_00012132"; splice_chain2 "";
NW_011934289.1	astalavista	as_event	524	730	.	-	.	as_code "1^2- , 0"; transcript1_id "TCONS_00012132"; splice_chain1 ""; transcript2_id "TCONS_00012133"; splice_chain2 "730,524";
NW_011934187.1	astalavista	as_event	238455	239118	.	+	.	as_code "1^2- , 0"; transcript1_id "TCONS_00003599"; splice_chain1 "238455,239118"; transcript2_id "TCONS_00003600"; splice_chain2 "";
NW_011934187.1	astalavista	as_event	238696	238841	.	+	.	as_code "1^2- , 0"; transcript1_id "TCONS_00003602"; splice_chain1 "238696,238841"; transcript2_id "TCONS_00003600"; splice_chain2 "";
NW_011934187.1	astalavista	as_event	238765	238841	.	+	.	as_code "1^2- , 0"; transcript1_id "TCONS_00003600"; splice_chain1 ""; transcript2_id "TCONS_00003603"; splice_chain2 "238765,238841";
NW_011934187.1	astalavista	as_event	239970	240709	.	+	.	as_code "1^2- , 0"; transcript1_id "TCONS_00003599"; splice_chain1 "239970,240709"; transcript2_id "TCONS_00003601"; splice_chain2 "";
NW_011934167.1	astalavista	as_event	56007	56273	.	-	.	as_code "1^2- , 0"; transcript1_id "TCONS_00003302"; splice_chain1 ""; transcript2_id "TCONS_00003304"; splice_chain2 "56273,56007";
NW_011934187.1	astalavista	as_event	226110	226322	.	+	.	as_code "1^2- , 0"; transcript1_id "TCONS_00003591"; splice_chain1 "226110,226322"; transcript2_id "TCONS_00003593"; splice_chain2 "";
NW_011934187.1	astalavista	as_event	226110	226335	.	+	.	as_code "1^2- , 0"; transcript1_id "TCONS_00003592"; splice_chain1 "226110,226335"; transcript2_id "TCONS_00003593"; splice_chain2 "";
NW_011934143.1	astalavista	as_event	489172	489449	.	+	.	as_code "1^2- , 0"; transcript1_id "TCONS_00001778"; splice_chain1 "489172,489449"; transcript2_id "TCONS_00001780"; splice_chain2 "";
NW_011934143.1	astalavista	as_event	489724	489851	.	+	.	as_code "1^2- , 0"; transcript1_id "TCONS_00001778"; splice_chain1 "489724,489851"; transcript2_id "TCONS_00001782"; splice_chain2 "";
NW_011934397.1	astalavista	as_event	29124	29539	.	+	.	as_code "1^2- , 0"; transcript1_id "TCONS_00015719"; splice_chain1 ""; transcript2_id "TCONS_00015720"; splice_chain2 "29124,29539";
NW_011934187.1	astalavista	as_event	97258	97394	.	-	.	as_code "1^2- , 0"; transcript1_id "TCONS_00003748"; splice_chain1 ""; transcript2_id "TCONS_00003749"; splice_chain2 "97394,97258";
NW_011934187.1	astalavista	as_event	97923	98246	.	-	.	as_code "1^2- , 0"; transcript1_id "TCONS_00003749"; splice_chain1 ""; transcript2_id "TCONS_00003750"; splice_chain2 "98246,97923";
NW_011934482.1	astalavista	as_event	161785	162236	.	+	.	as_code "1^2- , 0"; transcript1_id "TCONS_00018974"; splice_chain1 "161785,162236"; transcript2_id "TCONS_00018975"; splice_chain2 "";
NW_011934289.1	astalavista	as_event	148518	148630	.	+	.	as_code "1^2- , 0"; transcript1_id "TCONS_00012066"; splice_chain1 "148518,148630"; transcript2_id "TCONS_00012072"; splice_chain2 "";
NW_011934289.1	astalavista	as_event	148518	148641	.	+	.	as_code "1^2- , 0"; transcript1_id "TCONS_00012070"; splice_chain1 "148518,148641"; transcript2_id "TCONS_00012072"; splice_chain2 "";
NW_011934289.1	astalavista	as_event	157423	157596	.	+	.	as_code "1^2- , 0"; transcript1_id "TCONS_00012073"; splice_chain1 ""; transcript2_id "TCONS_00012074"; splice_chain2 "157423,157596";
NW_011934397.1	astalavista	as_event	40829	41055	.	+	.	as_code "1^2- , 0"; transcript1_id "TCONS_00015726"; splice_chain1 ""; transcript2_id "TCONS_00015727"; splice_chain2 "40829,41055";
NW_011934397.1	astalavista	as_event	41167	41400	.	+	.	as_code "1^2- , 0"; transcript1_id "TCONS_00015727"; splice_chain1 ""; transcript2_id "TCONS_00015728"; splice_chain2 "41167,41400";
NW_011934187.1	astalavista	as_event	109100	109307	.	-	.	as_code "1^2- , 0"; transcript1_id "TCONS_00003755"; splice_chain1 ""; transcript2_id "TCONS_00003757"; splice_chain2 "109307,109100";
NW_011934187.1	astalavista	as_event	111372	111495	.	-	.	as_code "1^2- , 0"; transcript1_id "TCONS_00003763"; splice_chain1 ""; transcript2_id "TCONS_00003762"; splice_chain2 "111495,111372";
NW_011934187.1	astalavista	as_event	117420	117633	.	-	.	as_code "1^2- , 0"; transcript1_id "TCONS_00003763"; splice_chain1 "117633,117420"; transcript2_id "TCONS_00003765"; splice_chain2 "";
NW_011934187.1	astalavista	as_event	111909	112269	.	-	.	as_code "1^2- , 0"; transcript1_id "TCONS_00003763"; splice_chain1 ""; transcript2_id "TCONS_00003765"; splice_chain2 "112269,111909";
NW_011934397.1	astalavista	as_event	36602	37123	.	-	.	as_code "1^2- , 0"; transcript1_id "TCONS_00015755"; splice_chain1 ""; transcript2_id "TCONS_00015756"; splice_chain2 "37123,36602";
NW_011934397.1	astalavista	as_event	38046	38107	.	-	.	as_code "1^2- , 0"; transcript1_id "TCONS_00015755"; splice_chain1 ""; transcript2_id "TCONS_00015758"; splice_chain2 "38107,38046";
NW_011934397.1	astalavista	as_event	36602	36823	.	-	.	as_code "1^2- , 0"; transcript1_id "TCONS_00015755"; splice_chain1 ""; transcript2_id "TCONS_00015758"; splice_chain2 "36823,36602";
NW_011934397.1	astalavista	as_event	37230	37478	.	-	.	as_code "1^2- , 0"; transcript1_id "TCONS_00015757"; splice_chain1 ""; transcript2_id "TCONS_00015758"; splice_chain2 "37478,37230";
NW_011934289.1	astalavista	as_event	133479	133615	.	+	.	as_code "1^2- , 0"; transcript1_id "TCONS_00012052"; splice_chain1 "133479,133615"; transcript2_id "TCONS_00012055"; splice_chain2 "";
NW_011934289.1	astalavista	as_event	134649	134936	.	+	.	as_code "1^2- , 0"; transcript1_id "TCONS_00012052"; splice_chain1 "134649,134936"; transcript2_id "TCONS_00012055"; splice_chain2 "";
NW_011934187.1	astalavista	as_event	124685	124782	.	+	.	as_code "1^2- , 0"; transcript1_id "TCONS_00003550"; splice_chain1 "124685,124782"; transcript2_id "TCONS_00003551"; splice_chain2 "";
NW_011934289.1	astalavista	as_event	139351	139442	.	-	.	as_code "1^2- , 0"; transcript1_id "TCONS_00012199"; splice_chain1 "139442,139351"; transcript2_id "TCONS_00012200"; splice_chain2 "";
NW_011934289.1	astalavista	as_event	137911	138043	.	-	.	as_code "1^2- , 0"; transcript1_id "TCONS_00012199"; splice_chain1 "138043,137911"; transcript2_id "TCONS_00012200"; splice_chain2 "";
NW_011934289.1	astalavista	as_event	137922	138051	.	-	.	as_code "1^2- , 0"; transcript1_id "TCONS_00012200"; splice_chain1 ""; transcript2_id "TCONS_00012201"; splice_chain2 "138051,137922";
NW_011934289.1	astalavista	as_event	138151	138355	.	-	.	as_code "1^2- , 0"; transcript1_id "TCONS_00012201"; splice_chain1 "138355,138151"; transcript2_id "TCONS_00012204"; splice_chain2 "";
NW_011934289.1	astalavista	as_event	138053	138437	.	+	.	as_code "1^2- , 0"; transcript1_id "TCONS_00012059"; splice_chain1 "138053,138437"; transcript2_id "TCONS_00012061"; splice_chain2 "";
NW_011934289.1	astalavista	as_event	138053	138422	.	+	.	as_code "1^2- , 0"; transcript1_id "TCONS_00012060"; splice_chain1 "138053,138422"; transcript2_id "TCONS_00012061"; splice_chain2 "";
NW_011934289.1	astalavista	as_event	137770	137992	.	+	.	as_code "1^2- , 0"; transcript1_id "TCONS_00012061"; splice_chain1 "137770,137992"; transcript2_id "TCONS_00012062"; splice_chain2 "";
NW_011934289.1	astalavista	as_event	138751	138900	.	+	.	as_code "1^2- , 0"; transcript1_id "TCONS_00012059"; splice_chain1 ""; transcript2_id "TCONS_00012061"; splice_chain2 "138751,138900";
NW_011934187.1	astalavista	as_event	128291	128394	.	-	.	as_code "1^2- , 0"; transcript1_id "TCONS_00003776"; splice_chain1 "128394,128291"; transcript2_id "TCONS_00003777"; splice_chain2 "";
NW_011934397.1	astalavista	as_event	58349	58594	.	+	.	as_code "1^2- , 0"; transcript1_id "TCONS_00015732"; splice_chain1 ""; transcript2_id "TCONS_00015733"; splice_chain2 "58349,58594";
NW_011934187.1	astalavista	as_event	137387	137551	.	-	.	as_code "1^2- , 0"; transcript1_id "TCONS_00003781"; splice_chain1 ""; transcript2_id "TCONS_00003782"; splice_chain2 "137551,137387";
NW_011934187.1	astalavista	as_event	137468	137551	.	-	.	as_code "1^2- , 0"; transcript1_id "TCONS_00003781"; splice_chain1 ""; transcript2_id "TCONS_00003783"; splice_chain2 "137551,137468";
NW_011934482.1	astalavista	as_event	141237	141853	.	+	.	as_code "1^2- , 0"; transcript1_id "TCONS_00018967"; splice_chain1 ""; transcript2_id "TCONS_00018968"; splice_chain2 "141237,141853";
NW_011934482.1	astalavista	as_event	147177	147384	.	+	.	as_code "1^2- , 0"; transcript1_id "TCONS_00018971"; splice_chain1 ""; transcript2_id "TCONS_00018972"; splice_chain2 "147177,147384";
NW_011934482.1	astalavista	as_event	179076	179180	.	-	.	as_code "1^2- , 0"; transcript1_id "TCONS_00019067"; splice_chain1 "179180,179076"; transcript2_id "TCONS_00019070"; splice_chain2 "";
NW_011934289.1	astalavista	as_event	129453	129582	.	-	.	as_code "1^2- , 0"; transcript1_id "TCONS_00012194"; splice_chain1 ""; transcript2_id "TCONS_00012193"; splice_chain2 "129582,129453";
NW_011934289.1	astalavista	as_event	118010	118387	.	-	.	as_code "1^2- , 0"; transcript1_id "TCONS_00012191"; splice_chain1 ""; transcript2_id "TCONS_00012192"; splice_chain2 "118387,118010";
NW_011934397.1	astalavista	as_event	77185	77292	.	-	.	as_code "1^2- , 0"; transcript1_id "TCONS_00015787"; splice_chain1 "77292,77185"; transcript2_id "TCONS_00015790"; splice_chain2 "";
NW_011934397.1	astalavista	as_event	80037	80166	.	-	.	as_code "1^2- , 0"; transcript1_id "TCONS_00015787"; splice_chain1 "80166,80037"; transcript2_id "TCONS_00015791"; splice_chain2 "";
NW_011934397.1	astalavista	as_event	79340	79517	.	-	.	as_code "1^2- , 0"; transcript1_id "TCONS_00015787"; splice_chain1 ""; transcript2_id "TCONS_00015791"; splice_chain2 "79517,79340";
NW_011934397.1	astalavista	as_event	79320	79517	.	-	.	as_code "1^2- , 0"; transcript1_id "TCONS_00015788"; splice_chain1 "79517,79320"; transcript2_id "TCONS_00015795"; splice_chain2 "";
NW_011934397.1	astalavista	as_event	80034	80166	.	-	.	as_code "1^2- , 0"; transcript1_id "TCONS_00015791"; splice_chain1 ""; transcript2_id "TCONS_00015792"; splice_chain2 "80166,80034";
NW_011934187.1	astalavista	as_event	150320	150526	.	+	.	as_code "1^2- , 0"; transcript1_id "TCONS_00003557"; splice_chain1 ""; transcript2_id "TCONS_00003558"; splice_chain2 "150320,150526";
NW_011934187.1	astalavista	as_event	145554	145757	.	-	.	as_code "1^2- , 0"; transcript1_id "TCONS_00003787"; splice_chain1 ""; transcript2_id "TCONS_00003785"; splice_chain2 "145757,145554";
NW_011934187.1	astalavista	as_event	144551	144808	.	-	.	as_code "1^2- , 0"; transcript1_id "TCONS_00003787"; splice_chain1 "144808,144551"; transcript2_id "TCONS_00003786"; splice_chain2 "";
NW_011934289.1	astalavista	as_event	97490	97755	.	+	.	as_code "1^2- , 0"; transcript1_id "TCONS_00012037"; splice_chain1 "97490,97755"; transcript2_id "TCONS_00012038"; splice_chain2 "";
NW_011934289.1	astalavista	as_event	102924	103003	.	+	.	as_code "1^2- , 0"; transcript1_id "TCONS_00012037"; splice_chain1 ""; transcript2_id "TCONS_00012038"; splice_chain2 "102924,103003";
NW_011934289.1	astalavista	as_event	102225	102306	.	+	.	as_code "1^2- , 0"; transcript1_id "TCONS_00012037"; splice_chain1 ""; transcript2_id "TCONS_00012042"; splice_chain2 "102225,102306";
NW_011934187.1	astalavista	as_event	161532	161947	.	+	.	as_code "1^2- , 0"; transcript1_id "TCONS_00003567"; splice_chain1 "161532,161947"; transcript2_id "TCONS_00003569"; splice_chain2 "";
NW_011934187.1	astalavista	as_event	162550	162744	.	+	.	as_code "1^2- , 0"; transcript1_id "TCONS_00003567"; splice_chain1 ""; transcript2_id "TCONS_00003568"; splice_chain2 "162550,162744";
NW_011934187.1	astalavista	as_event	162547	162744	.	+	.	as_code "1^2- , 0"; transcript1_id "TCONS_00003571"; splice_chain1 "162547,162744"; transcript2_id "TCONS_00003570"; splice_chain2 "";
NW_011934289.1	astalavista	as_event	93448	93571	.	-	.	as_code "1^2- , 0"; transcript1_id "TCONS_00012173"; splice_chain1 "93571,93448"; transcript2_id "TCONS_00012180"; splice_chain2 "";
NW_011934289.1	astalavista	as_event	91374	91735	.	-	.	as_code "1^2- , 0"; transcript1_id "TCONS_00012173"; splice_chain1 ""; transcript2_id "TCONS_00012175"; splice_chain2 "91735,91374";
NW_011934289.1	astalavista	as_event	87958	88163	.	-	.	as_code "1^2- , 0"; transcript1_id "TCONS_00012173"; splice_chain1 "88163,87958"; transcript2_id "TCONS_00012175"; splice_chain2 "";
NW_011934289.1	astalavista	as_event	79916	80010	.	-	.	as_code "1^2- , 0"; transcript1_id "TCONS_00012173"; splice_chain1 ""; transcript2_id "TCONS_00012175"; splice_chain2 "80010,79916";
NW_011934289.1	astalavista	as_event	83603	83835	.	-	.	as_code "1^2- , 0"; transcript1_id "TCONS_00012173"; splice_chain1 "83835,83603"; transcript2_id "TCONS_00012176"; splice_chain2 "";
NW_011934289.1	astalavista	as_event	86158	86345	.	-	.	as_code "1^2- , 0"; transcript1_id "TCONS_00012173"; splice_chain1 "86345,86158"; transcript2_id "TCONS_00012178"; splice_chain2 "";
NW_011934289.1	astalavista	as_event	82890	83032	.	-	.	as_code "1^2- , 0"; transcript1_id "TCONS_00012173"; splice_chain1 "83032,82890"; transcript2_id "TCONS_00012178"; splice_chain2 "";
NW_011934187.1	astalavista	as_event	158116	158228	.	+	.	as_code "1^2- , 0"; transcript1_id "TCONS_00003561"; splice_chain1 ""; transcript2_id "TCONS_00003564"; splice_chain2 "158116,158228";
NW_011934350.1	astalavista	as_event	42018	42326	.	-	.	as_code "1^2- , 0"; transcript1_id "TCONS_00014588"; splice_chain1 ""; transcript2_id "TCONS_00014589"; splice_chain2 "42326,42018";
NW_011934289.1	astalavista	as_event	218278	218501	.	-	.	as_code "1^2- , 0"; transcript1_id "TCONS_00012235"; splice_chain1 "218501,218278"; transcript2_id "TCONS_00012236"; splice_chain2 "";
NW_011934289.1	astalavista	as_event	218598	218952	.	-	.	as_code "1^2- , 0"; transcript1_id "TCONS_00012236"; splice_chain1 "218952,218598"; transcript2_id "TCONS_00012238"; splice_chain2 "";
NW_011934289.1	astalavista	as_event	223374	223564	.	-	.	as_code "1^2- , 0"; transcript1_id "TCONS_00012237"; splice_chain1 "223564,223374"; transcript2_id "TCONS_00012238"; splice_chain2 "";
NW_011934289.1	astalavista	as_event	210921	211129	.	-	.	as_code "1^2- , 0"; transcript1_id "TCONS_00012229"; splice_chain1 "211129,210921"; transcript2_id "TCONS_00012228"; splice_chain2 "";
NW_011934289.1	astalavista	as_event	211215	211504	.	-	.	as_code "1^2- , 0"; transcript1_id "TCONS_00012229"; splice_chain1 ""; transcript2_id "TCONS_00012230"; splice_chain2 "211504,211215";
NW_011934289.1	astalavista	as_event	213076	213216	.	-	.	as_code "1^2- , 0"; transcript1_id "TCONS_00012231"; splice_chain1 "213216,213076"; transcript2_id "TCONS_00012232"; splice_chain2 "";
NW_011934350.1	astalavista	as_event	37716	37921	.	+	.	as_code "1^2- , 0"; transcript1_id "TCONS_00014563"; splice_chain1 ""; transcript2_id "TCONS_00014564"; splice_chain2 "37716,37921";
NW_011934289.1	astalavista	as_event	201888	202140	.	+	.	as_code "1^2- , 0"; transcript1_id "TCONS_00012093"; splice_chain1 "201888,202140"; transcript2_id "TCONS_00012094"; splice_chain2 "";
NW_011934289.1	astalavista	as_event	206203	206324	.	+	.	as_code "1^2- , 0"; transcript1_id "TCONS_00012093"; splice_chain1 "206203,206324"; transcript2_id "TCONS_00012094"; splice_chain2 "";
NW_011934289.1	astalavista	as_event	202722	202915	.	+	.	as_code "1^2- , 0"; transcript1_id "TCONS_00012093"; splice_chain1 "202722,202915"; transcript2_id "TCONS_00012097"; splice_chain2 "";
NW_011934289.1	astalavista	as_event	237450	237717	.	+	.	as_code "1^2- , 0"; transcript1_id "TCONS_00012106"; splice_chain1 ""; transcript2_id "TCONS_00012107"; splice_chain2 "237450,237717";
NW_011934289.1	astalavista	as_event	233348	233521	.	+	.	as_code "1^2- , 0"; transcript1_id "TCONS_00012106"; splice_chain1 "233348,233521"; transcript2_id "TCONS_00012108"; splice_chain2 "";
NW_011934187.1	astalavista	as_event	299918	300099	.	+	.	as_code "1^2- , 0"; transcript1_id "TCONS_00003628"; splice_chain1 "299918,300099"; transcript2_id "TCONS_00003629"; splice_chain2 "";
NW_011934187.1	astalavista	as_event	299922	300103	.	+	.	as_code "1^2- , 0"; transcript1_id "TCONS_00003627"; splice_chain1 "299922,300103"; transcript2_id "TCONS_00003629"; splice_chain2 "";
NW_011934289.1	astalavista	as_event	172283	172910	.	+	.	as_code "1^2- , 0"; transcript1_id "TCONS_00012081"; splice_chain1 ""; transcript2_id "TCONS_00012080"; splice_chain2 "172283,172910";
NW_011934289.1	astalavista	as_event	176030	176257	.	+	.	as_code "1^2- , 0"; transcript1_id "TCONS_00012081"; splice_chain1 "176030,176257"; transcript2_id "TCONS_00012084"; splice_chain2 "";
NW_011934289.1	astalavista	as_event	180863	181326	.	-	.	as_code "1^2- , 0"; transcript1_id "TCONS_00012214"; splice_chain1 "181326,180863"; transcript2_id "TCONS_00012215"; splice_chain2 "";
NW_011934397.1	astalavista	as_event	12072	12258	.	+	.	as_code "1^2- , 0"; transcript1_id "TCONS_00015711"; splice_chain1 ""; transcript2_id "TCONS_00015712"; splice_chain2 "12072,12258";
NW_011934397.1	astalavista	as_event	12837	13349	.	+	.	as_code "1^2- , 0"; transcript1_id "TCONS_00015711"; splice_chain1 "12837,13349"; transcript2_id "TCONS_00015712"; splice_chain2 "";
NW_011934397.1	astalavista	as_event	2568	2755	.	-	.	as_code "1^2- , 0"; transcript1_id "TCONS_00015739"; splice_chain1 ""; transcript2_id "TCONS_00015742"; splice_chain2 "2755,2568";
NW_011934397.1	astalavista	as_event	4758	4849	.	-	.	as_code "1^2- , 0"; transcript1_id "TCONS_00015742"; splice_chain1 ""; transcript2_id "TCONS_00015745"; splice_chain2 "4849,4758";
NW_011934187.1	astalavista	as_event	364450	364708	.	-	.	as_code "1^2- , 0"; transcript1_id "TCONS_00003884"; splice_chain1 ""; transcript2_id "TCONS_00003885"; splice_chain2 "364708,364450";
NW_011934187.1	astalavista	as_event	364505	364712	.	-	.	as_code "1^2- , 0"; transcript1_id "TCONS_00003884"; splice_chain1 ""; transcript2_id "TCONS_00003886"; splice_chain2 "364712,364505";
NW_011934350.1	astalavista	as_event	67437	67897	.	-	.	as_code "1^2- , 0"; transcript1_id "TCONS_00014600"; splice_chain1 ""; transcript2_id "TCONS_00014601"; splice_chain2 "67897,67437";
NW_011934289.1	astalavista	as_event	166310	166500	.	+	.	as_code "1^2- , 0"; transcript1_id "TCONS_00012076"; splice_chain1 "166310,166500"; transcript2_id "TCONS_00012077"; splice_chain2 "";
NW_011934289.1	astalavista	as_event	189109	189328	.	-	.	as_code "1^2- , 0"; transcript1_id "TCONS_00012217"; splice_chain1 ""; transcript2_id "TCONS_00012219"; splice_chain2 "189328,189109";
NW_011934289.1	astalavista	as_event	190479	190777	.	-	.	as_code "1^2- , 0"; transcript1_id "TCONS_00012217"; splice_chain1 "190777,190479"; transcript2_id "TCONS_00012218"; splice_chain2 "";
NW_011934187.1	astalavista	as_event	351154	351590	.	-	.	as_code "1^2- , 0"; transcript1_id "TCONS_00003876"; splice_chain1 ""; transcript2_id "TCONS_00003879"; splice_chain2 "351590,351154";
NW_011934187.1	astalavista	as_event	362062	362171	.	+	.	as_code "1^2- , 0"; transcript1_id "TCONS_00003645"; splice_chain1 "362062,362171"; transcript2_id "TCONS_00003648"; splice_chain2 "";
NW_011934350.1	astalavista	as_event	54159	54427	.	-	.	as_code "1^2- , 0"; transcript1_id "TCONS_00014591"; splice_chain1 ""; transcript2_id "TCONS_00014594"; splice_chain2 "54427,54159";
NW_011934350.1	astalavista	as_event	59828	59997	.	-	.	as_code "1^2- , 0"; transcript1_id "TCONS_00014591"; splice_chain1 ""; transcript2_id "TCONS_00014595"; splice_chain2 "59997,59828";
NW_011934350.1	astalavista	as_event	59623	59718	.	-	.	as_code "1^2- , 0"; transcript1_id "TCONS_00014592"; splice_chain1 ""; transcript2_id "TCONS_00014593"; splice_chain2 "59718,59623";
NW_011934350.1	astalavista	as_event	59104	59375	.	-	.	as_code "1^2- , 0"; transcript1_id "TCONS_00014592"; splice_chain1 "59375,59104"; transcript2_id "TCONS_00014595"; splice_chain2 "";
NW_011934187.1	astalavista	as_event	357582	357883	.	-	.	as_code "1^2- , 0"; transcript1_id "TCONS_00003880"; splice_chain1 ""; transcript2_id "TCONS_00003882"; splice_chain2 "357883,357582";
NW_011934187.1	astalavista	as_event	328419	328541	.	-	.	as_code "1^2- , 0"; transcript1_id "TCONS_00003864"; splice_chain1 "328541,328419"; transcript2_id "TCONS_00003866"; splice_chain2 "";
NW_011934252.1	astalavista	as_event	31951	32280	.	-	.	as_code "1^2- , 0"; transcript1_id "TCONS_00009688"; splice_chain1 "32280,31951"; transcript2_id "TCONS_00009689"; splice_chain2 "";
NW_011934187.1	astalavista	as_event	245734	245943	.	-	.	as_code "1^2- , 0"; transcript1_id "TCONS_00003824"; splice_chain1 ""; transcript2_id "TCONS_00003825"; splice_chain2 "245943,245734";
NW_011934187.1	astalavista	as_event	261372	261466	.	+	.	as_code "1^2- , 0"; transcript1_id "TCONS_00003610"; splice_chain1 ""; transcript2_id "TCONS_00003613"; splice_chain2 "261372,261466";
NW_011934187.1	astalavista	as_event	260688	260896	.	+	.	as_code "1^2- , 0"; transcript1_id "TCONS_00003611"; splice_chain1 "260688,260896"; transcript2_id "TCONS_00003613"; splice_chain2 "";
NW_011934187.1	astalavista	as_event	248776	249230	.	+	.	as_code "1^2- , 0"; transcript1_id "TCONS_00003604"; splice_chain1 ""; transcript2_id "TCONS_00003606"; splice_chain2 "248776,249230";
NW_011934187.1	astalavista	as_event	248776	249201	.	+	.	as_code "1^2- , 0"; transcript1_id "TCONS_00003604"; splice_chain1 ""; transcript2_id "TCONS_00003607"; splice_chain2 "248776,249201";
NW_011934350.1	astalavista	as_event	1471	2331	.	-	.	as_code "1^2- , 0"; transcript1_id "TCONS_00014575"; splice_chain1 "2331,1471"; transcript2_id "TCONS_00014576"; splice_chain2 "";
NW_011934350.1	astalavista	as_event	1705	1953	.	-	.	as_code "1^2- , 0"; transcript1_id "TCONS_00014576"; splice_chain1 ""; transcript2_id "TCONS_00014577"; splice_chain2 "1953,1705";
NW_011934289.1	astalavista	as_event	244465	244958	.	+	.	as_code "1^2- , 0"; transcript1_id "TCONS_00012116"; splice_chain1 "244465,244958"; transcript2_id "TCONS_00012115"; splice_chain2 "";
NW_011934350.1	astalavista	as_event	15249	15893	.	-	.	as_code "1^2- , 0"; transcript1_id "TCONS_00014580"; splice_chain1 "15893,15249"; transcript2_id "TCONS_00014579"; splice_chain2 "";
NW_011934350.1	astalavista	as_event	21802	22055	.	+	.	as_code "1^2- , 0"; transcript1_id "TCONS_00014551"; splice_chain1 ""; transcript2_id "TCONS_00014552"; splice_chain2 "21802,22055";
NW_011934289.1	astalavista	as_event	272801	273020	.	+	.	as_code "1^2- , 0"; transcript1_id "TCONS_00012125"; splice_chain1 ""; transcript2_id "TCONS_00012126"; splice_chain2 "272801,273020";
NW_011934289.1	astalavista	as_event	273152	273392	.	+	.	as_code "1^2- , 0"; transcript1_id "TCONS_00012125"; splice_chain1 ""; transcript2_id "TCONS_00012128"; splice_chain2 "273152,273392";
NW_011934289.1	astalavista	as_event	269984	270158	.	+	.	as_code "1^2- , 0"; transcript1_id "TCONS_00012125"; splice_chain1 ""; transcript2_id "TCONS_00012129"; splice_chain2 "269984,270158";
NW_011934289.1	astalavista	as_event	272801	273005	.	+	.	as_code "1^2- , 0"; transcript1_id "TCONS_00012128"; splice_chain1 ""; transcript2_id "TCONS_00012127"; splice_chain2 "272801,273005";
NW_011934187.1	astalavista	as_event	378645	378885	.	-	.	as_code "1^2- , 0"; transcript1_id "TCONS_00003890"; splice_chain1 ""; transcript2_id "TCONS_00003892"; splice_chain2 "378885,378645";
NW_011934187.1	astalavista	as_event	370708	370790	.	+	.	as_code "1^2- , 0"; transcript1_id "TCONS_00003655"; splice_chain1 ""; transcript2_id "TCONS_00003654"; splice_chain2 "370708,370790";
NW_011934187.1	astalavista	as_event	371808	372129	.	+	.	as_code "1^2- , 0"; transcript1_id "TCONS_00003655"; splice_chain1 "371808,372129"; transcript2_id "TCONS_00003657"; splice_chain2 "";
NW_011934187.1	astalavista	as_event	370906	371108	.	+	.	as_code "1^2- , 0"; transcript1_id "TCONS_00003654"; splice_chain1 ""; transcript2_id "TCONS_00003656"; splice_chain2 "370906,371108";
NW_011934187.1	astalavista	as_event	401206	401924	.	+	.	as_code "1^2- , 0"; transcript1_id "TCONS_00003671"; splice_chain1 "401206,401924"; transcript2_id "TCONS_00003672"; splice_chain2 "";
NW_011934187.1	astalavista	as_event	398432	398701	.	-	.	as_code "1^2- , 0"; transcript1_id "TCONS_00003897"; splice_chain1 ""; transcript2_id "TCONS_00003898"; splice_chain2 "398701,398432";
NW_011934187.1	astalavista	as_event	398432	398734	.	-	.	as_code "1^2- , 0"; transcript1_id "TCONS_00003897"; splice_chain1 ""; transcript2_id "TCONS_00003899"; splice_chain2 "398734,398432";
NW_011934209.1	astalavista	as_event	85820	86295	.	+	.	as_code "1^2- , 0"; transcript1_id "TCONS_00005682"; splice_chain1 ""; transcript2_id "TCONS_00005684"; splice_chain2 "85820,86295";
NW_011934209.1	astalavista	as_event	94701	94762	.	+	.	as_code "1^2- , 0"; transcript1_id "TCONS_00005686"; splice_chain1 ""; transcript2_id "TCONS_00005689"; splice_chain2 "94701,94762";
NW_011934209.1	astalavista	as_event	63836	64052	.	-	.	as_code "1^2- , 0"; transcript1_id "TCONS_00005936"; splice_chain1 "64052,63836"; transcript2_id "TCONS_00005937"; splice_chain2 "";
NW_011934209.1	astalavista	as_event	62141	62406	.	-	.	as_code "1^2- , 0"; transcript1_id "TCONS_00005936"; splice_chain1 "62406,62141"; transcript2_id "TCONS_00005937"; splice_chain2 "";
NW_011934209.1	astalavista	as_event	78064	78326	.	+	.	as_code "1^2- , 0"; transcript1_id "TCONS_00005663"; splice_chain1 ""; transcript2_id "TCONS_00005666"; splice_chain2 "78064,78326";
NW_011934209.1	astalavista	as_event	74719	74928	.	+	.	as_code "1^2- , 0"; transcript1_id "TCONS_00005663"; splice_chain1 "74719,74928"; transcript2_id "TCONS_00005671"; splice_chain2 "";
NW_011934209.1	astalavista	as_event	76574	76705	.	+	.	as_code "1^2- , 0"; transcript1_id "TCONS_00005663"; splice_chain1 ""; transcript2_id "TCONS_00005672"; splice_chain2 "76574,76705";
NW_011934209.1	astalavista	as_event	76281	76476	.	+	.	as_code "1^2- , 0"; transcript1_id "TCONS_00005666"; splice_chain1 "76281,76476"; transcript2_id "TCONS_00005672"; splice_chain2 "";
NW_011934209.1	astalavista	as_event	51369	51633	.	-	.	as_code "1^2- , 0"; transcript1_id "TCONS_00005929"; splice_chain1 "51633,51369"; transcript2_id "TCONS_00005930"; splice_chain2 "";
NW_011934258.1	astalavista	as_event	105534	105702	.	-	.	as_code "1^2- , 0"; transcript1_id "TCONS_00010654"; splice_chain1 "105702,105534"; transcript2_id "TCONS_00010655"; splice_chain2 "";
NW_011934258.1	astalavista	as_event	104031	104243	.	-	.	as_code "1^2- , 0"; transcript1_id "TCONS_00010654"; splice_chain1 "104243,104031"; transcript2_id "TCONS_00010656"; splice_chain2 "";
NW_011934258.1	astalavista	as_event	121931	122144	.	+	.	as_code "1^2- , 0"; transcript1_id "TCONS_00010284"; splice_chain1 "121931,122144"; transcript2_id "TCONS_00010285"; splice_chain2 "";
NW_011934258.1	astalavista	as_event	121486	121697	.	+	.	as_code "1^2- , 0"; transcript1_id "TCONS_00010284"; splice_chain1 ""; transcript2_id "TCONS_00010286"; splice_chain2 "121486,121697";
NW_011934258.1	astalavista	as_event	110028	110153	.	-	.	as_code "1^2- , 0"; transcript1_id "TCONS_00010658"; splice_chain1 "110153,110028"; transcript2_id "TCONS_00010660"; splice_chain2 "";
NW_011934258.1	astalavista	as_event	126538	126623	.	-	.	as_code "1^2- , 0"; transcript1_id "TCONS_00010666"; splice_chain1 ""; transcript2_id "TCONS_00010667"; splice_chain2 "126623,126538";
NW_011934209.1	astalavista	as_event	152623	152815	.	-	.	as_code "1^2- , 0"; transcript1_id "TCONS_00005958"; splice_chain1 ""; transcript2_id "TCONS_00005961"; splice_chain2 "152815,152623";
NW_011934209.1	astalavista	as_event	151940	152162	.	-	.	as_code "1^2- , 0"; transcript1_id "TCONS_00005958"; splice_chain1 "152162,151940"; transcript2_id "TCONS_00005960"; splice_chain2 "";
NW_011934209.1	astalavista	as_event	151947	152162	.	-	.	as_code "1^2- , 0"; transcript1_id "TCONS_00005959"; splice_chain1 "152162,151947"; transcript2_id "TCONS_00005960"; splice_chain2 "";
NW_011934209.1	astalavista	as_event	144192	144634	.	+	.	as_code "1^2- , 0"; transcript1_id "TCONS_00005705"; splice_chain1 "144192,144634"; transcript2_id "TCONS_00005706"; splice_chain2 "";
NW_011934209.1	astalavista	as_event	134356	134527	.	-	.	as_code "1^2- , 0"; transcript1_id "TCONS_00005952"; splice_chain1 ""; transcript2_id "TCONS_00005953"; splice_chain2 "134527,134356";
NW_011934209.1	astalavista	as_event	122398	122531	.	+	.	as_code "1^2- , 0"; transcript1_id "TCONS_00005702"; splice_chain1 "122398,122531"; transcript2_id "TCONS_00005703"; splice_chain2 "";
NW_011934209.1	astalavista	as_event	109574	109866	.	-	.	as_code "1^2- , 0"; transcript1_id "TCONS_00005944"; splice_chain1 "109866,109574"; transcript2_id "TCONS_00005945"; splice_chain2 "";
NW_011934209.1	astalavista	as_event	104085	104397	.	+	.	as_code "1^2- , 0"; transcript1_id "TCONS_00005691"; splice_chain1 "104085,104397"; transcript2_id "TCONS_00005693"; splice_chain2 "";
NW_011934258.1	astalavista	as_event	59432	59586	.	-	.	as_code "1^2- , 0"; transcript1_id "TCONS_00010640"; splice_chain1 ""; transcript2_id "TCONS_00010641"; splice_chain2 "59586,59432";
NW_011934258.1	astalavista	as_event	43410	43518	.	-	.	as_code "1^2- , 0"; transcript1_id "TCONS_00010629"; splice_chain1 ""; transcript2_id "TCONS_00010636"; splice_chain2 "43518,43410";
NW_011934258.1	astalavista	as_event	42865	42953	.	-	.	as_code "1^2- , 0"; transcript1_id "TCONS_00010629"; splice_chain1 ""; transcript2_id "TCONS_00010632"; splice_chain2 "42953,42865";
NW_011934258.1	astalavista	as_event	49481	49573	.	-	.	as_code "1^2- , 0"; transcript1_id "TCONS_00010636"; splice_chain1 "49573,49481"; transcript2_id "TCONS_00010632"; splice_chain2 "";
NW_011934258.1	astalavista	as_event	45509	45640	.	-	.	as_code "1^2- , 0"; transcript1_id "TCONS_00010636"; splice_chain1 ""; transcript2_id "TCONS_00010634"; splice_chain2 "45640,45509";
NW_011934258.1	astalavista	as_event	49297	49409	.	-	.	as_code "1^2- , 0"; transcript1_id "TCONS_00010632"; splice_chain1 "49409,49297"; transcript2_id "TCONS_00010630"; splice_chain2 "";
NW_011934258.1	astalavista	as_event	53759	54086	.	+	.	as_code "1^2- , 0"; transcript1_id "TCONS_00010263"; splice_chain1 ""; transcript2_id "TCONS_00010264"; splice_chain2 "53759,54086";
NW_011934258.1	astalavista	as_event	75682	76148	.	+	.	as_code "1^2- , 0"; transcript1_id "TCONS_00010271"; splice_chain1 ""; transcript2_id "TCONS_00010272"; splice_chain2 "75682,76148";
NW_011934258.1	astalavista	as_event	62348	62557	.	+	.	as_code "1^2- , 0"; transcript1_id "TCONS_00010266"; splice_chain1 "62348,62557"; transcript2_id "TCONS_00010267"; splice_chain2 "";
NW_011934209.1	astalavista	as_event	166171	166289	.	+	.	as_code "1^2- , 0"; transcript1_id "TCONS_00005736"; splice_chain1 "166171,166289"; transcript2_id "TCONS_00005737"; splice_chain2 "";
NW_011934258.1	astalavista	as_event	184313	184437	.	+	.	as_code "1^2- , 0"; transcript1_id "TCONS_00010320"; splice_chain1 "184313,184437"; transcript2_id "TCONS_00010321"; splice_chain2 "";
NW_011934258.1	astalavista	as_event	169862	170055	.	+	.	as_code "1^2- , 0"; transcript1_id "TCONS_00010314"; splice_chain1 "169862,170055"; transcript2_id "TCONS_00010316"; splice_chain2 "";
NW_011934209.1	astalavista	as_event	170484	170592	.	+	.	as_code "1^2- , 0"; transcript1_id "TCONS_00005739"; splice_chain1 ""; transcript2_id "TCONS_00005740"; splice_chain2 "170484,170592";
NW_011934209.1	astalavista	as_event	172862	173125	.	+	.	as_code "1^2- , 0"; transcript1_id "TCONS_00005739"; splice_chain1 ""; transcript2_id "TCONS_00005740"; splice_chain2 "172862,173125";
NW_011934209.1	astalavista	as_event	170484	170587	.	+	.	as_code "1^2- , 0"; transcript1_id "TCONS_00005739"; splice_chain1 ""; transcript2_id "TCONS_00005741"; splice_chain2 "170484,170587";
NW_011934209.1	astalavista	as_event	172081	172149	.	+	.	as_code "1^2- , 0"; transcript1_id "TCONS_00005739"; splice_chain1 "172081,172149"; transcript2_id "TCONS_00005742"; splice_chain2 "";
NW_011934209.1	astalavista	as_event	172807	173210	.	+	.	as_code "1^2- , 0"; transcript1_id "TCONS_00005739"; splice_chain1 ""; transcript2_id "TCONS_00005742"; splice_chain2 "172807,173210";
NW_011934209.1	astalavista	as_event	175757	175923	.	+	.	as_code "1^2- , 0"; transcript1_id "TCONS_00005740"; splice_chain1 "175757,175923"; transcript2_id "TCONS_00005741"; splice_chain2 "";
NW_011934209.1	astalavista	as_event	178636	178881	.	+	.	as_code "1^2- , 0"; transcript1_id "TCONS_00005740"; splice_chain1 "178636,178881"; transcript2_id "TCONS_00005745"; splice_chain2 "";
NW_011934209.1	astalavista	as_event	183585	183796	.	-	.	as_code "1^2- , 0"; transcript1_id "TCONS_00005968"; splice_chain1 ""; transcript2_id "TCONS_00005969"; splice_chain2 "183796,183585";
NW_011934209.1	astalavista	as_event	181269	181429	.	-	.	as_code "1^2- , 0"; transcript1_id "TCONS_00005968"; splice_chain1 "181429,181269"; transcript2_id "TCONS_00005970"; splice_chain2 "";
NW_011934258.1	astalavista	as_event	179047	179108	.	-	.	as_code "1^2- , 0"; transcript1_id "TCONS_00010680"; splice_chain1 ""; transcript2_id "TCONS_00010681"; splice_chain2 "179108,179047";
NW_011934258.1	astalavista	as_event	186461	186676	.	-	.	as_code "1^2- , 0"; transcript1_id "TCONS_00010684"; splice_chain1 ""; transcript2_id "TCONS_00010685"; splice_chain2 "186676,186461";
NW_011934258.1	astalavista	as_event	185462	185866	.	-	.	as_code "1^2- , 0"; transcript1_id "TCONS_00010684"; splice_chain1 "185866,185462"; transcript2_id "TCONS_00010685"; splice_chain2 "";
NW_011934258.1	astalavista	as_event	193631	194661	.	+	.	as_code "1^2- , 0"; transcript1_id "TCONS_00010325"; splice_chain1 "193631,194661"; transcript2_id "TCONS_00010329"; splice_chain2 "";
NW_011934258.1	astalavista	as_event	197392	197528	.	+	.	as_code "1^2- , 0"; transcript1_id "TCONS_00010325"; splice_chain1 ""; transcript2_id "TCONS_00010327"; splice_chain2 "197392,197528";
NW_011934258.1	astalavista	as_event	196864	197132	.	+	.	as_code "1^2- , 0"; transcript1_id "TCONS_00010329"; splice_chain1 "196864,197132"; transcript2_id "TCONS_00010327"; splice_chain2 "";
NW_011934258.1	astalavista	as_event	199216	199295	.	+	.	as_code "1^2- , 0"; transcript1_id "TCONS_00010325"; splice_chain1 "199216,199295"; transcript2_id "TCONS_00010328"; splice_chain2 "";
NW_011934209.1	astalavista	as_event	224485	224770	.	+	.	as_code "1^2- , 0"; transcript1_id "TCONS_00005761"; splice_chain1 "224485,224770"; transcript2_id "TCONS_00005762"; splice_chain2 "";
NW_011934258.1	astalavista	as_event	144863	144983	.	+	.	as_code "1^2- , 0"; transcript1_id "TCONS_00010301"; splice_chain1 "144863,144983"; transcript2_id "TCONS_00010302"; splice_chain2 "";
NW_011934258.1	astalavista	as_event	130451	130791	.	+	.	as_code "1^2- , 0"; transcript1_id "TCONS_00010289"; splice_chain1 ""; transcript2_id "TCONS_00010290"; splice_chain2 "130451,130791";
NW_011934258.1	astalavista	as_event	133031	133188	.	-	.	as_code "1^2- , 0"; transcript1_id "TCONS_00010670"; splice_chain1 ""; transcript2_id "TCONS_00010671"; splice_chain2 "133188,133031";
NW_011934258.1	astalavista	as_event	131838	132022	.	-	.	as_code "1^2- , 0"; transcript1_id "TCONS_00010670"; splice_chain1 ""; transcript2_id "TCONS_00010671"; splice_chain2 "132022,131838";
NW_011934209.1	astalavista	as_event	225233	225475	.	-	.	as_code "1^2- , 0"; transcript1_id "TCONS_00005994"; splice_chain1 ""; transcript2_id "TCONS_00005996"; splice_chain2 "225475,225233";
NW_011934209.1	astalavista	as_event	225730	226085	.	-	.	as_code "1^2- , 0"; transcript1_id "TCONS_00005994"; splice_chain1 "226085,225730"; transcript2_id "TCONS_00005997"; splice_chain2 "";
NW_011934209.1	astalavista	as_event	226220	226461	.	-	.	as_code "1^2- , 0"; transcript1_id "TCONS_00005995"; splice_chain1 "226461,226220"; transcript2_id "TCONS_00005999"; splice_chain2 "";
NW_011934209.1	astalavista	as_event	199265	199489	.	-	.	as_code "1^2- , 0"; transcript1_id "TCONS_00005975"; splice_chain1 ""; transcript2_id "TCONS_00005977"; splice_chain2 "199489,199265";
NW_011934209.1	astalavista	as_event	196525	196815	.	+	.	as_code "1^2- , 0"; transcript1_id "TCONS_00005755"; splice_chain1 ""; transcript2_id "TCONS_00005756"; splice_chain2 "196525,196815";
NW_011934258.1	astalavista	as_event	155445	155618	.	+	.	as_code "1^2- , 0"; transcript1_id "TCONS_00010304"; splice_chain1 "155445,155618"; transcript2_id "TCONS_00010306"; splice_chain2 "";
NW_011934258.1	astalavista	as_event	161958	162371	.	+	.	as_code "1^2- , 0"; transcript1_id "TCONS_00010304"; splice_chain1 ""; transcript2_id "TCONS_00010307"; splice_chain2 "161958,162371";
NW_011934258.1	astalavista	as_event	240372	240654	.	-	.	as_code "1^2- , 0"; transcript1_id "TCONS_00010699"; splice_chain1 "240654,240372"; transcript2_id "TCONS_00010700"; splice_chain2 "";
NW_011934258.1	astalavista	as_event	217214	217305	.	+	.	as_code "1^2- , 0"; transcript1_id "TCONS_00010337"; splice_chain1 "217214,217305"; transcript2_id "TCONS_00010338"; splice_chain2 "";
NW_011934258.1	astalavista	as_event	215277	215525	.	-	.	as_code "1^2- , 0"; transcript1_id "TCONS_00010694"; splice_chain1 ""; transcript2_id "TCONS_00010695"; splice_chain2 "215525,215277";
NW_011934258.1	astalavista	as_event	249096	249486	.	+	.	as_code "1^2- , 0"; transcript1_id "TCONS_00010345"; splice_chain1 ""; transcript2_id "TCONS_00010347"; splice_chain2 "249096,249486";
NW_011934258.1	astalavista	as_event	250754	251085	.	+	.	as_code "1^2- , 0"; transcript1_id "TCONS_00010345"; splice_chain1 ""; transcript2_id "TCONS_00010346"; splice_chain2 "250754,251085";
NW_011934258.1	astalavista	as_event	250750	251027	.	+	.	as_code "1^2- , 0"; transcript1_id "TCONS_00010345"; splice_chain1 ""; transcript2_id "TCONS_00010348"; splice_chain2 "250750,251027";
NW_011934258.1	astalavista	as_event	251210	251442	.	+	.	as_code "1^2- , 0"; transcript1_id "TCONS_00010347"; splice_chain1 "251210,251442"; transcript2_id "TCONS_00010346"; splice_chain2 "";
NW_011934258.1	astalavista	as_event	330741	331117	.	+	.	as_code "1^2- , 0"; transcript1_id "TCONS_00010379"; splice_chain1 "330741,331117"; transcript2_id "TCONS_00010380"; splice_chain2 "";
NW_011934258.1	astalavista	as_event	307612	307735	.	+	.	as_code "1^2- , 0"; transcript1_id "TCONS_00010370"; splice_chain1 "307612,307735"; transcript2_id "TCONS_00010371"; splice_chain2 "";
NW_011934258.1	astalavista	as_event	313782	313898	.	-	.	as_code "1^2- , 0"; transcript1_id "TCONS_00010737"; splice_chain1 "313898,313782"; transcript2_id "TCONS_00010738"; splice_chain2 "";
NW_011934258.1	astalavista	as_event	318644	318909	.	-	.	as_code "1^2- , 0"; transcript1_id "TCONS_00010737"; splice_chain1 "318909,318644"; transcript2_id "TCONS_00010741"; splice_chain2 "";
NW_011934258.1	astalavista	as_event	317835	318196	.	-	.	as_code "1^2- , 0"; transcript1_id "TCONS_00010737"; splice_chain1 "318196,317835"; transcript2_id "TCONS_00010741"; splice_chain2 "";
NW_011934258.1	astalavista	as_event	314702	314826	.	-	.	as_code "1^2- , 0"; transcript1_id "TCONS_00010737"; splice_chain1 "314826,314702"; transcript2_id "TCONS_00010741"; splice_chain2 "";
NW_011934258.1	astalavista	as_event	315071	316190	.	-	.	as_code "1^2- , 0"; transcript1_id "TCONS_00010737"; splice_chain1 "316190,315071"; transcript2_id "TCONS_00010740"; splice_chain2 "";
NW_011934258.1	astalavista	as_event	291057	291169	.	+	.	as_code "1^2- , 0"; transcript1_id "TCONS_00010363"; splice_chain1 "291057,291169"; transcript2_id "TCONS_00010368"; splice_chain2 "";
NW_011934258.1	astalavista	as_event	291074	291169	.	+	.	as_code "1^2- , 0"; transcript1_id "TCONS_00010365"; splice_chain1 "291074,291169"; transcript2_id "TCONS_00010368"; splice_chain2 "";
NW_011934206.1	astalavista	as_event	670515	670733	.	-	.	as_code "1^2- , 0"; transcript1_id "TCONS_00005592"; splice_chain1 ""; transcript2_id "TCONS_00005591"; splice_chain2 "670733,670515";
NW_011934206.1	astalavista	as_event	668519	668758	.	+	.	as_code "1^2- , 0"; transcript1_id "TCONS_00005244"; splice_chain1 "668519,668758"; transcript2_id "TCONS_00005245"; splice_chain2 "";
NW_011934209.1	astalavista	as_event	458952	459221	.	+	.	as_code "1^2- , 0"; transcript1_id "TCONS_00005864"; splice_chain1 ""; transcript2_id "TCONS_00005865"; splice_chain2 "458952,459221";
NW_011934118.1	astalavista	as_event	164208	164318	.	-	.	as_code "1^2- , 0"; transcript1_id "TCONS_00000218"; splice_chain1 ""; transcript2_id "TCONS_00000220"; splice_chain2 "164318,164208";
NW_011934118.1	astalavista	as_event	162772	163307	.	-	.	as_code "1^2- , 0"; transcript1_id "TCONS_00000218"; splice_chain1 ""; transcript2_id "TCONS_00000220"; splice_chain2 "163307,162772";
NW_011934118.1	astalavista	as_event	180675	180875	.	-	.	as_code "1^2- , 0"; transcript1_id "TCONS_00000226"; splice_chain1 ""; transcript2_id "TCONS_00000227"; splice_chain2 "180875,180675";
NW_011934118.1	astalavista	as_event	179374	179483	.	-	.	as_code "1^2- , 0"; transcript1_id "TCONS_00000226"; splice_chain1 ""; transcript2_id "TCONS_00000227"; splice_chain2 "179483,179374";
NW_011934118.1	astalavista	as_event	185219	185445	.	+	.	as_code "1^2- , 0"; transcript1_id "TCONS_00000099"; splice_chain1 ""; transcript2_id "TCONS_00000100"; splice_chain2 "185219,185445";
NW_011934118.1	astalavista	as_event	187937	188060	.	+	.	as_code "1^2- , 0"; transcript1_id "TCONS_00000099"; splice_chain1 ""; transcript2_id "TCONS_00000100"; splice_chain2 "187937,188060";
NW_011934118.1	astalavista	as_event	195860	196014	.	-	.	as_code "1^2- , 0"; transcript1_id "TCONS_00000234"; splice_chain1 ""; transcript2_id "TCONS_00000235"; splice_chain2 "196014,195860";
NW_011934118.1	astalavista	as_event	196809	196962	.	-	.	as_code "1^2- , 0"; transcript1_id "TCONS_00000237"; splice_chain1 "196962,196809"; transcript2_id "TCONS_00000238"; splice_chain2 "";
NW_011934118.1	astalavista	as_event	192239	192469	.	-	.	as_code "1^2- , 0"; transcript1_id "TCONS_00000233"; splice_chain1 ""; transcript2_id "TCONS_00000235"; splice_chain2 "192469,192239";
NW_011934209.1	astalavista	as_event	436406	436719	.	+	.	as_code "1^2- , 0"; transcript1_id "TCONS_00005852"; splice_chain1 "436406,436719"; transcript2_id "TCONS_00005855"; splice_chain2 "";
NW_011934209.1	astalavista	as_event	428070	428227	.	-	.	as_code "1^2- , 0"; transcript1_id "TCONS_00006098"; splice_chain1 "428227,428070"; transcript2_id "TCONS_00006100"; splice_chain2 "";
NW_011934206.1	astalavista	as_event	637830	637965	.	-	.	as_code "1^2- , 0"; transcript1_id "TCONS_00005577"; splice_chain1 ""; transcript2_id "TCONS_00005578"; splice_chain2 "637965,637830";
NW_011934206.1	astalavista	as_event	646050	646162	.	-	.	as_code "1^2- , 0"; transcript1_id "TCONS_00005579"; splice_chain1 "646162,646050"; transcript2_id "TCONS_00005582"; splice_chain2 "";
[truncated: 9,618 more rows]
