# Supplementary material for: Integrative analysis of gene expression and alternative splicing in microalgae grown under heterotrophic condition
Source: PLoS One. 2020 Jun 17;15(6):e0234710. doi: 10.1371/journal.pone.0234710 (PMC7299362; doi:10.1371/journal.pone.0234710)
Supplement: S2 Table — (GTF) [file pone.0234710.s002.gtf]

NW_011934258.1	astalavista	as_event	784947	784980	.	+	.	as_code "1^ , 2^"; transcript1_id "TCONS_00007054"; splice_chain1 "784980"; transcript2_id "TCONS_00007053"; splice_chain2 "784947";
NW_011934258.1	astalavista	as_event	754711	754723	.	-	.	as_code "1^ , 2^"; transcript1_id "TCONS_00007314"; splice_chain1 "754723"; transcript2_id "TCONS_00007315"; splice_chain2 "754711";
NW_011934258.1	astalavista	as_event	762332	762353	.	-	.	as_code "1^ , 2^"; transcript1_id "TCONS_00007315"; splice_chain1 "762353"; transcript2_id "TCONS_00007317"; splice_chain2 "762332";
NW_011934258.1	astalavista	as_event	776857	776902	.	+	.	as_code "1^ , 2^"; transcript1_id "TCONS_00007049"; splice_chain1 "776902"; transcript2_id "TCONS_00007051"; splice_chain2 "776857";
NW_011934258.1	astalavista	as_event	707806	707836	.	+	.	as_code "1^ , 2^"; transcript1_id "TCONS_00007038"; splice_chain1 "707806"; transcript2_id "TCONS_00007039"; splice_chain2 "707836";
NW_011934258.1	astalavista	as_event	724116	724128	.	-	.	as_code "1^ , 2^"; transcript1_id "TCONS_00007302"; splice_chain1 "724116"; transcript2_id "TCONS_00007306"; splice_chain2 "724128";
NW_011934258.1	astalavista	as_event	750892	750907	.	-	.	as_code "1^ , 2^"; transcript1_id "TCONS_00007310"; splice_chain1 "750907"; transcript2_id "TCONS_00007312"; splice_chain2 "750892";
NW_011934218.1	astalavista	as_event	12591	12830	.	+	.	as_code "1^ , 2^"; transcript1_id "TCONS_00005083"; splice_chain1 "12830"; transcript2_id "TCONS_00005084"; splice_chain2 "12591";
NW_011934141.1	astalavista	as_event	84811	84994	.	-	.	as_code "1^ , 2^"; transcript1_id "TCONS_00001051"; splice_chain1 "84994"; transcript2_id "TCONS_00001050"; splice_chain2 "84811";
NW_011934141.1	astalavista	as_event	83331	83784	.	-	.	as_code "1^ , 2^"; transcript1_id "TCONS_00001051"; splice_chain1 "83784"; transcript2_id "TCONS_00001050"; splice_chain2 "83331";
NW_011934141.1	astalavista	as_event	76414	76483	.	+	.	as_code "1^ , 2^"; transcript1_id "TCONS_00001017"; splice_chain1 "76483"; transcript2_id "TCONS_00001018"; splice_chain2 "76414";
NW_011934143.1	astalavista	as_event	301159	301186	.	-	.	as_code "1^ , 2^"; transcript1_id "TCONS_00001341"; splice_chain1 "301186"; transcript2_id "TCONS_00001342"; splice_chain2 "301159";
NW_011934141.1	astalavista	as_event	13428	13562	.	-	.	as_code "1^ , 2^"; transcript1_id "TCONS_00001023"; splice_chain1 "13428"; transcript2_id "TCONS_00001024"; splice_chain2 "13562";
NW_011934141.1	astalavista	as_event	7772	7781	.	-	.	as_code "1^ , 2^"; transcript1_id "TCONS_00001023"; splice_chain1 "7781"; transcript2_id "TCONS_00001024"; splice_chain2 "7772";
NW_011934141.1	astalavista	as_event	20222	20315	.	+	.	as_code "1^ , 2^"; transcript1_id "TCONS_00000991"; splice_chain1 "20222"; transcript2_id "TCONS_00000993"; splice_chain2 "20315";
NW_011934141.1	astalavista	as_event	18359	18386	.	+	.	as_code "1^ , 2^"; transcript1_id "TCONS_00000991"; splice_chain1 "18359"; transcript2_id "TCONS_00000994"; splice_chain2 "18386";
NW_011934143.1	astalavista	as_event	271718	271751	.	-	.	as_code "1^ , 2^"; transcript1_id "TCONS_00001329"; splice_chain1 "271718"; transcript2_id "TCONS_00001330"; splice_chain2 "271751";
NW_011934143.1	astalavista	as_event	273926	273977	.	-	.	as_code "1^ , 2^"; transcript1_id "TCONS_00001330"; splice_chain1 "273926"; transcript2_id "TCONS_00001332"; splice_chain2 "273977";
NW_011934258.1	astalavista	as_event	831026	831027	.	-	.	as_code "1^ , 2^"; transcript1_id "TCONS_00007333"; splice_chain1 "831027"; transcript2_id "TCONS_00007334"; splice_chain2 "831026";
NW_011934143.1	astalavista	as_event	294170	294182	.	-	.	as_code "1^ , 2^"; transcript1_id "TCONS_00001338"; splice_chain1 "294182"; transcript2_id "TCONS_00001339"; splice_chain2 "294170";
NW_011934143.1	astalavista	as_event	299551	299575	.	+	.	as_code "1^ , 2^"; transcript1_id "TCONS_00001151"; splice_chain1 "299575"; transcript2_id "TCONS_00001152"; splice_chain2 "299551";
NW_011934143.1	astalavista	as_event	278756	278792	.	-	.	as_code "1^ , 2^"; transcript1_id "TCONS_00001333"; splice_chain1 "278792"; transcript2_id "TCONS_00001335"; splice_chain2 "278756";
NW_011934143.1	astalavista	as_event	283961	283982	.	-	.	as_code "1^ , 2^"; transcript1_id "TCONS_00001334"; splice_chain1 "283982"; transcript2_id "TCONS_00001336"; splice_chain2 "283961";
NW_011934141.1	astalavista	as_event	28741	28759	.	-	.	as_code "1^ , 2^"; transcript1_id "TCONS_00001029"; splice_chain1 "28759"; transcript2_id "TCONS_00001030"; splice_chain2 "28741";
NW_011934141.1	astalavista	as_event	30132	30162	.	+	.	as_code "1^ , 2^"; transcript1_id "TCONS_00000998"; splice_chain1 "30162"; transcript2_id "TCONS_00000999"; splice_chain2 "30132";
NW_011934426.1	astalavista	as_event	18866	18902	.	+	.	as_code "1^ , 2^"; transcript1_id "TCONS_00011509"; splice_chain1 "18902"; transcript2_id "TCONS_00011513"; splice_chain2 "18866";
NW_011934143.1	astalavista	as_event	237637	237853	.	+	.	as_code "1^ , 2^"; transcript1_id "TCONS_00001129"; splice_chain1 "237637"; transcript2_id "TCONS_00001130"; splice_chain2 "237853";
NW_011934143.1	astalavista	as_event	265844	265853	.	-	.	as_code "1^ , 2^"; transcript1_id "TCONS_00001326"; splice_chain1 "265853"; transcript2_id "TCONS_00001327"; splice_chain2 "265844";
NW_011934143.1	astalavista	as_event	260933	260987	.	+	.	as_code "1^ , 2^"; transcript1_id "TCONS_00001143"; splice_chain1 "260933"; transcript2_id "TCONS_00001144"; splice_chain2 "260987";
NW_011934143.1	astalavista	as_event	262109	262115	.	+	.	as_code "1^ , 2^"; transcript1_id "TCONS_00001143"; splice_chain1 "262109"; transcript2_id "TCONS_00001145"; splice_chain2 "262115";
NW_011934406.1	astalavista	as_event	118060	118129	.	-	.	as_code "1^ , 2^"; transcript1_id "TCONS_00011134"; splice_chain1 "118060"; transcript2_id "TCONS_00011137"; splice_chain2 "118129";
NW_011934406.1	astalavista	as_event	102115	102148	.	-	.	as_code "1^ , 2^"; transcript1_id "TCONS_00011131"; splice_chain1 "102115"; transcript2_id "TCONS_00011132"; splice_chain2 "102148";
NW_011934406.1	astalavista	as_event	116919	116931	.	+	.	as_code "1^ , 2^"; transcript1_id "TCONS_00011097"; splice_chain1 "116919"; transcript2_id "TCONS_00011098"; splice_chain2 "116931";
NW_011934143.1	astalavista	as_event	162799	162823	.	-	.	as_code "1^ , 2^"; transcript1_id "TCONS_00001292"; splice_chain1 "162823"; transcript2_id "TCONS_00001293"; splice_chain2 "162799";
NW_011934143.1	astalavista	as_event	185751	185760	.	-	.	as_code "1^ , 2^"; transcript1_id "TCONS_00001298"; splice_chain1 "185760"; transcript2_id "TCONS_00001299"; splice_chain2 "185751";
NW_011934143.1	astalavista	as_event	202170	202176	.	-	.	as_code "1^ , 2^"; transcript1_id "TCONS_00001303"; splice_chain1 "202176"; transcript2_id "TCONS_00001304"; splice_chain2 "202170";
NW_011934143.1	astalavista	as_event	208641	208665	.	+	.	as_code "1^ , 2^"; transcript1_id "TCONS_00001120"; splice_chain1 "208641"; transcript2_id "TCONS_00001122"; splice_chain2 "208665";
NW_011934143.1	astalavista	as_event	209154	209166	.	+	.	as_code "1^ , 2^"; transcript1_id "TCONS_00001120"; splice_chain1 "209166"; transcript2_id "TCONS_00001122"; splice_chain2 "209154";
NW_011934406.1	astalavista	as_event	69900	69912	.	-	.	as_code "1^ , 2^"; transcript1_id "TCONS_00011121"; splice_chain1 "69912"; transcript2_id "TCONS_00011122"; splice_chain2 "69900";
NW_011934406.1	astalavista	as_event	76728	76830	.	-	.	as_code "1^ , 2^"; transcript1_id "TCONS_00011124"; splice_chain1 "76728"; transcript2_id "TCONS_00011125"; splice_chain2 "76830";
NW_011934143.1	astalavista	as_event	105196	105200	.	-	.	as_code "1^ , 2^"; transcript1_id "TCONS_00001271"; splice_chain1 "105196"; transcript2_id "TCONS_00001272"; splice_chain2 "105200";
NW_011934143.1	astalavista	as_event	83049	83053	.	-	.	as_code "1^ , 2^"; transcript1_id "TCONS_00001260"; splice_chain1 "83049"; transcript2_id "TCONS_00001261"; splice_chain2 "83053";
NW_011934406.1	astalavista	as_event	58966	59020	.	+	.	as_code "1^ , 2^"; transcript1_id "TCONS_00011074"; splice_chain1 "59020"; transcript2_id "TCONS_00011075"; splice_chain2 "58966";
NW_011934406.1	astalavista	as_event	4951	5510	.	+	.	as_code "1^ , 2^"; transcript1_id "TCONS_00011064"; splice_chain1 "4951"; transcript2_id "TCONS_00011065"; splice_chain2 "5510";
NW_011934143.1	astalavista	as_event	139773	139842	.	-	.	as_code "1^ , 2^"; transcript1_id "TCONS_00001284"; splice_chain1 "139773"; transcript2_id "TCONS_00001286"; splice_chain2 "139842";
NW_011934143.1	astalavista	as_event	39245	39260	.	+	.	as_code "1^ , 2^"; transcript1_id "TCONS_00001073"; splice_chain1 "39260"; transcript2_id "TCONS_00001074"; splice_chain2 "39245";
NW_011934143.1	astalavista	as_event	33868	33870	.	-	.	as_code "1^ , 2^"; transcript1_id "TCONS_00001248"; splice_chain1 "33870"; transcript2_id "TCONS_00001249"; splice_chain2 "33868";
NW_011934143.1	astalavista	as_event	21266	21330	.	+	.	as_code "1^ , 2^"; transcript1_id "TCONS_00001067"; splice_chain1 "21266"; transcript2_id "TCONS_00001066"; splice_chain2 "21330";
NW_011934207.1	astalavista	as_event	2529	2574	.	+	.	as_code "1^ , 2^"; transcript1_id "TCONS_00003797"; splice_chain1 "2529"; transcript2_id "TCONS_00003798"; splice_chain2 "2574";
NW_011934207.1	astalavista	as_event	4176	4203	.	-	.	as_code "1^ , 2^"; transcript1_id "TCONS_00003814"; splice_chain1 "4176"; transcript2_id "TCONS_00003815"; splice_chain2 "4203";
NW_011934143.1	astalavista	as_event	66681	66693	.	+	.	as_code "1^ , 2^"; transcript1_id "TCONS_00001086"; splice_chain1 "66681"; transcript2_id "TCONS_00001087"; splice_chain2 "66693";
NW_011934143.1	astalavista	as_event	66866	66897	.	+	.	as_code "1^ , 2^"; transcript1_id "TCONS_00001086"; splice_chain1 "66897"; transcript2_id "TCONS_00001087"; splice_chain2 "66866";
NW_011934143.1	astalavista	as_event	66897	67052	.	+	.	as_code "1^ , 2^"; transcript1_id "TCONS_00001086"; splice_chain1 "66897"; transcript2_id "TCONS_00001088"; splice_chain2 "67052";
NW_011934143.1	astalavista	as_event	66866	67052	.	+	.	as_code "1^ , 2^"; transcript1_id "TCONS_00001087"; splice_chain1 "66866"; transcript2_id "TCONS_00001088"; splice_chain2 "67052";
NW_011934143.1	astalavista	as_event	71876	71975	.	+	.	as_code "1^ , 2^"; transcript1_id "TCONS_00001087"; splice_chain1 "71876"; transcript2_id "TCONS_00001089"; splice_chain2 "71975";
NW_011934143.1	astalavista	as_event	59565	59586	.	-	.	as_code "1^ , 2^"; transcript1_id "TCONS_00001254"; splice_chain1 "59586"; transcript2_id "TCONS_00001255"; splice_chain2 "59565";
NW_011934143.1	astalavista	as_event	62166	62178	.	-	.	as_code "1^ , 2^"; transcript1_id "TCONS_00001254"; splice_chain1 "62178"; transcript2_id "TCONS_00001256"; splice_chain2 "62166";
NW_011934143.1	astalavista	as_event	61665	61844	.	-	.	as_code "1^ , 2^"; transcript1_id "TCONS_00001254"; splice_chain1 "61844"; transcript2_id "TCONS_00001256"; splice_chain2 "61665";
NW_011934143.1	astalavista	as_event	409530	409538	.	-	.	as_code "1^ , 2^"; transcript1_id "TCONS_00001372"; splice_chain1 "409538"; transcript2_id "TCONS_00001373"; splice_chain2 "409530";
NW_011934143.1	astalavista	as_event	408667	408672	.	-	.	as_code "1^ , 2^"; transcript1_id "TCONS_00001371"; splice_chain1 "408667"; transcript2_id "TCONS_00001373"; splice_chain2 "408672";
NW_011934143.1	astalavista	as_event	408667	408712	.	-	.	as_code "1^ , 2^"; transcript1_id "TCONS_00001371"; splice_chain1 "408667"; transcript2_id "TCONS_00001374"; splice_chain2 "408712";
NW_011934143.1	astalavista	as_event	408672	408712	.	-	.	as_code "1^ , 2^"; transcript1_id "TCONS_00001373"; splice_chain1 "408672"; transcript2_id "TCONS_00001374"; splice_chain2 "408712";
NW_011934143.1	astalavista	as_event	404035	404059	.	+	.	as_code "1^ , 2^"; transcript1_id "TCONS_00001175"; splice_chain1 "404059"; transcript2_id "TCONS_00001174"; splice_chain2 "404035";
NW_011934143.1	astalavista	as_event	429173	429280	.	+	.	as_code "1^ , 2^"; transcript1_id "TCONS_00001184"; splice_chain1 "429280"; transcript2_id "TCONS_00001185"; splice_chain2 "429173";
NW_011934143.1	astalavista	as_event	415159	415186	.	-	.	as_code "1^ , 2^"; transcript1_id "TCONS_00001377"; splice_chain1 "415186"; transcript2_id "TCONS_00001376"; splice_chain2 "415159";
NW_011934143.1	astalavista	as_event	439370	439433	.	+	.	as_code "1^ , 2^"; transcript1_id "TCONS_00001189"; splice_chain1 "439433"; transcript2_id "TCONS_00001190"; splice_chain2 "439370";
NW_011934305.1	astalavista	as_event	6589	6622	.	-	.	as_code "1^ , 2^"; transcript1_id "TCONS_00008679"; splice_chain1 "6622"; transcript2_id "TCONS_00008680"; splice_chain2 "6589";
NW_011934155.1	astalavista	as_event	124934	125063	.	+	.	as_code "1^ , 2^"; transcript1_id "TCONS_00001717"; splice_chain1 "125063"; transcript2_id "TCONS_00001718"; splice_chain2 "124934";
NW_011934162.1	astalavista	as_event	290012	290376	.	-	.	as_code "1^ , 2^"; transcript1_id "TCONS_00002096"; splice_chain1 "290012"; transcript2_id "TCONS_00002097"; splice_chain2 "290376";
NW_011934162.1	astalavista	as_event	303097	303103	.	-	.	as_code "1^ , 2^"; transcript1_id "TCONS_00002098"; splice_chain1 "303097"; transcript2_id "TCONS_00002101"; splice_chain2 "303103";
NW_011934162.1	astalavista	as_event	283554	283569	.	-	.	as_code "1^ , 2^"; transcript1_id "TCONS_00002094"; splice_chain1 "283569"; transcript2_id "TCONS_00002095"; splice_chain2 "283554";
NW_011934143.1	astalavista	as_event	395474	395489	.	-	.	as_code "1^ , 2^"; transcript1_id "TCONS_00001364"; splice_chain1 "395474"; transcript2_id "TCONS_00001365"; splice_chain2 "395489";
NW_011934143.1	astalavista	as_event	385476	385496	.	+	.	as_code "1^ , 2^"; transcript1_id "TCONS_00001169"; splice_chain1 "385476"; transcript2_id "TCONS_00001168"; splice_chain2 "385496";
NW_011934162.1	astalavista	as_event	342670	342700	.	-	.	as_code "1^ , 2^"; transcript1_id "TCONS_00002111"; splice_chain1 "342700"; transcript2_id "TCONS_00002112"; splice_chain2 "342670";
NW_011934143.1	astalavista	as_event	338143	338221	.	-	.	as_code "1^ , 2^"; transcript1_id "TCONS_00001345"; splice_chain1 "338221"; transcript2_id "TCONS_00001346"; splice_chain2 "338143";
NW_011934143.1	astalavista	as_event	364330	364396	.	-	.	as_code "1^ , 2^"; transcript1_id "TCONS_00001354"; splice_chain1 "364330"; transcript2_id "TCONS_00001355"; splice_chain2 "364396";
NW_011934143.1	astalavista	as_event	346739	346754	.	+	.	as_code "1^ , 2^"; transcript1_id "TCONS_00001161"; splice_chain1 "346739"; transcript2_id "TCONS_00001162"; splice_chain2 "346754";
NW_011934143.1	astalavista	as_event	352208	352214	.	-	.	as_code "1^ , 2^"; transcript1_id "TCONS_00001349"; splice_chain1 "352208"; transcript2_id "TCONS_00001350"; splice_chain2 "352214";
NW_011934305.1	astalavista	as_event	111823	111835	.	-	.	as_code "1^ , 2^"; transcript1_id "TCONS_00008709"; splice_chain1 "111835"; transcript2_id "TCONS_00008710"; splice_chain2 "111823";
NW_011934305.1	astalavista	as_event	103333	103799	.	+	.	as_code "1^ , 2^"; transcript1_id "TCONS_00008646"; splice_chain1 "103799"; transcript2_id "TCONS_00008647"; splice_chain2 "103333";
NW_011934305.1	astalavista	as_event	104992	105019	.	+	.	as_code "1^ , 2^"; transcript1_id "TCONS_00008646"; splice_chain1 "104992"; transcript2_id "TCONS_00008647"; splice_chain2 "105019";
NW_011934305.1	astalavista	as_event	59865	59874	.	+	.	as_code "1^ , 2^"; transcript1_id "TCONS_00008637"; splice_chain1 "59874"; transcript2_id "TCONS_00008638"; splice_chain2 "59865";
NW_011934305.1	astalavista	as_event	40628	40676	.	+	.	as_code "1^ , 2^"; transcript1_id "TCONS_00008633"; splice_chain1 "40676"; transcript2_id "TCONS_00008634"; splice_chain2 "40628";
NW_011934305.1	astalavista	as_event	45156	45195	.	-	.	as_code "1^ , 2^"; transcript1_id "TCONS_00008684"; splice_chain1 "45156"; transcript2_id "TCONS_00008686"; splice_chain2 "45195";
NW_011934305.1	astalavista	as_event	42856	42919	.	-	.	as_code "1^ , 2^"; transcript1_id "TCONS_00008684"; splice_chain1 "42856"; transcript2_id "TCONS_00008686"; splice_chain2 "42919";
NW_011934305.1	astalavista	as_event	50699	50723	.	-	.	as_code "1^ , 2^"; transcript1_id "TCONS_00008690"; splice_chain1 "50699"; transcript2_id "TCONS_00008692"; splice_chain2 "50723";
NW_011934305.1	astalavista	as_event	70683	70710	.	-	.	as_code "1^ , 2^"; transcript1_id "TCONS_00008691"; splice_chain1 "70683"; transcript2_id "TCONS_00008697"; splice_chain2 "70710";
NW_011934305.1	astalavista	as_event	33504	33552	.	-	.	as_code "1^ , 2^"; transcript1_id "TCONS_00008681"; splice_chain1 "33504"; transcript2_id "TCONS_00008682"; splice_chain2 "33552";
NW_011934305.1	astalavista	as_event	14945	14963	.	-	.	as_code "1^ , 2^"; transcript1_id "TCONS_00008681"; splice_chain1 "14945"; transcript2_id "TCONS_00008683"; splice_chain2 "14963";
NW_011934305.1	astalavista	as_event	14726	14735	.	-	.	as_code "1^ , 2^"; transcript1_id "TCONS_00008681"; splice_chain1 "14726"; transcript2_id "TCONS_00008682"; splice_chain2 "14735";
NW_011934305.1	astalavista	as_event	13804	13828	.	-	.	as_code "1^ , 2^"; transcript1_id "TCONS_00008681"; splice_chain1 "13828"; transcript2_id "TCONS_00008683"; splice_chain2 "13804";
NW_011934305.1	astalavista	as_event	9491	9509	.	+	.	as_code "1^ , 2^"; transcript1_id "TCONS_00008631"; splice_chain1 "9491"; transcript2_id "TCONS_00008630"; splice_chain2 "9509";
NW_011934305.1	astalavista	as_event	176847	176859	.	-	.	as_code "1^ , 2^"; transcript1_id "TCONS_00008728"; splice_chain1 "176859"; transcript2_id "TCONS_00008729"; splice_chain2 "176847";
NW_011934305.1	astalavista	as_event	170410	170434	.	+	.	as_code "1^ , 2^"; transcript1_id "TCONS_00008667"; splice_chain1 "170410"; transcript2_id "TCONS_00008668"; splice_chain2 "170434";
NW_011934189.1	astalavista	as_event	5276	5747	.	+	.	as_code "1^ , 2^"; transcript1_id "TCONS_00002700"; splice_chain1 "5276"; transcript2_id "TCONS_00002699"; splice_chain2 "5747";
NW_011934305.1	astalavista	as_event	120669	120675	.	-	.	as_code "1^ , 2^"; transcript1_id "TCONS_00008715"; splice_chain1 "120675"; transcript2_id "TCONS_00008716"; splice_chain2 "120669";
NW_011934305.1	astalavista	as_event	128689	128713	.	-	.	as_code "1^ , 2^"; transcript1_id "TCONS_00008717"; splice_chain1 "128713"; transcript2_id "TCONS_00008718"; splice_chain2 "128689";
NW_011934189.1	astalavista	as_event	36347	36427	.	-	.	as_code "1^ , 2^"; transcript1_id "TCONS_00002716"; splice_chain1 "36347"; transcript2_id "TCONS_00002719"; splice_chain2 "36427";
NW_011934189.1	astalavista	as_event	31817	31835	.	-	.	as_code "1^ , 2^"; transcript1_id "TCONS_00002716"; splice_chain1 "31817"; transcript2_id "TCONS_00002719"; splice_chain2 "31835";
NW_011934129.1	astalavista	as_event	11913	11940	.	-	.	as_code "1^ , 2^"; transcript1_id "TCONS_00000732"; splice_chain1 "11940"; transcript2_id "TCONS_00000734"; splice_chain2 "11913";
NW_011934129.1	astalavista	as_event	20872	20905	.	+	.	as_code "1^ , 2^"; transcript1_id "TCONS_00000684"; splice_chain1 "20905"; transcript2_id "TCONS_00000686"; splice_chain2 "20872";
NW_011934129.1	astalavista	as_event	15596	15626	.	-	.	as_code "1^ , 2^"; transcript1_id "TCONS_00000735"; splice_chain1 "15626"; transcript2_id "TCONS_00000736"; splice_chain2 "15596";
NW_011934305.1	astalavista	as_event	190709	190733	.	-	.	as_code "1^ , 2^"; transcript1_id "TCONS_00008730"; splice_chain1 "190733"; transcript2_id "TCONS_00008731"; splice_chain2 "190709";
NW_011934232.1	astalavista	as_event	3546	3654	.	+	.	as_code "1^ , 2^"; transcript1_id "TCONS_00005384"; splice_chain1 "3654"; transcript2_id "TCONS_00005385"; splice_chain2 "3546";
NW_011934232.1	astalavista	as_event	4119	4185	.	+	.	as_code "1^ , 2^"; transcript1_id "TCONS_00005384"; splice_chain1 "4185"; transcript2_id "TCONS_00005385"; splice_chain2 "4119";
NW_011934305.1	astalavista	as_event	198955	198961	.	+	.	as_code "1^ , 2^"; transcript1_id "TCONS_00008673"; splice_chain1 "198955"; transcript2_id "TCONS_00008674"; splice_chain2 "198961";
NW_011934305.1	astalavista	as_event	211553	211586	.	+	.	as_code "1^ , 2^"; transcript1_id "TCONS_00008677"; splice_chain1 "211553"; transcript2_id "TCONS_00008678"; splice_chain2 "211586";
NW_011934241.1	astalavista	as_event	377798	377819	.	+	.	as_code "1^ , 2^"; transcript1_id "TCONS_00005623"; splice_chain1 "377819"; transcript2_id "TCONS_00005625"; splice_chain2 "377798";
NW_011934129.1	astalavista	as_event	99578	99584	.	-	.	as_code "1^ , 2^"; transcript1_id "TCONS_00000757"; splice_chain1 "99584"; transcript2_id "TCONS_00000758"; splice_chain2 "99578";
NW_011934241.1	astalavista	as_event	394342	394379	.	+	.	as_code "1^ , 2^"; transcript1_id "TCONS_00005629"; splice_chain1 "394342"; transcript2_id "TCONS_00005630"; splice_chain2 "394379";
NW_011934241.1	astalavista	as_event	384531	384553	.	-	.	as_code "1^ , 2^"; transcript1_id "TCONS_00005739"; splice_chain1 "384553"; transcript2_id "TCONS_00005738"; splice_chain2 "384531";
NW_011934241.1	astalavista	as_event	382976	383043	.	-	.	as_code "1^ , 2^"; transcript1_id "TCONS_00005739"; splice_chain1 "383043"; transcript2_id "TCONS_00005740"; splice_chain2 "382976";
NW_011934129.1	astalavista	as_event	91538	91694	.	-	.	as_code "1^ , 2^"; transcript1_id "TCONS_00000753"; splice_chain1 "91538"; transcript2_id "TCONS_00000754"; splice_chain2 "91694";
NW_011934241.1	astalavista	as_event	342851	342863	.	-	.	as_code "1^ , 2^"; transcript1_id "TCONS_00005730"; splice_chain1 "342851"; transcript2_id "TCONS_00005731"; splice_chain2 "342863";
NW_011934129.1	astalavista	as_event	53619	53686	.	+	.	as_code "1^ , 2^"; transcript1_id "TCONS_00000697"; splice_chain1 "53619"; transcript2_id "TCONS_00000698"; splice_chain2 "53686";
NW_011934129.1	astalavista	as_event	47747	47981	.	+	.	as_code "1^ , 2^"; transcript1_id "TCONS_00000692"; splice_chain1 "47981"; transcript2_id "TCONS_00000693"; splice_chain2 "47747";
NW_011934241.1	astalavista	as_event	358189	358261	.	+	.	as_code "1^ , 2^"; transcript1_id "TCONS_00005617"; splice_chain1 "358261"; transcript2_id "TCONS_00005618"; splice_chain2 "358189";
NW_011934197.1	astalavista	as_event	893	898	.	+	.	as_code "1^ , 2^"; transcript1_id "TCONS_00002872"; splice_chain1 "898"; transcript2_id "TCONS_00002873"; splice_chain2 "893";
NW_011934241.1	astalavista	as_event	413437	413898	.	-	.	as_code "1^ , 2^"; transcript1_id "TCONS_00005746"; splice_chain1 "413437"; transcript2_id "TCONS_00005749"; splice_chain2 "413898";
NW_011934241.1	astalavista	as_event	410381	410513	.	-	.	as_code "1^ , 2^"; transcript1_id "TCONS_00005746"; splice_chain1 "410381"; transcript2_id "TCONS_00005747"; splice_chain2 "410513";
NW_011934241.1	astalavista	as_event	410683	410692	.	-	.	as_code "1^ , 2^"; transcript1_id "TCONS_00005746"; splice_chain1 "410692"; transcript2_id "TCONS_00005749"; splice_chain2 "410683";
NW_011934241.1	astalavista	as_event	219270	219276	.	+	.	as_code "1^ , 2^"; transcript1_id "TCONS_00005568"; splice_chain1 "219270"; transcript2_id "TCONS_00005567"; splice_chain2 "219276";
NW_011934241.1	astalavista	as_event	217937	218003	.	+	.	as_code "1^ , 2^"; transcript1_id "TCONS_00005568"; splice_chain1 "218003"; transcript2_id "TCONS_00005570"; splice_chain2 "217937";
NW_011934241.1	astalavista	as_event	244878	244893	.	-	.	as_code "1^ , 2^"; transcript1_id "TCONS_00005708"; splice_chain1 "244893"; transcript2_id "TCONS_00005709"; splice_chain2 "244878";
NW_011934241.1	astalavista	as_event	232605	232663	.	+	.	as_code "1^ , 2^"; transcript1_id "TCONS_00005573"; splice_chain1 "232605"; transcript2_id "TCONS_00005574"; splice_chain2 "232663";
NW_011934241.1	astalavista	as_event	232277	232430	.	+	.	as_code "1^ , 2^"; transcript1_id "TCONS_00005573"; splice_chain1 "232430"; transcript2_id "TCONS_00005575"; splice_chain2 "232277";
NW_011934477.1	astalavista	as_event	49377	49413	.	-	.	as_code "1^ , 2^"; transcript1_id "TCONS_00012801"; splice_chain1 "49413"; transcript2_id "TCONS_00012802"; splice_chain2 "49377";
NW_011934477.1	astalavista	as_event	47336	48980	.	-	.	as_code "1^ , 2^"; transcript1_id "TCONS_00012801"; splice_chain1 "47336"; transcript2_id "TCONS_00012802"; splice_chain2 "48980";
NW_011934241.1	astalavista	as_event	254343	254358	.	+	.	as_code "1^ , 2^"; transcript1_id "TCONS_00005577"; splice_chain1 "254343"; transcript2_id "TCONS_00005578"; splice_chain2 "254358";
NW_011934241.1	astalavista	as_event	252617	252877	.	+	.	as_code "1^ , 2^"; transcript1_id "TCONS_00005577"; splice_chain1 "252877"; transcript2_id "TCONS_00005579"; splice_chain2 "252617";
NW_011934477.1	astalavista	as_event	58039	58047	.	-	.	as_code "1^ , 2^"; transcript1_id "TCONS_00012803"; splice_chain1 "58047"; transcript2_id "TCONS_00012804"; splice_chain2 "58039";
NW_011934477.1	astalavista	as_event	26580	26601	.	+	.	as_code "1^ , 2^"; transcript1_id "TCONS_00012753"; splice_chain1 "26601"; transcript2_id "TCONS_00012752"; splice_chain2 "26580";
NW_011934241.1	astalavista	as_event	200817	200844	.	-	.	as_code "1^ , 2^"; transcript1_id "TCONS_00005700"; splice_chain1 "200817"; transcript2_id "TCONS_00005702"; splice_chain2 "200844";
NW_011934241.1	astalavista	as_event	195689	195740	.	-	.	as_code "1^ , 2^"; transcript1_id "TCONS_00005700"; splice_chain1 "195740"; transcript2_id "TCONS_00005701"; splice_chain2 "195689";
NW_011934241.1	astalavista	as_event	213251	213332	.	+	.	as_code "1^ , 2^"; transcript1_id "TCONS_00005563"; splice_chain1 "213332"; transcript2_id "TCONS_00005564"; splice_chain2 "213251";
NW_011934477.1	astalavista	as_event	8616	8634	.	-	.	as_code "1^ , 2^"; transcript1_id "TCONS_00012786"; splice_chain1 "8634"; transcript2_id "TCONS_00012787"; splice_chain2 "8616";
NW_011934477.1	astalavista	as_event	7090	7096	.	-	.	as_code "1^ , 2^"; transcript1_id "TCONS_00012786"; splice_chain1 "7090"; transcript2_id "TCONS_00012787"; splice_chain2 "7096";
NW_011934241.1	astalavista	as_event	309982	309988	.	-	.	as_code "1^ , 2^"; transcript1_id "TCONS_00005721"; splice_chain1 "309988"; transcript2_id "TCONS_00005722"; splice_chain2 "309982";
NW_011934241.1	astalavista	as_event	323627	323780	.	-	.	as_code "1^ , 2^"; transcript1_id "TCONS_00005727"; splice_chain1 "323627"; transcript2_id "TCONS_00005728"; splice_chain2 "323780";
NW_011934241.1	astalavista	as_event	285046	285134	.	+	.	as_code "1^ , 2^"; transcript1_id "TCONS_00005599"; splice_chain1 "285134"; transcript2_id "TCONS_00005601"; splice_chain2 "285046";
NW_011934241.1	astalavista	as_event	273111	273219	.	+	.	as_code "1^ , 2^"; transcript1_id "TCONS_00005592"; splice_chain1 "273219"; transcript2_id "TCONS_00005591"; splice_chain2 "273111";
NW_011934241.1	astalavista	as_event	273643	273691	.	+	.	as_code "1^ , 2^"; transcript1_id "TCONS_00005592"; splice_chain1 "273691"; transcript2_id "TCONS_00005591"; splice_chain2 "273643";
NW_011934241.1	astalavista	as_event	277077	277086	.	+	.	as_code "1^ , 2^"; transcript1_id "TCONS_00005592"; splice_chain1 "277086"; transcript2_id "TCONS_00005591"; splice_chain2 "277077";
NW_011934241.1	astalavista	as_event	291821	291851	.	-	.	as_code "1^ , 2^"; transcript1_id "TCONS_00005716"; splice_chain1 "291851"; transcript2_id "TCONS_00005717"; splice_chain2 "291821";
NW_011934241.1	astalavista	as_event	291478	291511	.	-	.	as_code "1^ , 2^"; transcript1_id "TCONS_00005716"; splice_chain1 "291511"; transcript2_id "TCONS_00005717"; splice_chain2 "291478";
NW_011934241.1	astalavista	as_event	289652	289667	.	-	.	as_code "1^ , 2^"; transcript1_id "TCONS_00005716"; splice_chain1 "289667"; transcript2_id "TCONS_00005717"; splice_chain2 "289652";
NW_011934400.1	astalavista	as_event	18438	18452	.	-	.	as_code "1^ , 2^"; transcript1_id "TCONS_00010882"; splice_chain1 "18438"; transcript2_id "TCONS_00010881"; splice_chain2 "18452";
NW_011934400.1	astalavista	as_event	18438	18504	.	-	.	as_code "1^ , 2^"; transcript1_id "TCONS_00010882"; splice_chain1 "18438"; transcript2_id "TCONS_00010884"; splice_chain2 "18504";
NW_011934400.1	astalavista	as_event	18452	18504	.	-	.	as_code "1^ , 2^"; transcript1_id "TCONS_00010881"; splice_chain1 "18452"; transcript2_id "TCONS_00010884"; splice_chain2 "18504";
NW_011934400.1	astalavista	as_event	6816	6928	.	-	.	as_code "1^ , 2^"; transcript1_id "TCONS_00010876"; splice_chain1 "6928"; transcript2_id "TCONS_00010877"; splice_chain2 "6816";
NW_011934400.1	astalavista	as_event	6788	6928	.	-	.	as_code "1^ , 2^"; transcript1_id "TCONS_00010876"; splice_chain1 "6928"; transcript2_id "TCONS_00010878"; splice_chain2 "6788";
NW_011934400.1	astalavista	as_event	6788	6816	.	-	.	as_code "1^ , 2^"; transcript1_id "TCONS_00010877"; splice_chain1 "6816"; transcript2_id "TCONS_00010878"; splice_chain2 "6788";
NW_011934258.1	astalavista	as_event	275928	276051	.	+	.	as_code "1^ , 2^"; transcript1_id "TCONS_00006890"; splice_chain1 "276051"; transcript2_id "TCONS_00006891"; splice_chain2 "275928";
NW_011934258.1	astalavista	as_event	255094	255133	.	+	.	as_code "1^ , 2^"; transcript1_id "TCONS_00006886"; splice_chain1 "255133"; transcript2_id "TCONS_00006887"; splice_chain2 "255094";
NW_011934258.1	astalavista	as_event	301109	301124	.	-	.	as_code "1^ , 2^"; transcript1_id "TCONS_00007175"; splice_chain1 "301109"; transcript2_id "TCONS_00007176"; splice_chain2 "301124";
NW_011934258.1	astalavista	as_event	291901	291916	.	+	.	as_code "1^ , 2^"; transcript1_id "TCONS_00006895"; splice_chain1 "291901"; transcript2_id "TCONS_00006896"; splice_chain2 "291916";
NW_011934258.1	astalavista	as_event	337327	337348	.	-	.	as_code "1^ , 2^"; transcript1_id "TCONS_00007185"; splice_chain1 "337327"; transcript2_id "TCONS_00007187"; splice_chain2 "337348";
NW_011934258.1	astalavista	as_event	386491	386503	.	+	.	as_code "1^ , 2^"; transcript1_id "TCONS_00006928"; splice_chain1 "386491"; transcript2_id "TCONS_00006929"; splice_chain2 "386503";
NW_011934258.1	astalavista	as_event	384850	384950	.	-	.	as_code "1^ , 2^"; transcript1_id "TCONS_00007192"; splice_chain1 "384850"; transcript2_id "TCONS_00007193"; splice_chain2 "384950";
NW_011934258.1	astalavista	as_event	370556	370605	.	+	.	as_code "1^ , 2^"; transcript1_id "TCONS_00006918"; splice_chain1 "370556"; transcript2_id "TCONS_00006922"; splice_chain2 "370605";
NW_011934258.1	astalavista	as_event	355109	355145	.	+	.	as_code "1^ , 2^"; transcript1_id "TCONS_00006911"; splice_chain1 "355109"; transcript2_id "TCONS_00006913"; splice_chain2 "355145";
NW_011934258.1	astalavista	as_event	356535	356638	.	+	.	as_code "1^ , 2^"; transcript1_id "TCONS_00006911"; splice_chain1 "356535"; transcript2_id "TCONS_00006913"; splice_chain2 "356638";
NW_011934118.1	astalavista	as_event	194495	195173	.	-	.	as_code "1^ , 2^"; transcript1_id "TCONS_00000161"; splice_chain1 "194495"; transcript2_id "TCONS_00000163"; splice_chain2 "195173";
NW_011934118.1	astalavista	as_event	183644	183677	.	+	.	as_code "1^ , 2^"; transcript1_id "TCONS_00000071"; splice_chain1 "183644"; transcript2_id "TCONS_00000072"; splice_chain2 "183677";
NW_011934118.1	astalavista	as_event	245977	246028	.	+	.	as_code "1^ , 2^"; transcript1_id "TCONS_00000090"; splice_chain1 "245977"; transcript2_id "TCONS_00000091"; splice_chain2 "246028";
NW_011934118.1	astalavista	as_event	203479	203494	.	-	.	as_code "1^ , 2^"; transcript1_id "TCONS_00000165"; splice_chain1 "203494"; transcript2_id "TCONS_00000166"; splice_chain2 "203479";
NW_011934258.1	astalavista	as_event	424254	424413	.	+	.	as_code "1^ , 2^"; transcript1_id "TCONS_00006939"; splice_chain1 "424413"; transcript2_id "TCONS_00006941"; splice_chain2 "424254";
NW_011934118.1	astalavista	as_event	227103	227107	.	-	.	as_code "1^ , 2^"; transcript1_id "TCONS_00000173"; splice_chain1 "227107"; transcript2_id "TCONS_00000174"; splice_chain2 "227103";
NW_011934258.1	astalavista	as_event	480634	480787	.	-	.	as_code "1^ , 2^"; transcript1_id "TCONS_00007217"; splice_chain1 "480634"; transcript2_id "TCONS_00007218"; splice_chain2 "480787";
NW_011934258.1	astalavista	as_event	480006	480015	.	-	.	as_code "1^ , 2^"; transcript1_id "TCONS_00007217"; splice_chain1 "480015"; transcript2_id "TCONS_00007218"; splice_chain2 "480006";
NW_011934258.1	astalavista	as_event	466519	466531	.	+	.	as_code "1^ , 2^"; transcript1_id "TCONS_00006952"; splice_chain1 "466519"; transcript2_id "TCONS_00006951"; splice_chain2 "466531";
NW_011934258.1	astalavista	as_event	473684	473688	.	+	.	as_code "1^ , 2^"; transcript1_id "TCONS_00006952"; splice_chain1 "473688"; transcript2_id "TCONS_00006951"; splice_chain2 "473684";
NW_011934258.1	astalavista	as_event	460840	460904	.	+	.	as_code "1^ , 2^"; transcript1_id "TCONS_00006952"; splice_chain1 "460904"; transcript2_id "TCONS_00006954"; splice_chain2 "460840";
NW_011934258.1	astalavista	as_event	500060	500225	.	+	.	as_code "1^ , 2^"; transcript1_id "TCONS_00006968"; splice_chain1 "500225"; transcript2_id "TCONS_00006970"; splice_chain2 "500060";
NW_011934258.1	astalavista	as_event	500492	500513	.	+	.	as_code "1^ , 2^"; transcript1_id "TCONS_00006968"; splice_chain1 "500492"; transcript2_id "TCONS_00006973"; splice_chain2 "500513";
NW_011934258.1	astalavista	as_event	529660	529768	.	-	.	as_code "1^ , 2^"; transcript1_id "TCONS_00007238"; splice_chain1 "529660"; transcript2_id "TCONS_00007239"; splice_chain2 "529768";
NW_011934118.1	astalavista	as_event	15540	15573	.	+	.	as_code "1^ , 2^"; transcript1_id "TCONS_00000019"; splice_chain1 "15573"; transcript2_id "TCONS_00000020"; splice_chain2 "15540";
NW_011934118.1	astalavista	as_event	13715	13736	.	+	.	as_code "1^ , 2^"; transcript1_id "TCONS_00000019"; splice_chain1 "13736"; transcript2_id "TCONS_00000021"; splice_chain2 "13715";
NW_011934118.1	astalavista	as_event	29796	30808	.	-	.	as_code "1^ , 2^"; transcript1_id "TCONS_00000110"; splice_chain1 "29796"; transcript2_id "TCONS_00000111"; splice_chain2 "30808";
NW_011934118.1	astalavista	as_event	24306	25014	.	-	.	as_code "1^ , 2^"; transcript1_id "TCONS_00000110"; splice_chain1 "24306"; transcript2_id "TCONS_00000113"; splice_chain2 "25014";
NW_011934118.1	astalavista	as_event	40929	41169	.	+	.	as_code "1^ , 2^"; transcript1_id "TCONS_00000026"; splice_chain1 "41169"; transcript2_id "TCONS_00000027"; splice_chain2 "40929";
NW_011934118.1	astalavista	as_event	47138	47161	.	+	.	as_code "1^ , 2^"; transcript1_id "TCONS_00000028"; splice_chain1 "47138"; transcript2_id "TCONS_00000029"; splice_chain2 "47161";
NW_011934118.1	astalavista	as_event	48518	48719	.	+	.	as_code "1^ , 2^"; transcript1_id "TCONS_00000028"; splice_chain1 "48518"; transcript2_id "TCONS_00000029"; splice_chain2 "48719";
NW_011934258.1	astalavista	as_event	548822	548834	.	-	.	as_code "1^ , 2^"; transcript1_id "TCONS_00007250"; splice_chain1 "548822"; transcript2_id "TCONS_00007252"; splice_chain2 "548834";
NW_011934118.1	astalavista	as_event	81226	81232	.	+	.	as_code "1^ , 2^"; transcript1_id "TCONS_00000042"; splice_chain1 "81226"; transcript2_id "TCONS_00000044"; splice_chain2 "81232";
NW_011934118.1	astalavista	as_event	84802	84832	.	+	.	as_code "1^ , 2^"; transcript1_id "TCONS_00000042"; splice_chain1 "84802"; transcript2_id "TCONS_00000044"; splice_chain2 "84832";
NW_011934118.1	astalavista	as_event	85716	85734	.	+	.	as_code "1^ , 2^"; transcript1_id "TCONS_00000042"; splice_chain1 "85716"; transcript2_id "TCONS_00000044"; splice_chain2 "85734";
NW_011934118.1	astalavista	as_event	124921	125152	.	+	.	as_code "1^ , 2^"; transcript1_id "TCONS_00000052"; splice_chain1 "125152"; transcript2_id "TCONS_00000054"; splice_chain2 "124921";
NW_011934118.1	astalavista	as_event	125788	125851	.	+	.	as_code "1^ , 2^"; transcript1_id "TCONS_00000052"; splice_chain1 "125851"; transcript2_id "TCONS_00000054"; splice_chain2 "125788";
NW_011934118.1	astalavista	as_event	109309	109368	.	-	.	as_code "1^ , 2^"; transcript1_id "TCONS_00000138"; splice_chain1 "109368"; transcript2_id "TCONS_00000139"; splice_chain2 "109309";
NW_011934118.1	astalavista	as_event	136532	136655	.	+	.	as_code "1^ , 2^"; transcript1_id "TCONS_00000059"; splice_chain1 "136655"; transcript2_id "TCONS_00000060"; splice_chain2 "136532";
NW_011934146.1	astalavista	as_event	394564	394587	.	+	.	as_code "1^ , 2^"; transcript1_id "TCONS_00001541"; splice_chain1 "394564"; transcript2_id "TCONS_00001542"; splice_chain2 "394587";
NW_011934472.1	astalavista	as_event	560	565	.	+	.	as_code "1^ , 2^"; transcript1_id "TCONS_00012269"; splice_chain1 "560"; transcript2_id "TCONS_00012270"; splice_chain2 "565";
NW_011934407.1	astalavista	as_event	45249	45435	.	+	.	as_code "1^ , 2^"; transcript1_id "TCONS_00011153"; splice_chain1 "45249"; transcript2_id "TCONS_00011152"; splice_chain2 "45435";
NW_011934143.1	astalavista	as_event	6241	6297	.	+	.	as_code "1^ , 2^"; transcript1_id "TCONS_00001058"; splice_chain1 "6297"; transcript2_id "TCONS_00001063"; splice_chain2 "6241";
NW_011934118.1	astalavista	as_event	283597	283624	.	-	.	as_code "1^ , 2^"; transcript1_id "TCONS_00000182"; splice_chain1 "283624"; transcript2_id "TCONS_00000183"; splice_chain2 "283597";
NW_011934118.1	astalavista	as_event	291945	292053	.	+	.	as_code "1^ , 2^"; transcript1_id "TCONS_00000102"; splice_chain1 "291945"; transcript2_id "TCONS_00000103"; splice_chain2 "292053";
NW_011934272.1	astalavista	as_event	4806	4832	.	+	.	as_code "1^ , 2^"; transcript1_id "TCONS_00008002"; splice_chain1 "4806"; transcript2_id "TCONS_00008003"; splice_chain2 "4832";
NW_011934407.1	astalavista	as_event	198250	198299	.	+	.	as_code "1^ , 2^"; transcript1_id "TCONS_00011193"; splice_chain1 "198299"; transcript2_id "TCONS_00011194"; splice_chain2 "198250";
NW_011934407.1	astalavista	as_event	188184	188277	.	+	.	as_code "1^ , 2^"; transcript1_id "TCONS_00011189"; splice_chain1 "188277"; transcript2_id "TCONS_00011190"; splice_chain2 "188184";
NW_011934407.1	astalavista	as_event	177628	177661	.	-	.	as_code "1^ , 2^"; transcript1_id "TCONS_00011257"; splice_chain1 "177661"; transcript2_id "TCONS_00011258"; splice_chain2 "177628";
NW_011934407.1	astalavista	as_event	170434	170482	.	+	.	as_code "1^ , 2^"; transcript1_id "TCONS_00011186"; splice_chain1 "170482"; transcript2_id "TCONS_00011187"; splice_chain2 "170434";
NW_011934407.1	astalavista	as_event	125308	125347	.	-	.	as_code "1^ , 2^"; transcript1_id "TCONS_00011244"; splice_chain1 "125308"; transcript2_id "TCONS_00011246"; splice_chain2 "125347";
NW_011934407.1	astalavista	as_event	134525	134534	.	+	.	as_code "1^ , 2^"; transcript1_id "TCONS_00011173"; splice_chain1 "134525"; transcript2_id "TCONS_00011175"; splice_chain2 "134534";
NW_011934407.1	astalavista	as_event	160615	161005	.	+	.	as_code "1^ , 2^"; transcript1_id "TCONS_00011183"; splice_chain1 "160615"; transcript2_id "TCONS_00011185"; splice_chain2 "161005";
NW_011934407.1	astalavista	as_event	105487	105495	.	-	.	as_code "1^ , 2^"; transcript1_id "TCONS_00011235"; splice_chain1 "105495"; transcript2_id "TCONS_00011236"; splice_chain2 "105487";
NW_011934407.1	astalavista	as_event	113808	113893	.	-	.	as_code "1^ , 2^"; transcript1_id "TCONS_00011235"; splice_chain1 "113893"; transcript2_id "TCONS_00011237"; splice_chain2 "113808";
NW_011934407.1	astalavista	as_event	115505	115529	.	-	.	as_code "1^ , 2^"; transcript1_id "TCONS_00011235"; splice_chain1 "115505"; transcript2_id "TCONS_00011243"; splice_chain2 "115529";
NW_011934407.1	astalavista	as_event	74096	74120	.	-	.	as_code "1^ , 2^"; transcript1_id "TCONS_00011222"; splice_chain1 "74096"; transcript2_id "TCONS_00011226"; splice_chain2 "74120";
NW_011934407.1	astalavista	as_event	83632	83642	.	+	.	as_code "1^ , 2^"; transcript1_id "TCONS_00011163"; splice_chain1 "83632"; transcript2_id "TCONS_00011164"; splice_chain2 "83642";
NW_011934155.1	astalavista	as_event	79175	79208	.	-	.	as_code "1^ , 2^"; transcript1_id "TCONS_00001739"; splice_chain1 "79208"; transcript2_id "TCONS_00001740"; splice_chain2 "79175";
NW_011934155.1	astalavista	as_event	18276	18342	.	-	.	as_code "1^ , 2^"; transcript1_id "TCONS_00001722"; splice_chain1 "18276"; transcript2_id "TCONS_00001724"; splice_chain2 "18342";
NW_011934155.1	astalavista	as_event	41256	41782	.	-	.	as_code "1^ , 2^"; transcript1_id "TCONS_00001729"; splice_chain1 "41256"; transcript2_id "TCONS_00001731"; splice_chain2 "41782";
NW_011934155.1	astalavista	as_event	43978	44403	.	-	.	as_code "1^ , 2^"; transcript1_id "TCONS_00001729"; splice_chain1 "44403"; transcript2_id "TCONS_00001730"; splice_chain2 "43978";
NW_011934155.1	astalavista	as_event	32649	32658	.	-	.	as_code "1^ , 2^"; transcript1_id "TCONS_00001726"; splice_chain1 "32658"; transcript2_id "TCONS_00001728"; splice_chain2 "32649";
NW_011934272.1	astalavista	as_event	49517	49519	.	+	.	as_code "1^ , 2^"; transcript1_id "TCONS_00008022"; splice_chain1 "49517"; transcript2_id "TCONS_00008023"; splice_chain2 "49519";
NW_011934272.1	astalavista	as_event	16449	16470	.	-	.	as_code "1^ , 2^"; transcript1_id "TCONS_00008028"; splice_chain1 "16470"; transcript2_id "TCONS_00008029"; splice_chain2 "16449";
NW_011934272.1	astalavista	as_event	19948	19972	.	+	.	as_code "1^ , 2^"; transcript1_id "TCONS_00008014"; splice_chain1 "19948"; transcript2_id "TCONS_00008015"; splice_chain2 "19972";
NW_011934272.1	astalavista	as_event	31310	31402	.	-	.	as_code "1^ , 2^"; transcript1_id "TCONS_00008032"; splice_chain1 "31310"; transcript2_id "TCONS_00008033"; splice_chain2 "31402";
NW_011934258.1	astalavista	as_event	630933	630963	.	-	.	as_code "1^ , 2^"; transcript1_id "TCONS_00007275"; splice_chain1 "630933"; transcript2_id "TCONS_00007276"; splice_chain2 "630963";
NW_011934258.1	astalavista	as_event	659978	659996	.	-	.	as_code "1^ , 2^"; transcript1_id "TCONS_00007283"; splice_chain1 "659996"; transcript2_id "TCONS_00007284"; splice_chain2 "659978";
NW_011934155.1	astalavista	as_event	95567	95594	.	-	.	as_code "1^ , 2^"; transcript1_id "TCONS_00001745"; splice_chain1 "95594"; transcript2_id "TCONS_00001746"; splice_chain2 "95567";
NW_011934155.1	astalavista	as_event	95074	95095	.	-	.	as_code "1^ , 2^"; transcript1_id "TCONS_00001745"; splice_chain1 "95074"; transcript2_id "TCONS_00001746"; splice_chain2 "95095";
NW_011934155.1	astalavista	as_event	91970	91997	.	+	.	as_code "1^ , 2^"; transcript1_id "TCONS_00001706"; splice_chain1 "91970"; transcript2_id "TCONS_00001707"; splice_chain2 "91997";
NW_011934258.1	astalavista	as_event	614644	614659	.	-	.	as_code "1^ , 2^"; transcript1_id "TCONS_00007268"; splice_chain1 "614659"; transcript2_id "TCONS_00007271"; splice_chain2 "614644";
NW_011934258.1	astalavista	as_event	598858	599029	.	+	.	as_code "1^ , 2^"; transcript1_id "TCONS_00007007"; splice_chain1 "599029"; transcript2_id "TCONS_00007008"; splice_chain2 "598858";
NW_011934209.1	astalavista	as_event	512955	512997	.	+	.	as_code "1^ , 2^"; transcript1_id "TCONS_00003994"; splice_chain1 "512955"; transcript2_id "TCONS_00003996"; splice_chain2 "512997";
NW_011934209.1	astalavista	as_event	517458	517482	.	+	.	as_code "1^ , 2^"; transcript1_id "TCONS_00003996"; splice_chain1 "517482"; transcript2_id "TCONS_00003997"; splice_chain2 "517458";
NW_011934209.1	astalavista	as_event	496166	496221	.	-	.	as_code "1^ , 2^"; transcript1_id "TCONS_00004139"; splice_chain1 "496166"; transcript2_id "TCONS_00004140"; splice_chain2 "496221";
NW_011934258.1	astalavista	as_event	120921	120936	.	+	.	as_code "1^ , 2^"; transcript1_id "TCONS_00006851"; splice_chain1 "120936"; transcript2_id "TCONS_00006852"; splice_chain2 "120921";
NW_011934209.1	astalavista	as_event	479676	479685	.	+	.	as_code "1^ , 2^"; transcript1_id "TCONS_00003980"; splice_chain1 "479685"; transcript2_id "TCONS_00003982"; splice_chain2 "479676";
NW_011934209.1	astalavista	as_event	458530	458554	.	+	.	as_code "1^ , 2^"; transcript1_id "TCONS_00003969"; splice_chain1 "458530"; transcript2_id "TCONS_00003970"; splice_chain2 "458554";
NW_011934258.1	astalavista	as_event	35363	35402	.	-	.	as_code "1^ , 2^"; transcript1_id "TCONS_00007087"; splice_chain1 "35402"; transcript2_id "TCONS_00007088"; splice_chain2 "35363";
NW_011934209.1	astalavista	as_event	484063	484117	.	-	.	as_code "1^ , 2^"; transcript1_id "TCONS_00004135"; splice_chain1 "484117"; transcript2_id "TCONS_00004134"; splice_chain2 "484063";
NW_011934258.1	astalavista	as_event	11595	11619	.	-	.	as_code "1^ , 2^"; transcript1_id "TCONS_00007078"; splice_chain1 "11619"; transcript2_id "TCONS_00007079"; splice_chain2 "11595";
NW_011934258.1	astalavista	as_event	14073	14118	.	-	.	as_code "1^ , 2^"; transcript1_id "TCONS_00007078"; splice_chain1 "14118"; transcript2_id "TCONS_00007080"; splice_chain2 "14073";
NW_011934258.1	astalavista	as_event	22322	22337	.	+	.	as_code "1^ , 2^"; transcript1_id "TCONS_00006824"; splice_chain1 "22337"; transcript2_id "TCONS_00006823"; splice_chain2 "22322";
NW_011934258.1	astalavista	as_event	37411	37429	.	+	.	as_code "1^ , 2^"; transcript1_id "TCONS_00006828"; splice_chain1 "37429"; transcript2_id "TCONS_00006829"; splice_chain2 "37411";
NW_011934209.1	astalavista	as_event	445750	445792	.	-	.	as_code "1^ , 2^"; transcript1_id "TCONS_00004125"; splice_chain1 "445750"; transcript2_id "TCONS_00004126"; splice_chain2 "445792";
NW_011934209.1	astalavista	as_event	428548	428665	.	-	.	as_code "1^ , 2^"; transcript1_id "TCONS_00004123"; splice_chain1 "428548"; transcript2_id "TCONS_00004124"; splice_chain2 "428665";
NW_011934209.1	astalavista	as_event	413828	413891	.	+	.	as_code "1^ , 2^"; transcript1_id "TCONS_00003959"; splice_chain1 "413891"; transcript2_id "TCONS_00003960"; splice_chain2 "413828";
NW_011934209.1	astalavista	as_event	415083	415095	.	+	.	as_code "1^ , 2^"; transcript1_id "TCONS_00003959"; splice_chain1 "415083"; transcript2_id "TCONS_00003960"; splice_chain2 "415095";
NW_011934124.1	astalavista	as_event	227460	227483	.	+	.	as_code "1^ , 2^"; transcript1_id "TCONS_00000442"; splice_chain1 "227460"; transcript2_id "TCONS_00000443"; splice_chain2 "227483";
NW_011934409.1	astalavista	as_event	5048	5142	.	-	.	as_code "1^ , 2^"; transcript1_id "TCONS_00011266"; splice_chain1 "5048"; transcript2_id "TCONS_00011268"; splice_chain2 "5142";
NW_011934241.1	astalavista	as_event	113908	113920	.	+	.	as_code "1^ , 2^"; transcript1_id "TCONS_00005537"; splice_chain1 "113908"; transcript2_id "TCONS_00005538"; splice_chain2 "113920";
NW_011934241.1	astalavista	as_event	104588	104633	.	-	.	as_code "1^ , 2^"; transcript1_id "TCONS_00005672"; splice_chain1 "104633"; transcript2_id "TCONS_00005674"; splice_chain2 "104588";
NW_011934241.1	astalavista	as_event	44827	44839	.	+	.	as_code "1^ , 2^"; transcript1_id "TCONS_00005526"; splice_chain1 "44839"; transcript2_id "TCONS_00005527"; splice_chain2 "44827";
NW_011934241.1	astalavista	as_event	80066	80111	.	+	.	as_code "1^ , 2^"; transcript1_id "TCONS_00005528"; splice_chain1 "80111"; transcript2_id "TCONS_00005529"; splice_chain2 "80066";
NW_011934209.1	astalavista	as_event	235845	235862	.	+	.	as_code "1^ , 2^"; transcript1_id "TCONS_00003907"; splice_chain1 "235845"; transcript2_id "TCONS_00003908"; splice_chain2 "235862";
NW_011934209.1	astalavista	as_event	261311	261353	.	+	.	as_code "1^ , 2^"; transcript1_id "TCONS_00003910"; splice_chain1 "261311"; transcript2_id "TCONS_00003911"; splice_chain2 "261353";
NW_011934233.1	astalavista	as_event	69558	69561	.	-	.	as_code "1^ , 2^"; transcript1_id "TCONS_00005432"; splice_chain1 "69558"; transcript2_id "TCONS_00005433"; splice_chain2 "69561";
NW_011934209.1	astalavista	as_event	203644	203648	.	-	.	as_code "1^ , 2^"; transcript1_id "TCONS_00004055"; splice_chain1 "203644"; transcript2_id "TCONS_00004056"; splice_chain2 "203648";
NW_011934209.1	astalavista	as_event	205076	205253	.	-	.	as_code "1^ , 2^"; transcript1_id "TCONS_00004055"; splice_chain1 "205076"; transcript2_id "TCONS_00004059"; splice_chain2 "205253";
NW_011934233.1	astalavista	as_event	55827	55875	.	-	.	as_code "1^ , 2^"; transcript1_id "TCONS_00005428"; splice_chain1 "55875"; transcript2_id "TCONS_00005429"; splice_chain2 "55827";
NW_011934233.1	astalavista	as_event	58390	58507	.	+	.	as_code "1^ , 2^"; transcript1_id "TCONS_00005409"; splice_chain1 "58507"; transcript2_id "TCONS_00005410"; splice_chain2 "58390";
NW_011934233.1	astalavista	as_event	59806	59821	.	+	.	as_code "1^ , 2^"; transcript1_id "TCONS_00005409"; splice_chain1 "59806"; transcript2_id "TCONS_00005410"; splice_chain2 "59821";
NW_011934128.1	astalavista	as_event	24562	24567	.	+	.	as_code "1^ , 2^"; transcript1_id "TCONS_00000664"; splice_chain1 "24562"; transcript2_id "TCONS_00000665"; splice_chain2 "24567";
NW_011934312.1	astalavista	as_event	3836	3852	.	+	.	as_code "1^ , 2^"; transcript1_id "TCONS_00008741"; splice_chain1 "3852"; transcript2_id "TCONS_00008742"; splice_chain2 "3836";
NW_011934312.1	astalavista	as_event	1671	1719	.	-	.	as_code "1^ , 2^"; transcript1_id "TCONS_00008745"; splice_chain1 "1671"; transcript2_id "TCONS_00008746"; splice_chain2 "1719";
NW_011934312.1	astalavista	as_event	9543	9606	.	+	.	as_code "1^ , 2^"; transcript1_id "TCONS_00008743"; splice_chain1 "9543"; transcript2_id "TCONS_00008744"; splice_chain2 "9606";
NW_011934241.1	astalavista	as_event	3585	3605	.	+	.	as_code "1^ , 2^"; transcript1_id "TCONS_00005515"; splice_chain1 "3605"; transcript2_id "TCONS_00005516"; splice_chain2 "3585";
NW_011934241.1	astalavista	as_event	6254	6284	.	-	.	as_code "1^ , 2^"; transcript1_id "TCONS_00005640"; splice_chain1 "6254"; transcript2_id "TCONS_00005641"; splice_chain2 "6284";
NW_011934241.1	astalavista	as_event	49605	49614	.	-	.	as_code "1^ , 2^"; transcript1_id "TCONS_00005655"; splice_chain1 "49605"; transcript2_id "TCONS_00005656"; splice_chain2 "49614";
NW_011934128.1	astalavista	as_event	34729	34746	.	-	.	as_code "1^ , 2^"; transcript1_id "TCONS_00000678"; splice_chain1 "34746"; transcript2_id "TCONS_00000679"; splice_chain2 "34729";
NW_011934209.1	astalavista	as_event	378826	378828	.	-	.	as_code "1^ , 2^"; transcript1_id "TCONS_00004112"; splice_chain1 "378828"; transcript2_id "TCONS_00004113"; splice_chain2 "378826";
NW_011934258.1	astalavista	as_event	205250	205277	.	-	.	as_code "1^ , 2^"; transcript1_id "TCONS_00007137"; splice_chain1 "205250"; transcript2_id "TCONS_00007138"; splice_chain2 "205277";
NW_011934258.1	astalavista	as_event	200556	200631	.	+	.	as_code "1^ , 2^"; transcript1_id "TCONS_00006872"; splice_chain1 "200631"; transcript2_id "TCONS_00006873"; splice_chain2 "200556";
NW_011934258.1	astalavista	as_event	248660	248708	.	+	.	as_code "1^ , 2^"; transcript1_id "TCONS_00006883"; splice_chain1 "248708"; transcript2_id "TCONS_00006884"; splice_chain2 "248660";
NW_011934209.1	astalavista	as_event	342079	342157	.	-	.	as_code "1^ , 2^"; transcript1_id "TCONS_00004098"; splice_chain1 "342079"; transcript2_id "TCONS_00004100"; splice_chain2 "342157";
NW_011934209.1	astalavista	as_event	348241	348243	.	-	.	as_code "1^ , 2^"; transcript1_id "TCONS_00004101"; splice_chain1 "348243"; transcript2_id "TCONS_00004102"; splice_chain2 "348241";
NW_011934209.1	astalavista	as_event	356446	356464	.	-	.	as_code "1^ , 2^"; transcript1_id "TCONS_00004104"; splice_chain1 "356464"; transcript2_id "TCONS_00004105"; splice_chain2 "356446";
NW_011934209.1	astalavista	as_event	369914	369929	.	-	.	as_code "1^ , 2^"; transcript1_id "TCONS_00004108"; splice_chain1 "369929"; transcript2_id "TCONS_00004110"; splice_chain2 "369914";
NW_011934209.1	astalavista	as_event	369072	369099	.	-	.	as_code "1^ , 2^"; transcript1_id "TCONS_00004108"; splice_chain1 "369072"; transcript2_id "TCONS_00004110"; splice_chain2 "369099";
NW_011934209.1	astalavista	as_event	372461	372476	.	+	.	as_code "1^ , 2^"; transcript1_id "TCONS_00003945"; splice_chain1 "372461"; transcript2_id "TCONS_00003946"; splice_chain2 "372476";
NW_011934241.1	astalavista	as_event	165699	165903	.	+	.	as_code "1^ , 2^"; transcript1_id "TCONS_00005554"; splice_chain1 "165903"; transcript2_id "TCONS_00005556"; splice_chain2 "165699";
NW_011934258.1	astalavista	as_event	165125	165137	.	+	.	as_code "1^ , 2^"; transcript1_id "TCONS_00006861"; splice_chain1 "165137"; transcript2_id "TCONS_00006862"; splice_chain2 "165125";
NW_011934258.1	astalavista	as_event	136935	136947	.	-	.	as_code "1^ , 2^"; transcript1_id "TCONS_00007120"; splice_chain1 "136947"; transcript2_id "TCONS_00007122"; splice_chain2 "136935";
NW_011934209.1	astalavista	as_event	328215	328260	.	+	.	as_code "1^ , 2^"; transcript1_id "TCONS_00003937"; splice_chain1 "328260"; transcript2_id "TCONS_00003938"; splice_chain2 "328215";
NW_011934209.1	astalavista	as_event	324082	324101	.	+	.	as_code "1^ , 2^"; transcript1_id "TCONS_00003934"; splice_chain1 "324101"; transcript2_id "TCONS_00003936"; splice_chain2 "324082";
NW_011934241.1	astalavista	as_event	163373	163445	.	-	.	as_code "1^ , 2^"; transcript1_id "TCONS_00005690"; splice_chain1 "163373"; transcript2_id "TCONS_00005692"; splice_chain2 "163445";
NW_011934209.1	astalavista	as_event	276613	276769	.	-	.	as_code "1^ , 2^"; transcript1_id "TCONS_00004081"; splice_chain1 "276769"; transcript2_id "TCONS_00004082"; splice_chain2 "276613";
NW_011934209.1	astalavista	as_event	284497	285349	.	+	.	as_code "1^ , 2^"; transcript1_id "TCONS_00003916"; splice_chain1 "285349"; transcript2_id "TCONS_00003918"; splice_chain2 "284497";
NW_011934209.1	astalavista	as_event	294683	294701	.	+	.	as_code "1^ , 2^"; transcript1_id "TCONS_00003921"; splice_chain1 "294683"; transcript2_id "TCONS_00003923"; splice_chain2 "294701";
NW_011934209.1	astalavista	as_event	299595	299598	.	+	.	as_code "1^ , 2^"; transcript1_id "TCONS_00003923"; splice_chain1 "299595"; transcript2_id "TCONS_00003922"; splice_chain2 "299598";
NW_011934162.1	astalavista	as_event	269040	269055	.	+	.	as_code "1^ , 2^"; transcript1_id "TCONS_00001986"; splice_chain1 "269040"; transcript2_id "TCONS_00001987"; splice_chain2 "269055";
NW_011934215.1	astalavista	as_event	185283	185316	.	+	.	as_code "1^ , 2^"; transcript1_id "TCONS_00004945"; splice_chain1 "185283"; transcript2_id "TCONS_00004946"; splice_chain2 "185316";
NW_011934162.1	astalavista	as_event	210636	210693	.	-	.	as_code "1^ , 2^"; transcript1_id "TCONS_00002073"; splice_chain1 "210693"; transcript2_id "TCONS_00002074"; splice_chain2 "210636";
NW_011934162.1	astalavista	as_event	208309	208363	.	-	.	as_code "1^ , 2^"; transcript1_id "TCONS_00002073"; splice_chain1 "208309"; transcript2_id "TCONS_00002074"; splice_chain2 "208363";
NW_011934162.1	astalavista	as_event	205822	205828	.	-	.	as_code "1^ , 2^"; transcript1_id "TCONS_00002073"; splice_chain1 "205828"; transcript2_id "TCONS_00002074"; splice_chain2 "205822";
NW_011934215.1	astalavista	as_event	236877	236967	.	-	.	as_code "1^ , 2^"; transcript1_id "TCONS_00005053"; splice_chain1 "236877"; transcript2_id "TCONS_00005054"; splice_chain2 "236967";
NW_011934215.1	astalavista	as_event	235600	235663	.	-	.	as_code "1^ , 2^"; transcript1_id "TCONS_00005053"; splice_chain1 "235600"; transcript2_id "TCONS_00005054"; splice_chain2 "235663";
NW_011934215.1	astalavista	as_event	225594	225621	.	+	.	as_code "1^ , 2^"; transcript1_id "TCONS_00004954"; splice_chain1 "225621"; transcript2_id "TCONS_00004955"; splice_chain2 "225594";
NW_011934215.1	astalavista	as_event	219641	219650	.	+	.	as_code "1^ , 2^"; transcript1_id "TCONS_00004954"; splice_chain1 "219650"; transcript2_id "TCONS_00004956"; splice_chain2 "219641";
NW_011934215.1	astalavista	as_event	232914	232977	.	+	.	as_code "1^ , 2^"; transcript1_id "TCONS_00004954"; splice_chain1 "232914"; transcript2_id "TCONS_00004957"; splice_chain2 "232977";
NW_011934215.1	astalavista	as_event	234097	234105	.	+	.	as_code "1^ , 2^"; transcript1_id "TCONS_00004954"; splice_chain1 "234097"; transcript2_id "TCONS_00004958"; splice_chain2 "234105";
NW_011934215.1	astalavista	as_event	209825	209843	.	+	.	as_code "1^ , 2^"; transcript1_id "TCONS_00004950"; splice_chain1 "209825"; transcript2_id "TCONS_00004951"; splice_chain2 "209843";
NW_011934215.1	astalavista	as_event	213002	213056	.	+	.	as_code "1^ , 2^"; transcript1_id "TCONS_00004951"; splice_chain1 "213056"; transcript2_id "TCONS_00004953"; splice_chain2 "213002";
NW_011934215.1	astalavista	as_event	257357	257474	.	+	.	as_code "1^ , 2^"; transcript1_id "TCONS_00004964"; splice_chain1 "257474"; transcript2_id "TCONS_00004963"; splice_chain2 "257357";
NW_011934215.1	astalavista	as_event	258103	258142	.	+	.	as_code "1^ , 2^"; transcript1_id "TCONS_00004964"; splice_chain1 "258103"; transcript2_id "TCONS_00004965"; splice_chain2 "258142";
NW_011934215.1	astalavista	as_event	259570	259591	.	+	.	as_code "1^ , 2^"; transcript1_id "TCONS_00004964"; splice_chain1 "259591"; transcript2_id "TCONS_00004963"; splice_chain2 "259570";
NW_011934215.1	astalavista	as_event	263741	263795	.	+	.	as_code "1^ , 2^"; transcript1_id "TCONS_00004969"; splice_chain1 "263795"; transcript2_id "TCONS_00004970"; splice_chain2 "263741";
NW_011934215.1	astalavista	as_event	269916	269925	.	+	.	as_code "1^ , 2^"; transcript1_id "TCONS_00004969"; splice_chain1 "269916"; transcript2_id "TCONS_00004972"; splice_chain2 "269925";
NW_011934215.1	astalavista	as_event	277107	277125	.	-	.	as_code "1^ , 2^"; transcript1_id "TCONS_00005062"; splice_chain1 "277125"; transcript2_id "TCONS_00005063"; splice_chain2 "277107";
NW_011934124.1	astalavista	as_event	146908	146917	.	+	.	as_code "1^ , 2^"; transcript1_id "TCONS_00000417"; splice_chain1 "146908"; transcript2_id "TCONS_00000418"; splice_chain2 "146917";
NW_011934143.1	astalavista	as_event	479513	479514	.	-	.	as_code "1^ , 2^"; transcript1_id "TCONS_00001389"; splice_chain1 "479514"; transcript2_id "TCONS_00001390"; splice_chain2 "479513";
NW_011934380.1	astalavista	as_event	78382	78391	.	-	.	as_code "1^ , 2^"; transcript1_id "TCONS_00010475"; splice_chain1 "78391"; transcript2_id "TCONS_00010476"; splice_chain2 "78382";
NW_011934380.1	astalavista	as_event	78042	78114	.	-	.	as_code "1^ , 2^"; transcript1_id "TCONS_00010475"; splice_chain1 "78042"; transcript2_id "TCONS_00010476"; splice_chain2 "78114";
NW_011934380.1	astalavista	as_event	75627	75662	.	-	.	as_code "1^ , 2^"; transcript1_id "TCONS_00010475"; splice_chain1 "75662"; transcript2_id "TCONS_00010477"; splice_chain2 "75627";
NW_011934380.1	astalavista	as_event	79724	79730	.	-	.	as_code "1^ , 2^"; transcript1_id "TCONS_00010475"; splice_chain1 "79730"; transcript2_id "TCONS_00010478"; splice_chain2 "79724";
NW_011934380.1	astalavista	as_event	58666	58672	.	+	.	as_code "1^ , 2^"; transcript1_id "TCONS_00010444"; splice_chain1 "58666"; transcript2_id "TCONS_00010445"; splice_chain2 "58672";
NW_011934124.1	astalavista	as_event	202758	202875	.	-	.	as_code "1^ , 2^"; transcript1_id "TCONS_00000489"; splice_chain1 "202875"; transcript2_id "TCONS_00000490"; splice_chain2 "202758";
NW_011934143.1	astalavista	as_event	490774	490783	.	+	.	as_code "1^ , 2^"; transcript1_id "TCONS_00001204"; splice_chain1 "490774"; transcript2_id "TCONS_00001205"; splice_chain2 "490783";
NW_011934143.1	astalavista	as_event	489988	490009	.	+	.	as_code "1^ , 2^"; transcript1_id "TCONS_00001204"; splice_chain1 "490009"; transcript2_id "TCONS_00001206"; splice_chain2 "489988";
NW_011934129.1	astalavista	as_event	200519	200597	.	-	.	as_code "1^ , 2^"; transcript1_id "TCONS_00000778"; splice_chain1 "200519"; transcript2_id "TCONS_00000779"; splice_chain2 "200597";
NW_011934143.1	astalavista	as_event	514882	514906	.	+	.	as_code "1^ , 2^"; transcript1_id "TCONS_00001212"; splice_chain1 "514906"; transcript2_id "TCONS_00001213"; splice_chain2 "514882";
NW_011934129.1	astalavista	as_event	206537	206579	.	-	.	as_code "1^ , 2^"; transcript1_id "TCONS_00000780"; splice_chain1 "206579"; transcript2_id "TCONS_00000781"; splice_chain2 "206537";
NW_011934129.1	astalavista	as_event	167718	167719	.	-	.	as_code "1^ , 2^"; transcript1_id "TCONS_00000768"; splice_chain1 "167718"; transcript2_id "TCONS_00000769"; splice_chain2 "167719";
NW_011934129.1	astalavista	as_event	166231	166459	.	-	.	as_code "1^ , 2^"; transcript1_id "TCONS_00000768"; splice_chain1 "166231"; transcript2_id "TCONS_00000772"; splice_chain2 "166459";
NW_011934124.1	astalavista	as_event	149921	149960	.	-	.	as_code "1^ , 2^"; transcript1_id "TCONS_00000479"; splice_chain1 "149921"; transcript2_id "TCONS_00000480"; splice_chain2 "149960";
NW_011934380.1	astalavista	as_event	51415	51445	.	-	.	as_code "1^ , 2^"; transcript1_id "TCONS_00010467"; splice_chain1 "51445"; transcript2_id "TCONS_00010468"; splice_chain2 "51415";
NW_011934380.1	astalavista	as_event	50781	50817	.	-	.	as_code "1^ , 2^"; transcript1_id "TCONS_00010467"; splice_chain1 "50781"; transcript2_id "TCONS_00010470"; splice_chain2 "50817";
NW_011934124.1	astalavista	as_event	162449	162463	.	+	.	as_code "1^ , 2^"; transcript1_id "TCONS_00000422"; splice_chain1 "162463"; transcript2_id "TCONS_00000424"; splice_chain2 "162449";
NW_011934380.1	astalavista	as_event	4270	4271	.	-	.	as_code "1^ , 2^"; transcript1_id "TCONS_00010456"; splice_chain1 "4271"; transcript2_id "TCONS_00010457"; splice_chain2 "4270";
NW_011934380.1	astalavista	as_event	3668	3686	.	-	.	as_code "1^ , 2^"; transcript1_id "TCONS_00010456"; splice_chain1 "3686"; transcript2_id "TCONS_00010457"; splice_chain2 "3668";
NW_011934124.1	astalavista	as_event	172326	172344	.	+	.	as_code "1^ , 2^"; transcript1_id "TCONS_00000426"; splice_chain1 "172344"; transcript2_id "TCONS_00000427"; splice_chain2 "172326";
NW_011934124.1	astalavista	as_event	169679	169918	.	-	.	as_code "1^ , 2^"; transcript1_id "TCONS_00000484"; splice_chain1 "169679"; transcript2_id "TCONS_00000485"; splice_chain2 "169918";
NW_011934124.1	astalavista	as_event	184971	185040	.	-	.	as_code "1^ , 2^"; transcript1_id "TCONS_00000486"; splice_chain1 "184971"; transcript2_id "TCONS_00000488"; splice_chain2 "185040";
NW_011934143.1	astalavista	as_event	536316	536328	.	+	.	as_code "1^ , 2^"; transcript1_id "TCONS_00001219"; splice_chain1 "536316"; transcript2_id "TCONS_00001220"; splice_chain2 "536328";
NW_011934143.1	astalavista	as_event	527495	527656	.	-	.	as_code "1^ , 2^"; transcript1_id "TCONS_00001403"; splice_chain1 "527495"; transcript2_id "TCONS_00001405"; splice_chain2 "527656";
NW_011934162.1	astalavista	as_event	22365	22369	.	-	.	as_code "1^ , 2^"; transcript1_id "TCONS_00002023"; splice_chain1 "22365"; transcript2_id "TCONS_00002024"; splice_chain2 "22369";
NW_011934162.1	astalavista	as_event	23062	23119	.	-	.	as_code "1^ , 2^"; transcript1_id "TCONS_00002023"; splice_chain1 "23119"; transcript2_id "TCONS_00002026"; splice_chain2 "23062";
NW_011934162.1	astalavista	as_event	25824	25839	.	-	.	as_code "1^ , 2^"; transcript1_id "TCONS_00002025"; splice_chain1 "25824"; transcript2_id "TCONS_00002024"; splice_chain2 "25839";
NW_011934162.1	astalavista	as_event	27065	27341	.	-	.	as_code "1^ , 2^"; transcript1_id "TCONS_00002026"; splice_chain1 "27065"; transcript2_id "TCONS_00002028"; splice_chain2 "27341";
NW_011934162.1	astalavista	as_event	60360	60375	.	-	.	as_code "1^ , 2^"; transcript1_id "TCONS_00002035"; splice_chain1 "60360"; transcript2_id "TCONS_00002036"; splice_chain2 "60375";
NW_011934143.1	astalavista	as_event	569140	569212	.	+	.	as_code "1^ , 2^"; transcript1_id "TCONS_00001230"; splice_chain1 "569212"; transcript2_id "TCONS_00001231"; splice_chain2 "569140";
NW_011934143.1	astalavista	as_event	558943	558958	.	-	.	as_code "1^ , 2^"; transcript1_id "TCONS_00001411"; splice_chain1 "558943"; transcript2_id "TCONS_00001412"; splice_chain2 "558958";
NW_011934361.1	astalavista	as_event	6793	6921	.	-	.	as_code "1^ , 2^"; transcript1_id "TCONS_00010216"; splice_chain1 "6793"; transcript2_id "TCONS_00010218"; splice_chain2 "6921";
NW_011934361.1	astalavista	as_event	10506	10662	.	-	.	as_code "1^ , 2^"; transcript1_id "TCONS_00010220"; splice_chain1 "10506"; transcript2_id "TCONS_00010221"; splice_chain2 "10662";
NW_011934162.1	astalavista	as_event	126318	126464	.	-	.	as_code "1^ , 2^"; transcript1_id "TCONS_00002050"; splice_chain1 "126464"; transcript2_id "TCONS_00002051"; splice_chain2 "126318";
NW_011934162.1	astalavista	as_event	133109	133195	.	-	.	as_code "1^ , 2^"; transcript1_id "TCONS_00002052"; splice_chain1 "133109"; transcript2_id "TCONS_00002053"; splice_chain2 "133195";
NW_011934124.1	astalavista	as_event	23855	23861	.	+	.	as_code "1^ , 2^"; transcript1_id "TCONS_00000375"; splice_chain1 "23861"; transcript2_id "TCONS_00000377"; splice_chain2 "23855";
NW_011934473.1	astalavista	as_event	13482	13524	.	+	.	as_code "1^ , 2^"; transcript1_id "TCONS_00012271"; splice_chain1 "13482"; transcript2_id "TCONS_00012272"; splice_chain2 "13524";
NW_011934162.1	astalavista	as_event	104595	104643	.	+	.	as_code "1^ , 2^"; transcript1_id "TCONS_00001927"; splice_chain1 "104643"; transcript2_id "TCONS_00001928"; splice_chain2 "104595";
NW_011934162.1	astalavista	as_event	106010	106166	.	+	.	as_code "1^ , 2^"; transcript1_id "TCONS_00001927"; splice_chain1 "106010"; transcript2_id "TCONS_00001929"; splice_chain2 "106166";
NW_011934162.1	astalavista	as_event	83534	83567	.	+	.	as_code "1^ , 2^"; transcript1_id "TCONS_00001919"; splice_chain1 "83567"; transcript2_id "TCONS_00001918"; splice_chain2 "83534";
NW_011934124.1	astalavista	as_event	8275	8335	.	+	.	as_code "1^ , 2^"; transcript1_id "TCONS_00000371"; splice_chain1 "8275"; transcript2_id "TCONS_00000372"; splice_chain2 "8335";
NW_011934124.1	astalavista	as_event	14100	14109	.	+	.	as_code "1^ , 2^"; transcript1_id "TCONS_00000371"; splice_chain1 "14100"; transcript2_id "TCONS_00000373"; splice_chain2 "14109";
NW_011934162.1	astalavista	as_event	92573	92612	.	+	.	as_code "1^ , 2^"; transcript1_id "TCONS_00001923"; splice_chain1 "92573"; transcript2_id "TCONS_00001924"; splice_chain2 "92612";
NW_011934162.1	astalavista	as_event	75267	75285	.	+	.	as_code "1^ , 2^"; transcript1_id "TCONS_00001914"; splice_chain1 "75285"; transcript2_id "TCONS_00001915"; splice_chain2 "75267";
NW_011934124.1	astalavista	as_event	75894	76051	.	+	.	as_code "1^ , 2^"; transcript1_id "TCONS_00000394"; splice_chain1 "76051"; transcript2_id "TCONS_00000395"; splice_chain2 "75894";
NW_011934473.1	astalavista	as_event	31925	31939	.	-	.	as_code "1^ , 2^"; transcript1_id "TCONS_00012348"; splice_chain1 "31939"; transcript2_id "TCONS_00012349"; splice_chain2 "31925";
NW_011934473.1	astalavista	as_event	33425	33437	.	+	.	as_code "1^ , 2^"; transcript1_id "TCONS_00012278"; splice_chain1 "33437"; transcript2_id "TCONS_00012279"; splice_chain2 "33425";
NW_011934473.1	astalavista	as_event	38393	38414	.	-	.	as_code "1^ , 2^"; transcript1_id "TCONS_00012352"; splice_chain1 "38393"; transcript2_id "TCONS_00012351"; splice_chain2 "38414";
NW_011934124.1	astalavista	as_event	55233	55257	.	+	.	as_code "1^ , 2^"; transcript1_id "TCONS_00000385"; splice_chain1 "55257"; transcript2_id "TCONS_00000386"; splice_chain2 "55233";
NW_011934124.1	astalavista	as_event	38191	38201	.	+	.	as_code "1^ , 2^"; transcript1_id "TCONS_00000381"; splice_chain1 "38191"; transcript2_id "TCONS_00000382"; splice_chain2 "38201";
NW_011934473.1	astalavista	as_event	8579	8583	.	-	.	as_code "1^ , 2^"; transcript1_id "TCONS_00012338"; splice_chain1 "8579"; transcript2_id "TCONS_00012341"; splice_chain2 "8583";
NW_011934162.1	astalavista	as_event	185815	185833	.	+	.	as_code "1^ , 2^"; transcript1_id "TCONS_00001957"; splice_chain1 "185815"; transcript2_id "TCONS_00001958"; splice_chain2 "185833";
NW_011934162.1	astalavista	as_event	192298	192322	.	+	.	as_code "1^ , 2^"; transcript1_id "TCONS_00001957"; splice_chain1 "192298"; transcript2_id "TCONS_00001959"; splice_chain2 "192322";
NW_011934162.1	astalavista	as_event	182578	182593	.	-	.	as_code "1^ , 2^"; transcript1_id "TCONS_00002066"; splice_chain1 "182578"; transcript2_id "TCONS_00002070"; splice_chain2 "182593";
NW_011934162.1	astalavista	as_event	158050	158662	.	+	.	as_code "1^ , 2^"; transcript1_id "TCONS_00001947"; splice_chain1 "158662"; transcript2_id "TCONS_00001949"; splice_chain2 "158050";
NW_011934162.1	astalavista	as_event	163126	163237	.	+	.	as_code "1^ , 2^"; transcript1_id "TCONS_00001951"; splice_chain1 "163237"; transcript2_id "TCONS_00001952"; splice_chain2 "163126";
NW_011934162.1	astalavista	as_event	166325	166343	.	+	.	as_code "1^ , 2^"; transcript1_id "TCONS_00001951"; splice_chain1 "166325"; transcript2_id "TCONS_00001952"; splice_chain2 "166343";
NW_011934233.1	astalavista	as_event	19887	19896	.	+	.	as_code "1^ , 2^"; transcript1_id "TCONS_00005395"; splice_chain1 "19887"; transcript2_id "TCONS_00005396"; splice_chain2 "19896";
NW_011934159.1	astalavista	as_event	240867	241032	.	+	.	as_code "1^ , 2^"; transcript1_id "TCONS_00001821"; splice_chain1 "241032"; transcript2_id "TCONS_00001822"; splice_chain2 "240867";
NW_011934159.1	astalavista	as_event	245683	245704	.	+	.	as_code "1^ , 2^"; transcript1_id "TCONS_00001822"; splice_chain1 "245704"; transcript2_id "TCONS_00001823"; splice_chain2 "245683";
NW_011934159.1	astalavista	as_event	194440	194476	.	-	.	as_code "1^ , 2^"; transcript1_id "TCONS_00001883"; splice_chain1 "194440"; transcript2_id "TCONS_00001884"; splice_chain2 "194476";
NW_011934159.1	astalavista	as_event	178951	178972	.	-	.	as_code "1^ , 2^"; transcript1_id "TCONS_00001874"; splice_chain1 "178972"; transcript2_id "TCONS_00001877"; splice_chain2 "178951";
NW_011934159.1	astalavista	as_event	118151	118160	.	+	.	as_code "1^ , 2^"; transcript1_id "TCONS_00001800"; splice_chain1 "118151"; transcript2_id "TCONS_00001801"; splice_chain2 "118160";
NW_011934473.1	astalavista	as_event	60121	60163	.	-	.	as_code "1^ , 2^"; transcript1_id "TCONS_00012359"; splice_chain1 "60163"; transcript2_id "TCONS_00012360"; splice_chain2 "60121";
NW_011934473.1	astalavista	as_event	59233	59260	.	-	.	as_code "1^ , 2^"; transcript1_id "TCONS_00012359"; splice_chain1 "59260"; transcript2_id "TCONS_00012361"; splice_chain2 "59233";
NW_011934473.1	astalavista	as_event	56163	56184	.	+	.	as_code "1^ , 2^"; transcript1_id "TCONS_00012284"; splice_chain1 "56184"; transcript2_id "TCONS_00012285"; splice_chain2 "56163";
NW_011934473.1	astalavista	as_event	70144	70236	.	+	.	as_code "1^ , 2^"; transcript1_id "TCONS_00012288"; splice_chain1 "70236"; transcript2_id "TCONS_00012290"; splice_chain2 "70144";
NW_011934473.1	astalavista	as_event	70236	70249	.	+	.	as_code "1^ , 2^"; transcript1_id "TCONS_00012288"; splice_chain1 "70236"; transcript2_id "TCONS_00012291"; splice_chain2 "70249";
NW_011934473.1	astalavista	as_event	70144	70249	.	+	.	as_code "1^ , 2^"; transcript1_id "TCONS_00012290"; splice_chain1 "70144"; transcript2_id "TCONS_00012291"; splice_chain2 "70249";
NW_011934159.1	astalavista	as_event	72331	72580	.	-	.	as_code "1^ , 2^"; transcript1_id "TCONS_00001851"; splice_chain1 "72331"; transcript2_id "TCONS_00001850"; splice_chain2 "72580";
NW_011934473.1	astalavista	as_event	165341	165365	.	+	.	as_code "1^ , 2^"; transcript1_id "TCONS_00012300"; splice_chain1 "165341"; transcript2_id "TCONS_00012301"; splice_chain2 "165365";
NW_011934473.1	astalavista	as_event	167651	167660	.	+	.	as_code "1^ , 2^"; transcript1_id "TCONS_00012300"; splice_chain1 "167651"; transcript2_id "TCONS_00012301"; splice_chain2 "167660";
NW_011934159.1	astalavista	as_event	30055	30064	.	-	.	as_code "1^ , 2^"; transcript1_id "TCONS_00001835"; splice_chain1 "30064"; transcript2_id "TCONS_00001836"; splice_chain2 "30055";
NW_011934473.1	astalavista	as_event	150641	150703	.	-	.	as_code "1^ , 2^"; transcript1_id "TCONS_00012372"; splice_chain1 "150703"; transcript2_id "TCONS_00012373"; splice_chain2 "150641";
NW_011934473.1	astalavista	as_event	156157	156195	.	+	.	as_code "1^ , 2^"; transcript1_id "TCONS_00012296"; splice_chain1 "156195"; transcript2_id "TCONS_00012297"; splice_chain2 "156157";
NW_011934473.1	astalavista	as_event	98443	98479	.	-	.	as_code "1^ , 2^"; transcript1_id "TCONS_00012365"; splice_chain1 "98479"; transcript2_id "TCONS_00012367"; splice_chain2 "98443";
NW_011934473.1	astalavista	as_event	257101	257117	.	-	.	as_code "1^ , 2^"; transcript1_id "TCONS_00012402"; splice_chain1 "257117"; transcript2_id "TCONS_00012403"; splice_chain2 "257101";
NW_011934473.1	astalavista	as_event	266913	267021	.	+	.	as_code "1^ , 2^"; transcript1_id "TCONS_00012326"; splice_chain1 "266913"; transcript2_id "TCONS_00012328"; splice_chain2 "267021";
NW_011934473.1	astalavista	as_event	268662	268696	.	+	.	as_code "1^ , 2^"; transcript1_id "TCONS_00012329"; splice_chain1 "268696"; transcript2_id "TCONS_00012330"; splice_chain2 "268662";
NW_011934129.1	astalavista	as_event	216370	216403	.	-	.	as_code "1^ , 2^"; transcript1_id "TCONS_00000785"; splice_chain1 "216370"; transcript2_id "TCONS_00000787"; splice_chain2 "216403";
NW_011934129.1	astalavista	as_event	218242	218266	.	+	.	as_code "1^ , 2^"; transcript1_id "TCONS_00000724"; splice_chain1 "218242"; transcript2_id "TCONS_00000725"; splice_chain2 "218266";
NW_011934473.1	astalavista	as_event	246136	246157	.	-	.	as_code "1^ , 2^"; transcript1_id "TCONS_00012398"; splice_chain1 "246136"; transcript2_id "TCONS_00012400"; splice_chain2 "246157";
NW_011934473.1	astalavista	as_event	235901	236588	.	+	.	as_code "1^ , 2^"; transcript1_id "TCONS_00012317"; splice_chain1 "236588"; transcript2_id "TCONS_00012318"; splice_chain2 "235901";
NW_011934473.1	astalavista	as_event	233608	233761	.	-	.	as_code "1^ , 2^"; transcript1_id "TCONS_00012394"; splice_chain1 "233608"; transcript2_id "TCONS_00012395"; splice_chain2 "233761";
NW_011934473.1	astalavista	as_event	219709	219739	.	-	.	as_code "1^ , 2^"; transcript1_id "TCONS_00012392"; splice_chain1 "219739"; transcript2_id "TCONS_00012393"; splice_chain2 "219709";
NW_011934233.1	astalavista	as_event	40203	40256	.	-	.	as_code "1^ , 2^"; transcript1_id "TCONS_00005422"; splice_chain1 "40256"; transcript2_id "TCONS_00005424"; splice_chain2 "40203";
NW_011934213.1	astalavista	as_event	568059	568149	.	+	.	as_code "1^ , 2^"; transcript1_id "TCONS_00004455"; splice_chain1 "568149"; transcript2_id "TCONS_00004457"; splice_chain2 "568059";
NW_011934213.1	astalavista	as_event	557887	557920	.	+	.	as_code "1^ , 2^"; transcript1_id "TCONS_00004451"; splice_chain1 "557887"; transcript2_id "TCONS_00004453"; splice_chain2 "557920";
NW_011934213.1	astalavista	as_event	561593	561599	.	+	.	as_code "1^ , 2^"; transcript1_id "TCONS_00004451"; splice_chain1 "561599"; transcript2_id "TCONS_00004454"; splice_chain2 "561593";
NW_011934134.1	astalavista	as_event	2097	2153	.	-	.	as_code "1^ , 2^"; transcript1_id "TCONS_00000898"; splice_chain1 "2097"; transcript2_id "TCONS_00000899"; splice_chain2 "2153";
NW_011934213.1	astalavista	as_event	554435	554735	.	-	.	as_code "1^ , 2^"; transcript1_id "TCONS_00004745"; splice_chain1 "554735"; transcript2_id "TCONS_00004746"; splice_chain2 "554435";
NW_011934482.1	astalavista	as_event	78441	78486	.	-	.	as_code "1^ , 2^"; transcript1_id "TCONS_00012902"; splice_chain1 "78441"; transcript2_id "TCONS_00012903"; splice_chain2 "78486";
NW_011934482.1	astalavista	as_event	80349	81003	.	-	.	as_code "1^ , 2^"; transcript1_id "TCONS_00012903"; splice_chain1 "81003"; transcript2_id "TCONS_00012904"; splice_chain2 "80349";
NW_011934482.1	astalavista	as_event	71528	71630	.	-	.	as_code "1^ , 2^"; transcript1_id "TCONS_00012900"; splice_chain1 "71528"; transcript2_id "TCONS_00012901"; splice_chain2 "71630";
NW_011934482.1	astalavista	as_event	98049	98076	.	+	.	as_code "1^ , 2^"; transcript1_id "TCONS_00012855"; splice_chain1 "98076"; transcript2_id "TCONS_00012857"; splice_chain2 "98049";
NW_011934482.1	astalavista	as_event	107365	107743	.	+	.	as_code "1^ , 2^"; transcript1_id "TCONS_00012859"; splice_chain1 "107743"; transcript2_id "TCONS_00012860"; splice_chain2 "107365";
NW_011934123.1	astalavista	as_event	1975	1981	.	-	.	as_code "1^ , 2^"; transcript1_id "TCONS_00000360"; splice_chain1 "1981"; transcript2_id "TCONS_00000361"; splice_chain2 "1975";
NW_011934204.1	astalavista	as_event	497095	497101	.	+	.	as_code "1^ , 2^"; transcript1_id "TCONS_00003158"; splice_chain1 "497095"; transcript2_id "TCONS_00003161"; splice_chain2 "497101";
NW_011934204.1	astalavista	as_event	518635	518644	.	-	.	as_code "1^ , 2^"; transcript1_id "TCONS_00003353"; splice_chain1 "518644"; transcript2_id "TCONS_00003354"; splice_chain2 "518635";
NW_011934204.1	astalavista	as_event	455447	455843	.	+	.	as_code "1^ , 2^"; transcript1_id "TCONS_00003149"; splice_chain1 "455843"; transcript2_id "TCONS_00003150"; splice_chain2 "455447";
NW_011934204.1	astalavista	as_event	451367	451373	.	-	.	as_code "1^ , 2^"; transcript1_id "TCONS_00003341"; splice_chain1 "451373"; transcript2_id "TCONS_00003342"; splice_chain2 "451367";
NW_011934204.1	astalavista	as_event	447230	447393	.	+	.	as_code "1^ , 2^"; transcript1_id "TCONS_00003144"; splice_chain1 "447230"; transcript2_id "TCONS_00003145"; splice_chain2 "447393";
NW_011934204.1	astalavista	as_event	443065	443116	.	+	.	as_code "1^ , 2^"; transcript1_id "TCONS_00003144"; splice_chain1 "443065"; transcript2_id "TCONS_00003146"; splice_chain2 "443116";
NW_011934204.1	astalavista	as_event	444771	444954	.	+	.	as_code "1^ , 2^"; transcript1_id "TCONS_00003144"; splice_chain1 "444954"; transcript2_id "TCONS_00003146"; splice_chain2 "444771";
NW_011934204.1	astalavista	as_event	474584	474593	.	-	.	as_code "1^ , 2^"; transcript1_id "TCONS_00003344"; splice_chain1 "474584"; transcript2_id "TCONS_00003345"; splice_chain2 "474593";
NW_011934204.1	astalavista	as_event	476940	476979	.	+	.	as_code "1^ , 2^"; transcript1_id "TCONS_00003153"; splice_chain1 "476979"; transcript2_id "TCONS_00003154"; splice_chain2 "476940";
NW_011934204.1	astalavista	as_event	478548	478599	.	+	.	as_code "1^ , 2^"; transcript1_id "TCONS_00003153"; splice_chain1 "478599"; transcript2_id "TCONS_00003154"; splice_chain2 "478548";
NW_011934215.1	astalavista	as_event	156795	156807	.	-	.	as_code "1^ , 2^"; transcript1_id "TCONS_00005030"; splice_chain1 "156807"; transcript2_id "TCONS_00005032"; splice_chain2 "156795";
NW_011934215.1	astalavista	as_event	142748	142760	.	+	.	as_code "1^ , 2^"; transcript1_id "TCONS_00004935"; splice_chain1 "142748"; transcript2_id "TCONS_00004936"; splice_chain2 "142760";
NW_011934215.1	astalavista	as_event	132543	133035	.	+	.	as_code "1^ , 2^"; transcript1_id "TCONS_00004932"; splice_chain1 "132543"; transcript2_id "TCONS_00004931"; splice_chain2 "133035";
NW_011934215.1	astalavista	as_event	98669	98855	.	+	.	as_code "1^ , 2^"; transcript1_id "TCONS_00004923"; splice_chain1 "98855"; transcript2_id "TCONS_00004926"; splice_chain2 "98669";
NW_011934215.1	astalavista	as_event	97885	97903	.	+	.	as_code "1^ , 2^"; transcript1_id "TCONS_00004922"; splice_chain1 "97885"; transcript2_id "TCONS_00004925"; splice_chain2 "97903";
NW_011934215.1	astalavista	as_event	74220	74248	.	+	.	as_code "1^ , 2^"; transcript1_id "TCONS_00004912"; splice_chain1 "74248"; transcript2_id "TCONS_00004913"; splice_chain2 "74220";
NW_011934215.1	astalavista	as_event	9353	9368	.	+	.	as_code "1^ , 2^"; transcript1_id "TCONS_00004895"; splice_chain1 "9368"; transcript2_id "TCONS_00004897"; splice_chain2 "9353";
NW_011934265.1	astalavista	as_event	29122	29218	.	-	.	as_code "1^ , 2^"; transcript1_id "TCONS_00007462"; splice_chain1 "29122"; transcript2_id "TCONS_00007463"; splice_chain2 "29218";
NW_011934321.1	astalavista	as_event	54979	55108	.	-	.	as_code "1^ , 2^"; transcript1_id "TCONS_00009108"; splice_chain1 "55108"; transcript2_id "TCONS_00009109"; splice_chain2 "54979";
NW_011934321.1	astalavista	as_event	48530	48572	.	-	.	as_code "1^ , 2^"; transcript1_id "TCONS_00009104"; splice_chain1 "48530"; transcript2_id "TCONS_00009106"; splice_chain2 "48572";
NW_011934321.1	astalavista	as_event	29810	29861	.	-	.	as_code "1^ , 2^"; transcript1_id "TCONS_00009101"; splice_chain1 "29861"; transcript2_id "TCONS_00009102"; splice_chain2 "29810";
NW_011934265.1	astalavista	as_event	19580	19634	.	-	.	as_code "1^ , 2^"; transcript1_id "TCONS_00007460"; splice_chain1 "19580"; transcript2_id "TCONS_00007461"; splice_chain2 "19634";
NW_011934213.1	astalavista	as_event	858842	858878	.	-	.	as_code "1^ , 2^"; transcript1_id "TCONS_00004818"; splice_chain1 "858842"; transcript2_id "TCONS_00004819"; splice_chain2 "858878";
NW_011934213.1	astalavista	as_event	894310	894373	.	+	.	as_code "1^ , 2^"; transcript1_id "TCONS_00004542"; splice_chain1 "894373"; transcript2_id "TCONS_00004543"; splice_chain2 "894310";
NW_011934213.1	astalavista	as_event	855702	855780	.	-	.	as_code "1^ , 2^"; transcript1_id "TCONS_00004814"; splice_chain1 "855780"; transcript2_id "TCONS_00004815"; splice_chain2 "855702";
NW_011934213.1	astalavista	as_event	855705	855780	.	-	.	as_code "1^ , 2^"; transcript1_id "TCONS_00004814"; splice_chain1 "855780"; transcript2_id "TCONS_00004816"; splice_chain2 "855705";
NW_011934213.1	astalavista	as_event	855702	855705	.	-	.	as_code "1^ , 2^"; transcript1_id "TCONS_00004815"; splice_chain1 "855702"; transcript2_id "TCONS_00004816"; splice_chain2 "855705";
NW_011934213.1	astalavista	as_event	863986	863998	.	+	.	as_code "1^ , 2^"; transcript1_id "TCONS_00004538"; splice_chain1 "863986"; transcript2_id "TCONS_00004540"; splice_chain2 "863998";
NW_011934265.1	astalavista	as_event	63214	63235	.	-	.	as_code "1^ , 2^"; transcript1_id "TCONS_00007473"; splice_chain1 "63214"; transcript2_id "TCONS_00007474"; splice_chain2 "63235";
NW_011934122.1	astalavista	as_event	107762	107792	.	+	.	as_code "1^ , 2^"; transcript1_id "TCONS_00000293"; splice_chain1 "107762"; transcript2_id "TCONS_00000294"; splice_chain2 "107792";
NW_011934122.1	astalavista	as_event	97878	97977	.	-	.	as_code "1^ , 2^"; transcript1_id "TCONS_00000334"; splice_chain1 "97878"; transcript2_id "TCONS_00000336"; splice_chain2 "97977";
NW_011934122.1	astalavista	as_event	99226	99300	.	-	.	as_code "1^ , 2^"; transcript1_id "TCONS_00000336"; splice_chain1 "99226"; transcript2_id "TCONS_00000335"; splice_chain2 "99300";
NW_011934122.1	astalavista	as_event	100423	100449	.	-	.	as_code "1^ , 2^"; transcript1_id "TCONS_00000336"; splice_chain1 "100423"; transcript2_id "TCONS_00000338"; splice_chain2 "100449";
NW_011934122.1	astalavista	as_event	99681	99682	.	-	.	as_code "1^ , 2^"; transcript1_id "TCONS_00000336"; splice_chain1 "99682"; transcript2_id "TCONS_00000338"; splice_chain2 "99681";
NW_011934122.1	astalavista	as_event	92949	92982	.	+	.	as_code "1^ , 2^"; transcript1_id "TCONS_00000290"; splice_chain1 "92982"; transcript2_id "TCONS_00000291"; splice_chain2 "92949";
NW_011934321.1	astalavista	as_event	119706	119763	.	+	.	as_code "1^ , 2^"; transcript1_id "TCONS_00008941"; splice_chain1 "119706"; transcript2_id "TCONS_00008943"; splice_chain2 "119763";
NW_011934122.1	astalavista	as_event	85984	85999	.	+	.	as_code "1^ , 2^"; transcript1_id "TCONS_00000285"; splice_chain1 "85999"; transcript2_id "TCONS_00000286"; splice_chain2 "85984";
NW_011934122.1	astalavista	as_event	78024	78123	.	+	.	as_code "1^ , 2^"; transcript1_id "TCONS_00000277"; splice_chain1 "78123"; transcript2_id "TCONS_00000278"; splice_chain2 "78024";
NW_011934213.1	astalavista	as_event	777189	777216	.	-	.	as_code "1^ , 2^"; transcript1_id "TCONS_00004801"; splice_chain1 "777216"; transcript2_id "TCONS_00004802"; splice_chain2 "777189";
NW_011934213.1	astalavista	as_event	760503	760796	.	-	.	as_code "1^ , 2^"; transcript1_id "TCONS_00004795"; splice_chain1 "760503"; transcript2_id "TCONS_00004797"; splice_chain2 "760796";
NW_011934213.1	astalavista	as_event	749806	749830	.	-	.	as_code "1^ , 2^"; transcript1_id "TCONS_00004792"; splice_chain1 "749830"; transcript2_id "TCONS_00004793"; splice_chain2 "749806";
NW_011934321.1	astalavista	as_event	91124	91251	.	-	.	as_code "1^ , 2^"; transcript1_id "TCONS_00009122"; splice_chain1 "91251"; transcript2_id "TCONS_00009123"; splice_chain2 "91124";
NW_011934321.1	astalavista	as_event	83960	84098	.	-	.	as_code "1^ , 2^"; transcript1_id "TCONS_00009119"; splice_chain1 "83960"; transcript2_id "TCONS_00009120"; splice_chain2 "84098";
NW_011934122.1	astalavista	as_event	120734	120755	.	+	.	as_code "1^ , 2^"; transcript1_id "TCONS_00000297"; splice_chain1 "120734"; transcript2_id "TCONS_00000296"; splice_chain2 "120755";
NW_011934122.1	astalavista	as_event	123113	123143	.	+	.	as_code "1^ , 2^"; transcript1_id "TCONS_00000297"; splice_chain1 "123113"; transcript2_id "TCONS_00000298"; splice_chain2 "123143";
NW_011934122.1	astalavista	as_event	123323	123329	.	+	.	as_code "1^ , 2^"; transcript1_id "TCONS_00000297"; splice_chain1 "123323"; transcript2_id "TCONS_00000298"; splice_chain2 "123329";
NW_011934213.1	astalavista	as_event	715329	715362	.	-	.	as_code "1^ , 2^"; transcript1_id "TCONS_00004783"; splice_chain1 "715362"; transcript2_id "TCONS_00004784"; splice_chain2 "715329";
NW_011934331.1	astalavista	as_event	9539	9605	.	+	.	as_code "1^ , 2^"; transcript1_id "TCONS_00009577"; splice_chain1 "9605"; transcript2_id "TCONS_00009580"; splice_chain2 "9539";
NW_011934122.1	astalavista	as_event	7970	8003	.	-	.	as_code "1^ , 2^"; transcript1_id "TCONS_00000309"; splice_chain1 "8003"; transcript2_id "TCONS_00000311"; splice_chain2 "7970";
NW_011934122.1	astalavista	as_event	13492	13552	.	-	.	as_code "1^ , 2^"; transcript1_id "TCONS_00000312"; splice_chain1 "13492"; transcript2_id "TCONS_00000314"; splice_chain2 "13552";
NW_011934122.1	astalavista	as_event	13098	13110	.	-	.	as_code "1^ , 2^"; transcript1_id "TCONS_00000312"; splice_chain1 "13098"; transcript2_id "TCONS_00000314"; splice_chain2 "13110";
NW_011934204.1	astalavista	as_event	412428	412434	.	-	.	as_code "1^ , 2^"; transcript1_id "TCONS_00003328"; splice_chain1 "412428"; transcript2_id "TCONS_00003330"; splice_chain2 "412434";
NW_011934370.1	astalavista	as_event	30423	30438	.	+	.	as_code "1^ , 2^"; transcript1_id "TCONS_00010379"; splice_chain1 "30423"; transcript2_id "TCONS_00010380"; splice_chain2 "30438";
NW_011934370.1	astalavista	as_event	38314	38320	.	+	.	as_code "1^ , 2^"; transcript1_id "TCONS_00010379"; splice_chain1 "38314"; transcript2_id "TCONS_00010380"; splice_chain2 "38320";
NW_011934122.1	astalavista	as_event	62315	62342	.	+	.	as_code "1^ , 2^"; transcript1_id "TCONS_00000274"; splice_chain1 "62315"; transcript2_id "TCONS_00000275"; splice_chain2 "62342";
NW_011934370.1	astalavista	as_event	42143	42444	.	-	.	as_code "1^ , 2^"; transcript1_id "TCONS_00010395"; splice_chain1 "42143"; transcript2_id "TCONS_00010397"; splice_chain2 "42444";
NW_011934370.1	astalavista	as_event	41689	41879	.	-	.	as_code "1^ , 2^"; transcript1_id "TCONS_00010395"; splice_chain1 "41689"; transcript2_id "TCONS_00010397"; splice_chain2 "41879";
NW_011934370.1	astalavista	as_event	67886	68361	.	-	.	as_code "1^ , 2^"; transcript1_id "TCONS_00010404"; splice_chain1 "67886"; transcript2_id "TCONS_00010405"; splice_chain2 "68361";
NW_011934204.1	astalavista	as_event	400809	400815	.	-	.	as_code "1^ , 2^"; transcript1_id "TCONS_00003319"; splice_chain1 "400815"; transcript2_id "TCONS_00003320"; splice_chain2 "400809";
NW_011934204.1	astalavista	as_event	398651	398675	.	-	.	as_code "1^ , 2^"; transcript1_id "TCONS_00003319"; splice_chain1 "398651"; transcript2_id "TCONS_00003321"; splice_chain2 "398675";
NW_011934204.1	astalavista	as_event	393866	393878	.	-	.	as_code "1^ , 2^"; transcript1_id "TCONS_00003313"; splice_chain1 "393866"; transcript2_id "TCONS_00003317"; splice_chain2 "393878";
NW_011934213.1	astalavista	as_event	656283	656499	.	-	.	as_code "1^ , 2^"; transcript1_id "TCONS_00004772"; splice_chain1 "656283"; transcript2_id "TCONS_00004773"; splice_chain2 "656499";
NW_011934122.1	astalavista	as_event	30273	30278	.	+	.	as_code "1^ , 2^"; transcript1_id "TCONS_00000265"; splice_chain1 "30278"; transcript2_id "TCONS_00000266"; splice_chain2 "30273";
NW_011934213.1	astalavista	as_event	638501	638516	.	-	.	as_code "1^ , 2^"; transcript1_id "TCONS_00004769"; splice_chain1 "638516"; transcript2_id "TCONS_00004770"; splice_chain2 "638501";
NW_011934213.1	astalavista	as_event	640802	641175	.	+	.	as_code "1^ , 2^"; transcript1_id "TCONS_00004486"; splice_chain1 "641175"; transcript2_id "TCONS_00004487"; splice_chain2 "640802";
NW_011934213.1	astalavista	as_event	647248	647260	.	+	.	as_code "1^ , 2^"; transcript1_id "TCONS_00004486"; splice_chain1 "647248"; transcript2_id "TCONS_00004487"; splice_chain2 "647260";
NW_011934482.1	astalavista	as_event	134718	134719	.	-	.	as_code "1^ , 2^"; transcript1_id "TCONS_00012920"; splice_chain1 "134719"; transcript2_id "TCONS_00012921"; splice_chain2 "134718";
NW_011934482.1	astalavista	as_event	142110	142128	.	+	.	as_code "1^ , 2^"; transcript1_id "TCONS_00012867"; splice_chain1 "142128"; transcript2_id "TCONS_00012869"; splice_chain2 "142110";
NW_011934331.1	astalavista	as_event	35156	35171	.	+	.	as_code "1^ , 2^"; transcript1_id "TCONS_00009588"; splice_chain1 "35171"; transcript2_id "TCONS_00009589"; splice_chain2 "35156";
NW_011934331.1	astalavista	as_event	35804	35834	.	+	.	as_code "1^ , 2^"; transcript1_id "TCONS_00009588"; splice_chain1 "35804"; transcript2_id "TCONS_00009589"; splice_chain2 "35834";
NW_011934331.1	astalavista	as_event	39044	39062	.	+	.	as_code "1^ , 2^"; transcript1_id "TCONS_00009588"; splice_chain1 "39062"; transcript2_id "TCONS_00009591"; splice_chain2 "39044";
NW_011934331.1	astalavista	as_event	49199	49209	.	-	.	as_code "1^ , 2^"; transcript1_id "TCONS_00009616"; splice_chain1 "49209"; transcript2_id "TCONS_00009618"; splice_chain2 "49199";
NW_011934331.1	astalavista	as_event	48970	49025	.	-	.	as_code "1^ , 2^"; transcript1_id "TCONS_00009616"; splice_chain1 "48970"; transcript2_id "TCONS_00009618"; splice_chain2 "49025";
NW_011934213.1	astalavista	as_event	598608	598623	.	+	.	as_code "1^ , 2^"; transcript1_id "TCONS_00004469"; splice_chain1 "598608"; transcript2_id "TCONS_00004472"; splice_chain2 "598623";
NW_011934213.1	astalavista	as_event	613646	613802	.	+	.	as_code "1^ , 2^"; transcript1_id "TCONS_00004477"; splice_chain1 "613802"; transcript2_id "TCONS_00004478"; splice_chain2 "613646";
NW_011934213.1	astalavista	as_event	616810	616857	.	+	.	as_code "1^ , 2^"; transcript1_id "TCONS_00004477"; splice_chain1 "616810"; transcript2_id "TCONS_00004480"; splice_chain2 "616857";
NW_011934482.1	astalavista	as_event	177155	177273	.	-	.	as_code "1^ , 2^"; transcript1_id "TCONS_00012934"; splice_chain1 "177155"; transcript2_id "TCONS_00012935"; splice_chain2 "177273";
NW_011934482.1	astalavista	as_event	178540	178592	.	-	.	as_code "1^ , 2^"; transcript1_id "TCONS_00012934"; splice_chain1 "178540"; transcript2_id "TCONS_00012936"; splice_chain2 "178592";
NW_011934482.1	astalavista	as_event	167829	168012	.	+	.	as_code "1^ , 2^"; transcript1_id "TCONS_00012876"; splice_chain1 "168012"; transcript2_id "TCONS_00012877"; splice_chain2 "167829";
NW_011934482.1	astalavista	as_event	168356	168368	.	+	.	as_code "1^ , 2^"; transcript1_id "TCONS_00012876"; splice_chain1 "168356"; transcript2_id "TCONS_00012877"; splice_chain2 "168368";
NW_011934331.1	astalavista	as_event	19480	19492	.	-	.	as_code "1^ , 2^"; transcript1_id "TCONS_00009606"; splice_chain1 "19480"; transcript2_id "TCONS_00009607"; splice_chain2 "19492";
NW_011934252.1	astalavista	as_event	94562	94598	.	-	.	as_code "1^ , 2^"; transcript1_id "TCONS_00006436"; splice_chain1 "94598"; transcript2_id "TCONS_00006437"; splice_chain2 "94562";
NW_011934252.1	astalavista	as_event	37038	37117	.	-	.	as_code "1^ , 2^"; transcript1_id "TCONS_00006408"; splice_chain1 "37038"; transcript2_id "TCONS_00006409"; splice_chain2 "37117";
NW_011934252.1	astalavista	as_event	50075	50180	.	+	.	as_code "1^ , 2^"; transcript1_id "TCONS_00006376"; splice_chain1 "50180"; transcript2_id "TCONS_00006377"; splice_chain2 "50075";
NW_011934252.1	astalavista	as_event	71959	71965	.	-	.	as_code "1^ , 2^"; transcript1_id "TCONS_00006422"; splice_chain1 "71965"; transcript2_id "TCONS_00006423"; splice_chain2 "71959";
NW_011934289.1	astalavista	as_event	236367	236397	.	+	.	as_code "1^ , 2^"; transcript1_id "TCONS_00008171"; splice_chain1 "236367"; transcript2_id "TCONS_00008172"; splice_chain2 "236397";
NW_011934321.1	astalavista	as_event	131838	131880	.	-	.	as_code "1^ , 2^"; transcript1_id "TCONS_00009133"; splice_chain1 "131880"; transcript2_id "TCONS_00009134"; splice_chain2 "131838";
NW_011934321.1	astalavista	as_event	139779	139821	.	-	.	as_code "1^ , 2^"; transcript1_id "TCONS_00009136"; splice_chain1 "139779"; transcript2_id "TCONS_00009137"; splice_chain2 "139821";
NW_011934289.1	astalavista	as_event	248010	248025	.	+	.	as_code "1^ , 2^"; transcript1_id "TCONS_00008175"; splice_chain1 "248010"; transcript2_id "TCONS_00008176"; splice_chain2 "248025";
NW_011934321.1	astalavista	as_event	157201	157304	.	+	.	as_code "1^ , 2^"; transcript1_id "TCONS_00008961"; splice_chain1 "157201"; transcript2_id "TCONS_00008960"; splice_chain2 "157304";
NW_011934200.1	astalavista	as_event	89660	89717	.	-	.	as_code "1^ , 2^"; transcript1_id "TCONS_00002986"; splice_chain1 "89717"; transcript2_id "TCONS_00002987"; splice_chain2 "89660";
NW_011934200.1	astalavista	as_event	91366	91477	.	+	.	as_code "1^ , 2^"; transcript1_id "TCONS_00002912"; splice_chain1 "91477"; transcript2_id "TCONS_00002913"; splice_chain2 "91366";
NW_011934200.1	astalavista	as_event	94569	94611	.	+	.	as_code "1^ , 2^"; transcript1_id "TCONS_00002912"; splice_chain1 "94611"; transcript2_id "TCONS_00002914"; splice_chain2 "94569";
NW_011934200.1	astalavista	as_event	105081	105258	.	+	.	as_code "1^ , 2^"; transcript1_id "TCONS_00002912"; splice_chain1 "105081"; transcript2_id "TCONS_00002914"; splice_chain2 "105258";
NW_011934200.1	astalavista	as_event	81435	81462	.	-	.	as_code "1^ , 2^"; transcript1_id "TCONS_00002982"; splice_chain1 "81462"; transcript2_id "TCONS_00002983"; splice_chain2 "81435";
NW_011934252.1	astalavista	as_event	17672	17687	.	+	.	as_code "1^ , 2^"; transcript1_id "TCONS_00006369"; splice_chain1 "17672"; transcript2_id "TCONS_00006370"; splice_chain2 "17687";
NW_011934213.1	astalavista	as_event	935688	935697	.	+	.	as_code "1^ , 2^"; transcript1_id "TCONS_00004552"; splice_chain1 "935697"; transcript2_id "TCONS_00004553"; splice_chain2 "935688";
NW_011934213.1	astalavista	as_event	938964	938973	.	+	.	as_code "1^ , 2^"; transcript1_id "TCONS_00004552"; splice_chain1 "938964"; transcript2_id "TCONS_00004555"; splice_chain2 "938973";
NW_011934213.1	astalavista	as_event	905166	905172	.	+	.	as_code "1^ , 2^"; transcript1_id "TCONS_00004546"; splice_chain1 "905166"; transcript2_id "TCONS_00004547"; splice_chain2 "905172";
NW_011934213.1	astalavista	as_event	917412	917421	.	-	.	as_code "1^ , 2^"; transcript1_id "TCONS_00004831"; splice_chain1 "917421"; transcript2_id "TCONS_00004833"; splice_chain2 "917412";
NW_011934426.1	astalavista	as_event	51745	51772	.	-	.	as_code "1^ , 2^"; transcript1_id "TCONS_00011538"; splice_chain1 "51745"; transcript2_id "TCONS_00011540"; splice_chain2 "51772";
NW_011934289.1	astalavista	as_event	142461	142521	.	+	.	as_code "1^ , 2^"; transcript1_id "TCONS_00008140"; splice_chain1 "142461"; transcript2_id "TCONS_00008141"; splice_chain2 "142521";
NW_011934482.1	astalavista	as_event	31888	31999	.	+	.	as_code "1^ , 2^"; transcript1_id "TCONS_00012841"; splice_chain1 "31888"; transcript2_id "TCONS_00012842"; splice_chain2 "31999";
NW_011934482.1	astalavista	as_event	29496	29520	.	+	.	as_code "1^ , 2^"; transcript1_id "TCONS_00012839"; splice_chain1 "29520"; transcript2_id "TCONS_00012840"; splice_chain2 "29496";
NW_011934289.1	astalavista	as_event	173074	173092	.	+	.	as_code "1^ , 2^"; transcript1_id "TCONS_00008152"; splice_chain1 "173074"; transcript2_id "TCONS_00008153"; splice_chain2 "173092";
NW_011934426.1	astalavista	as_event	73635	73755	.	-	.	as_code "1^ , 2^"; transcript1_id "TCONS_00011548"; splice_chain1 "73635"; transcript2_id "TCONS_00011550"; splice_chain2 "73755";
NW_011934426.1	astalavista	as_event	74130	74161	.	-	.	as_code "1^ , 2^"; transcript1_id "TCONS_00011548"; splice_chain1 "74161"; transcript2_id "TCONS_00011549"; splice_chain2 "74130";
NW_011934426.1	astalavista	as_event	84883	84892	.	-	.	as_code "1^ , 2^"; transcript1_id "TCONS_00011554"; splice_chain1 "84883"; transcript2_id "TCONS_00011555"; splice_chain2 "84892";
NW_011934289.1	astalavista	as_event	181552	181585	.	-	.	as_code "1^ , 2^"; transcript1_id "TCONS_00008229"; splice_chain1 "181552"; transcript2_id "TCONS_00008230"; splice_chain2 "181585";
NW_011934289.1	astalavista	as_event	174825	174840	.	+	.	as_code "1^ , 2^"; transcript1_id "TCONS_00008154"; splice_chain1 "174825"; transcript2_id "TCONS_00008155"; splice_chain2 "174840";
NW_011934426.1	astalavista	as_event	89625	89649	.	-	.	as_code "1^ , 2^"; transcript1_id "TCONS_00011557"; splice_chain1 "89649"; transcript2_id "TCONS_00011558"; splice_chain2 "89625";
NW_011934289.1	astalavista	as_event	188132	188171	.	-	.	as_code "1^ , 2^"; transcript1_id "TCONS_00008235"; splice_chain1 "188132"; transcript2_id "TCONS_00008234"; splice_chain2 "188171";
NW_011934289.1	astalavista	as_event	206416	206521	.	+	.	as_code "1^ , 2^"; transcript1_id "TCONS_00008163"; splice_chain1 "206521"; transcript2_id "TCONS_00008164"; splice_chain2 "206416";
NW_011934289.1	astalavista	as_event	88759	88867	.	-	.	as_code "1^ , 2^"; transcript1_id "TCONS_00008210"; splice_chain1 "88759"; transcript2_id "TCONS_00008209"; splice_chain2 "88867";
NW_011934289.1	astalavista	as_event	108407	108425	.	+	.	as_code "1^ , 2^"; transcript1_id "TCONS_00008126"; splice_chain1 "108407"; transcript2_id "TCONS_00008128"; splice_chain2 "108425";
NW_011934200.1	astalavista	as_event	182900	182926	.	+	.	as_code "1^ , 2^"; transcript1_id "TCONS_00002946"; splice_chain1 "182900"; transcript2_id "TCONS_00002947"; splice_chain2 "182926";
NW_011934200.1	astalavista	as_event	158730	158739	.	-	.	as_code "1^ , 2^"; transcript1_id "TCONS_00003006"; splice_chain1 "158739"; transcript2_id "TCONS_00003007"; splice_chain2 "158730";
NW_011934289.1	astalavista	as_event	132149	132250	.	+	.	as_code "1^ , 2^"; transcript1_id "TCONS_00008137"; splice_chain1 "132250"; transcript2_id "TCONS_00008139"; splice_chain2 "132149";
NW_011934289.1	astalavista	as_event	124965	124992	.	+	.	as_code "1^ , 2^"; transcript1_id "TCONS_00008135"; splice_chain1 "124965"; transcript2_id "TCONS_00008136"; splice_chain2 "124992";
NW_011934289.1	astalavista	as_event	127977	128001	.	-	.	as_code "1^ , 2^"; transcript1_id "TCONS_00008217"; splice_chain1 "127977"; transcript2_id "TCONS_00008219"; splice_chain2 "128001";
NW_011934289.1	astalavista	as_event	114120	114126	.	-	.	as_code "1^ , 2^"; transcript1_id "TCONS_00008214"; splice_chain1 "114126"; transcript2_id "TCONS_00008215"; splice_chain2 "114120";
NW_011934200.1	astalavista	as_event	228668	228710	.	-	.	as_code "1^ , 2^"; transcript1_id "TCONS_00003026"; splice_chain1 "228668"; transcript2_id "TCONS_00003027"; splice_chain2 "228710";
NW_011934200.1	astalavista	as_event	225137	225152	.	-	.	as_code "1^ , 2^"; transcript1_id "TCONS_00003026"; splice_chain1 "225137"; transcript2_id "TCONS_00003027"; splice_chain2 "225152";
NW_011934200.1	astalavista	as_event	109199	109235	.	+	.	as_code "1^ , 2^"; transcript1_id "TCONS_00002917"; splice_chain1 "109235"; transcript2_id "TCONS_00002918"; splice_chain2 "109199";
NW_011934289.1	astalavista	as_event	42152	42572	.	-	.	as_code "1^ , 2^"; transcript1_id "TCONS_00008195"; splice_chain1 "42152"; transcript2_id "TCONS_00008197"; splice_chain2 "42572";
NW_011934200.1	astalavista	as_event	147044	147071	.	+	.	as_code "1^ , 2^"; transcript1_id "TCONS_00002937"; splice_chain1 "147044"; transcript2_id "TCONS_00002938"; splice_chain2 "147071";
NW_011934289.1	astalavista	as_event	54145	54181	.	-	.	as_code "1^ , 2^"; transcript1_id "TCONS_00008200"; splice_chain1 "54181"; transcript2_id "TCONS_00008201"; splice_chain2 "54145";
NW_011934289.1	astalavista	as_event	51188	51194	.	+	.	as_code "1^ , 2^"; transcript1_id "TCONS_00008111"; splice_chain1 "51194"; transcript2_id "TCONS_00008110"; splice_chain2 "51188";
NW_011934289.1	astalavista	as_event	60083	60104	.	+	.	as_code "1^ , 2^"; transcript1_id "TCONS_00008115"; splice_chain1 "60083"; transcript2_id "TCONS_00008117"; splice_chain2 "60104";
NW_011934200.1	astalavista	as_event	241991	242012	.	+	.	as_code "1^ , 2^"; transcript1_id "TCONS_00002957"; splice_chain1 "241991"; transcript2_id "TCONS_00002959"; splice_chain2 "242012";
NW_011934200.1	astalavista	as_event	256352	256370	.	+	.	as_code "1^ , 2^"; transcript1_id "TCONS_00002961"; splice_chain1 "256352"; transcript2_id "TCONS_00002962"; splice_chain2 "256370";
NW_011934200.1	astalavista	as_event	258505	258514	.	+	.	as_code "1^ , 2^"; transcript1_id "TCONS_00002961"; splice_chain1 "258514"; transcript2_id "TCONS_00002962"; splice_chain2 "258505";
NW_011934200.1	astalavista	as_event	274243	274279	.	-	.	as_code "1^ , 2^"; transcript1_id "TCONS_00003036"; splice_chain1 "274279"; transcript2_id "TCONS_00003037"; splice_chain2 "274243";
NW_011934200.1	astalavista	as_event	234661	234681	.	-	.	as_code "1^ , 2^"; transcript1_id "TCONS_00003029"; splice_chain1 "234661"; transcript2_id "TCONS_00003028"; splice_chain2 "234681";
NW_011934200.1	astalavista	as_event	235540	235759	.	-	.	as_code "1^ , 2^"; transcript1_id "TCONS_00003029"; splice_chain1 "235540"; transcript2_id "TCONS_00003030"; splice_chain2 "235759";
NW_011934187.1	astalavista	as_event	13753	13772	.	+	.	as_code "1^ , 2^"; transcript1_id "TCONS_00002393"; splice_chain1 "13772"; transcript2_id "TCONS_00002392"; splice_chain2 "13753";
NW_011934187.1	astalavista	as_event	16874	16883	.	+	.	as_code "1^ , 2^"; transcript1_id "TCONS_00002393"; splice_chain1 "16883"; transcript2_id "TCONS_00002396"; splice_chain2 "16874";
NW_011934187.1	astalavista	as_event	6302	6419	.	-	.	as_code "1^ , 2^"; transcript1_id "TCONS_00002543"; splice_chain1 "6419"; transcript2_id "TCONS_00002544"; splice_chain2 "6302";
NW_011934204.1	astalavista	as_event	45442	45454	.	+	.	as_code "1^ , 2^"; transcript1_id "TCONS_00003050"; splice_chain1 "45454"; transcript2_id "TCONS_00003051"; splice_chain2 "45442";
NW_011934204.1	astalavista	as_event	49755	49773	.	+	.	as_code "1^ , 2^"; transcript1_id "TCONS_00003050"; splice_chain1 "49755"; transcript2_id "TCONS_00003052"; splice_chain2 "49773";
NW_011934265.1	astalavista	as_event	87283	87298	.	-	.	as_code "1^ , 2^"; transcript1_id "TCONS_00007480"; splice_chain1 "87298"; transcript2_id "TCONS_00007482"; splice_chain2 "87283";
NW_011934265.1	astalavista	as_event	85945	85975	.	-	.	as_code "1^ , 2^"; transcript1_id "TCONS_00007482"; splice_chain1 "85975"; transcript2_id "TCONS_00007488"; splice_chain2 "85945";
NW_011934204.1	astalavista	as_event	63399	63413	.	-	.	as_code "1^ , 2^"; transcript1_id "TCONS_00003189"; splice_chain1 "63413"; transcript2_id "TCONS_00003190"; splice_chain2 "63399";
NW_011934204.1	astalavista	as_event	62809	63162	.	-	.	as_code "1^ , 2^"; transcript1_id "TCONS_00003189"; splice_chain1 "63162"; transcript2_id "TCONS_00003188"; splice_chain2 "62809";
NW_011934204.1	astalavista	as_event	75770	75815	.	-	.	as_code "1^ , 2^"; transcript1_id "TCONS_00003193"; splice_chain1 "75815"; transcript2_id "TCONS_00003194"; splice_chain2 "75770";
NW_011934265.1	astalavista	as_event	162582	162615	.	+	.	as_code "1^ , 2^"; transcript1_id "TCONS_00007443"; splice_chain1 "162615"; transcript2_id "TCONS_00007444"; splice_chain2 "162582";
NW_011934265.1	astalavista	as_event	163272	163296	.	+	.	as_code "1^ , 2^"; transcript1_id "TCONS_00007443"; splice_chain1 "163296"; transcript2_id "TCONS_00007444"; splice_chain2 "163272";
NW_011934265.1	astalavista	as_event	154320	154362	.	-	.	as_code "1^ , 2^"; transcript1_id "TCONS_00007508"; splice_chain1 "154362"; transcript2_id "TCONS_00007509"; splice_chain2 "154320";
NW_011934265.1	astalavista	as_event	143325	143351	.	-	.	as_code "1^ , 2^"; transcript1_id "TCONS_00007503"; splice_chain1 "143325"; transcript2_id "TCONS_00007505"; splice_chain2 "143351";
NW_011934265.1	astalavista	as_event	139573	139621	.	-	.	as_code "1^ , 2^"; transcript1_id "TCONS_00007503"; splice_chain1 "139573"; transcript2_id "TCONS_00007505"; splice_chain2 "139621";
NW_011934204.1	astalavista	as_event	24448	24457	.	-	.	as_code "1^ , 2^"; transcript1_id "TCONS_00003177"; splice_chain1 "24448"; transcript2_id "TCONS_00003178"; splice_chain2 "24457";
NW_011934204.1	astalavista	as_event	35771	35825	.	-	.	as_code "1^ , 2^"; transcript1_id "TCONS_00003182"; splice_chain1 "35825"; transcript2_id "TCONS_00003183"; splice_chain2 "35771";
NW_011934265.1	astalavista	as_event	187123	187173	.	-	.	as_code "1^ , 2^"; transcript1_id "TCONS_00007518"; splice_chain1 "187123"; transcript2_id "TCONS_00007520"; splice_chain2 "187173";
NW_011934265.1	astalavista	as_event	168743	168755	.	+	.	as_code "1^ , 2^"; transcript1_id "TCONS_00007447"; splice_chain1 "168743"; transcript2_id "TCONS_00007446"; splice_chain2 "168755";
NW_011934204.1	astalavista	as_event	144493	144535	.	-	.	as_code "1^ , 2^"; transcript1_id "TCONS_00003221"; splice_chain1 "144535"; transcript2_id "TCONS_00003222"; splice_chain2 "144493";
NW_011934265.1	astalavista	as_event	198815	198830	.	-	.	as_code "1^ , 2^"; transcript1_id "TCONS_00007524"; splice_chain1 "198830"; transcript2_id "TCONS_00007525"; splice_chain2 "198815";
NW_011934204.1	astalavista	as_event	203614	203704	.	-	.	as_code "1^ , 2^"; transcript1_id "TCONS_00003249"; splice_chain1 "203704"; transcript2_id "TCONS_00003248"; splice_chain2 "203614";
NW_011934204.1	astalavista	as_event	202775	202811	.	-	.	as_code "1^ , 2^"; transcript1_id "TCONS_00003249"; splice_chain1 "202811"; transcript2_id "TCONS_00003248"; splice_chain2 "202775";
NW_011934204.1	astalavista	as_event	228079	228091	.	-	.	as_code "1^ , 2^"; transcript1_id "TCONS_00003255"; splice_chain1 "228079"; transcript2_id "TCONS_00003256"; splice_chain2 "228091";
NW_011934204.1	astalavista	as_event	223281	223391	.	-	.	as_code "1^ , 2^"; transcript1_id "TCONS_00003255"; splice_chain1 "223281"; transcript2_id "TCONS_00003256"; splice_chain2 "223391";
NW_011934204.1	astalavista	as_event	164709	164766	.	-	.	as_code "1^ , 2^"; transcript1_id "TCONS_00003227"; splice_chain1 "164709"; transcript2_id "TCONS_00003228"; splice_chain2 "164766";
NW_011934204.1	astalavista	as_event	149853	149995	.	+	.	as_code "1^ , 2^"; transcript1_id "TCONS_00003066"; splice_chain1 "149853"; transcript2_id "TCONS_00003067"; splice_chain2 "149995";
NW_011934204.1	astalavista	as_event	157311	157446	.	+	.	as_code "1^ , 2^"; transcript1_id "TCONS_00003066"; splice_chain1 "157446"; transcript2_id "TCONS_00003068"; splice_chain2 "157311";
NW_011934204.1	astalavista	as_event	270825	270949	.	-	.	as_code "1^ , 2^"; transcript1_id "TCONS_00003270"; splice_chain1 "270825"; transcript2_id "TCONS_00003271"; splice_chain2 "270949";
NW_011934204.1	astalavista	as_event	292956	292960	.	-	.	as_code "1^ , 2^"; transcript1_id "TCONS_00003280"; splice_chain1 "292956"; transcript2_id "TCONS_00003281"; splice_chain2 "292960";
NW_011934204.1	astalavista	as_event	295162	295168	.	-	.	as_code "1^ , 2^"; transcript1_id "TCONS_00003280"; splice_chain1 "295168"; transcript2_id "TCONS_00003285"; splice_chain2 "295162";
NW_011934204.1	astalavista	as_event	274599	274614	.	-	.	as_code "1^ , 2^"; transcript1_id "TCONS_00003272"; splice_chain1 "274614"; transcript2_id "TCONS_00003273"; splice_chain2 "274599";
NW_011934204.1	astalavista	as_event	247987	248065	.	+	.	as_code "1^ , 2^"; transcript1_id "TCONS_00003086"; splice_chain1 "247987"; transcript2_id "TCONS_00003085"; splice_chain2 "248065";
NW_011934213.1	astalavista	as_event	325438	325504	.	-	.	as_code "1^ , 2^"; transcript1_id "TCONS_00004697"; splice_chain1 "325504"; transcript2_id "TCONS_00004701"; splice_chain2 "325438";
NW_011934213.1	astalavista	as_event	312110	312194	.	+	.	as_code "1^ , 2^"; transcript1_id "TCONS_00004381"; splice_chain1 "312194"; transcript2_id "TCONS_00004382"; splice_chain2 "312110";
NW_011934209.1	astalavista	as_event	155944	156099	.	-	.	as_code "1^ , 2^"; transcript1_id "TCONS_00004042"; splice_chain1 "156099"; transcript2_id "TCONS_00004043"; splice_chain2 "155944";
NW_011934209.1	astalavista	as_event	152155	152162	.	-	.	as_code "1^ , 2^"; transcript1_id "TCONS_00004039"; splice_chain1 "152155"; transcript2_id "TCONS_00004040"; splice_chain2 "152162";
NW_011934330.1	astalavista	as_event	5369	5432	.	-	.	as_code "1^ , 2^"; transcript1_id "TCONS_00009540"; splice_chain1 "5369"; transcript2_id "TCONS_00009541"; splice_chain2 "5432";
NW_011934330.1	astalavista	as_event	1665	1725	.	-	.	as_code "1^ , 2^"; transcript1_id "TCONS_00009540"; splice_chain1 "1665"; transcript2_id "TCONS_00009542"; splice_chain2 "1725";
NW_011934209.1	astalavista	as_event	139968	139977	.	+	.	as_code "1^ , 2^"; transcript1_id "TCONS_00003871"; splice_chain1 "139968"; transcript2_id "TCONS_00003873"; splice_chain2 "139977";
NW_011934209.1	astalavista	as_event	140171	140180	.	+	.	as_code "1^ , 2^"; transcript1_id "TCONS_00003871"; splice_chain1 "140171"; transcript2_id "TCONS_00003873"; splice_chain2 "140180";
NW_011934209.1	astalavista	as_event	141082	141106	.	+	.	as_code "1^ , 2^"; transcript1_id "TCONS_00003871"; splice_chain1 "141106"; transcript2_id "TCONS_00003872"; splice_chain2 "141082";
NW_011934293.1	astalavista	as_event	22988	23000	.	+	.	as_code "1^ , 2^"; transcript1_id "TCONS_00008267"; splice_chain1 "23000"; transcript2_id "TCONS_00008268"; splice_chain2 "22988";
NW_011934243.1	astalavista	as_event	5270	5275	.	-	.	as_code "1^ , 2^"; transcript1_id "TCONS_00005760"; splice_chain1 "5270"; transcript2_id "TCONS_00005761"; splice_chain2 "5275";
NW_011934209.1	astalavista	as_event	177335	177407	.	+	.	as_code "1^ , 2^"; transcript1_id "TCONS_00003890"; splice_chain1 "177335"; transcript2_id "TCONS_00003893"; splice_chain2 "177407";
NW_011934139.1	astalavista	as_event	140750	140828	.	+	.	as_code "1^ , 2^"; transcript1_id "TCONS_00000950"; splice_chain1 "140828"; transcript2_id "TCONS_00000949"; splice_chain2 "140750";
NW_011934213.1	astalavista	as_event	404262	404346	.	+	.	as_code "1^ , 2^"; transcript1_id "TCONS_00004414"; splice_chain1 "404346"; transcript2_id "TCONS_00004415"; splice_chain2 "404262";
NW_011934213.1	astalavista	as_event	411992	412031	.	+	.	as_code "1^ , 2^"; transcript1_id "TCONS_00004414"; splice_chain1 "412031"; transcript2_id "TCONS_00004417"; splice_chain2 "411992";
NW_011934213.1	astalavista	as_event	394416	394491	.	-	.	as_code "1^ , 2^"; transcript1_id "TCONS_00004711"; splice_chain1 "394491"; transcript2_id "TCONS_00004712"; splice_chain2 "394416";
NW_011934213.1	astalavista	as_event	402931	402955	.	-	.	as_code "1^ , 2^"; transcript1_id "TCONS_00004714"; splice_chain1 "402955"; transcript2_id "TCONS_00004715"; splice_chain2 "402931";
NW_011934213.1	astalavista	as_event	363811	363850	.	+	.	as_code "1^ , 2^"; transcript1_id "TCONS_00004401"; splice_chain1 "363811"; transcript2_id "TCONS_00004402"; splice_chain2 "363850";
NW_011934213.1	astalavista	as_event	365509	365510	.	+	.	as_code "1^ , 2^"; transcript1_id "TCONS_00004401"; splice_chain1 "365510"; transcript2_id "TCONS_00004402"; splice_chain2 "365509";
NW_011934213.1	astalavista	as_event	366368	366386	.	+	.	as_code "1^ , 2^"; transcript1_id "TCONS_00004401"; splice_chain1 "366386"; transcript2_id "TCONS_00004405"; splice_chain2 "366368";
NW_011934213.1	astalavista	as_event	386552	386588	.	-	.	as_code "1^ , 2^"; transcript1_id "TCONS_00004708"; splice_chain1 "386588"; transcript2_id "TCONS_00004710"; splice_chain2 "386552";
NW_011934213.1	astalavista	as_event	376840	377014	.	+	.	as_code "1^ , 2^"; transcript1_id "TCONS_00004407"; splice_chain1 "377014"; transcript2_id "TCONS_00004408"; splice_chain2 "376840";
NW_011934139.1	astalavista	as_event	116366	116408	.	+	.	as_code "1^ , 2^"; transcript1_id "TCONS_00000941"; splice_chain1 "116366"; transcript2_id "TCONS_00000940"; splice_chain2 "116408";
NW_011934139.1	astalavista	as_event	116922	116931	.	+	.	as_code "1^ , 2^"; transcript1_id "TCONS_00000941"; splice_chain1 "116922"; transcript2_id "TCONS_00000940"; splice_chain2 "116931";
NW_011934139.1	astalavista	as_event	122340	122898	.	+	.	as_code "1^ , 2^"; transcript1_id "TCONS_00000941"; splice_chain1 "122898"; transcript2_id "TCONS_00000942"; splice_chain2 "122340";
NW_011934139.1	astalavista	as_event	123642	123666	.	+	.	as_code "1^ , 2^"; transcript1_id "TCONS_00000941"; splice_chain1 "123642"; transcript2_id "TCONS_00000942"; splice_chain2 "123666";
NW_011934139.1	astalavista	as_event	119848	119912	.	+	.	as_code "1^ , 2^"; transcript1_id "TCONS_00000940"; splice_chain1 "119848"; transcript2_id "TCONS_00000942"; splice_chain2 "119912";
NW_011934139.1	astalavista	as_event	125971	125983	.	-	.	as_code "1^ , 2^"; transcript1_id "TCONS_00000983"; splice_chain1 "125971"; transcript2_id "TCONS_00000984"; splice_chain2 "125983";
NW_011934139.1	astalavista	as_event	99001	99050	.	-	.	as_code "1^ , 2^"; transcript1_id "TCONS_00000978"; splice_chain1 "99050"; transcript2_id "TCONS_00000979"; splice_chain2 "99001";
NW_011934139.1	astalavista	as_event	50697	50721	.	-	.	as_code "1^ , 2^"; transcript1_id "TCONS_00000961"; splice_chain1 "50721"; transcript2_id "TCONS_00000968"; splice_chain2 "50697";
NW_011934139.1	astalavista	as_event	52400	52439	.	-	.	as_code "1^ , 2^"; transcript1_id "TCONS_00000965"; splice_chain1 "52439"; transcript2_id "TCONS_00000966"; splice_chain2 "52400";
NW_011934209.1	astalavista	as_event	6839	6848	.	+	.	as_code "1^ , 2^"; transcript1_id "TCONS_00003825"; splice_chain1 "6839"; transcript2_id "TCONS_00003826"; splice_chain2 "6848";
NW_011934213.1	astalavista	as_event	115312	115318	.	-	.	as_code "1^ , 2^"; transcript1_id "TCONS_00004631"; splice_chain1 "115318"; transcript2_id "TCONS_00004632"; splice_chain2 "115312";
NW_011934209.1	astalavista	as_event	35079	35880	.	-	.	as_code "1^ , 2^"; transcript1_id "TCONS_00004010"; splice_chain1 "35079"; transcript2_id "TCONS_00004009"; splice_chain2 "35880";
NW_011934209.1	astalavista	as_event	38400	38436	.	-	.	as_code "1^ , 2^"; transcript1_id "TCONS_00004010"; splice_chain1 "38400"; transcript2_id "TCONS_00004013"; splice_chain2 "38436";
NW_011934209.1	astalavista	as_event	42126	42144	.	+	.	as_code "1^ , 2^"; transcript1_id "TCONS_00003833"; splice_chain1 "42126"; transcript2_id "TCONS_00003834"; splice_chain2 "42144";
NW_011934289.1	astalavista	as_event	3267	3303	.	-	.	as_code "1^ , 2^"; transcript1_id "TCONS_00008184"; splice_chain1 "3267"; transcript2_id "TCONS_00008185"; splice_chain2 "3303";
NW_011934289.1	astalavista	as_event	11655	11712	.	+	.	as_code "1^ , 2^"; transcript1_id "TCONS_00008101"; splice_chain1 "11712"; transcript2_id "TCONS_00008102"; splice_chain2 "11655";
NW_011934213.1	astalavista	as_event	274994	275052	.	+	.	as_code "1^ , 2^"; transcript1_id "TCONS_00004373"; splice_chain1 "274994"; transcript2_id "TCONS_00004374"; splice_chain2 "275052";
NW_011934213.1	astalavista	as_event	269766	269862	.	+	.	as_code "1^ , 2^"; transcript1_id "TCONS_00004371"; splice_chain1 "269862"; transcript2_id "TCONS_00004372"; splice_chain2 "269766";
NW_011934209.1	astalavista	as_event	75708	75955	.	+	.	as_code "1^ , 2^"; transcript1_id "TCONS_00003846"; splice_chain1 "75708"; transcript2_id "TCONS_00003847"; splice_chain2 "75955";
NW_011934209.1	astalavista	as_event	71628	71703	.	+	.	as_code "1^ , 2^"; transcript1_id "TCONS_00003846"; splice_chain1 "71703"; transcript2_id "TCONS_00003849"; splice_chain2 "71628";
NW_011934213.1	astalavista	as_event	259444	259450	.	+	.	as_code "1^ , 2^"; transcript1_id "TCONS_00004368"; splice_chain1 "259444"; transcript2_id "TCONS_00004369"; splice_chain2 "259450";
NW_011934213.1	astalavista	as_event	140957	140959	.	-	.	as_code "1^ , 2^"; transcript1_id "TCONS_00004637"; splice_chain1 "140959"; transcript2_id "TCONS_00004640"; splice_chain2 "140957";
NW_011934213.1	astalavista	as_event	177608	177622	.	-	.	as_code "1^ , 2^"; transcript1_id "TCONS_00004650"; splice_chain1 "177608"; transcript2_id "TCONS_00004651"; splice_chain2 "177622";
NW_011934213.1	astalavista	as_event	176529	176547	.	-	.	as_code "1^ , 2^"; transcript1_id "TCONS_00004650"; splice_chain1 "176547"; transcript2_id "TCONS_00004651"; splice_chain2 "176529";
NW_011934213.1	astalavista	as_event	199253	199280	.	-	.	as_code "1^ , 2^"; transcript1_id "TCONS_00004658"; splice_chain1 "199253"; transcript2_id "TCONS_00004659"; splice_chain2 "199280";
NW_011934213.1	astalavista	as_event	203584	203623	.	-	.	as_code "1^ , 2^"; transcript1_id "TCONS_00004659"; splice_chain1 "203584"; transcript2_id "TCONS_00004661"; splice_chain2 "203623";
NW_011934209.1	astalavista	as_event	83475	83515	.	+	.	as_code "1^ , 2^"; transcript1_id "TCONS_00003852"; splice_chain1 "83515"; transcript2_id "TCONS_00003855"; splice_chain2 "83475";
NW_011934209.1	astalavista	as_event	127368	127776	.	+	.	as_code "1^ , 2^"; transcript1_id "TCONS_00003869"; splice_chain1 "127776"; transcript2_id "TCONS_00003870"; splice_chain2 "127368";
NW_011934209.1	astalavista	as_event	117274	117451	.	-	.	as_code "1^ , 2^"; transcript1_id "TCONS_00004031"; splice_chain1 "117274"; transcript2_id "TCONS_00004032"; splice_chain2 "117451";
NW_011934213.1	astalavista	as_event	170664	170934	.	+	.	as_code "1^ , 2^"; transcript1_id "TCONS_00004345"; splice_chain1 "170934"; transcript2_id "TCONS_00004346"; splice_chain2 "170664";
NW_011934213.1	astalavista	as_event	174889	174904	.	+	.	as_code "1^ , 2^"; transcript1_id "TCONS_00004345"; splice_chain1 "174904"; transcript2_id "TCONS_00004346"; splice_chain2 "174889";
NW_011934228.1	astalavista	as_event	29984	30023	.	+	.	as_code "1^ , 2^"; transcript1_id "TCONS_00005260"; splice_chain1 "29984"; transcript2_id "TCONS_00005263"; splice_chain2 "30023";
NW_011934228.1	astalavista	as_event	41366	41393	.	-	.	as_code "1^ , 2^"; transcript1_id "TCONS_00005322"; splice_chain1 "41366"; transcript2_id "TCONS_00005324"; splice_chain2 "41393";
NW_011934330.1	astalavista	as_event	120469	120616	.	-	.	as_code "1^ , 2^"; transcript1_id "TCONS_00009566"; splice_chain1 "120469"; transcript2_id "TCONS_00009567"; splice_chain2 "120616";
NW_011934486.1	astalavista	as_event	229481	229490	.	+	.	as_code "1^ , 2^"; transcript1_id "TCONS_00013075"; splice_chain1 "229490"; transcript2_id "TCONS_00013076"; splice_chain2 "229481";
NW_011934486.1	astalavista	as_event	225913	226016	.	+	.	as_code "1^ , 2^"; transcript1_id "TCONS_00013072"; splice_chain1 "226016"; transcript2_id "TCONS_00013074"; splice_chain2 "225913";
NW_011934486.1	astalavista	as_event	235172	235214	.	-	.	as_code "1^ , 2^"; transcript1_id "TCONS_00013167"; splice_chain1 "235214"; transcript2_id "TCONS_00013169"; splice_chain2 "235172";
NW_011934370.1	astalavista	as_event	18490	18514	.	+	.	as_code "1^ , 2^"; transcript1_id "TCONS_00010374"; splice_chain1 "18490"; transcript2_id "TCONS_00010373"; splice_chain2 "18514";
NW_011934370.1	astalavista	as_event	5749	5833	.	+	.	as_code "1^ , 2^"; transcript1_id "TCONS_00010366"; splice_chain1 "5833"; transcript2_id "TCONS_00010365"; splice_chain2 "5749";
NW_011934370.1	astalavista	as_event	3472	3541	.	+	.	as_code "1^ , 2^"; transcript1_id "TCONS_00010366"; splice_chain1 "3472"; transcript2_id "TCONS_00010367"; splice_chain2 "3541";
NW_011934213.1	astalavista	as_event	497397	497467	.	+	.	as_code "1^ , 2^"; transcript1_id "TCONS_00004428"; splice_chain1 "497397"; transcript2_id "TCONS_00004429"; splice_chain2 "497467";
NW_011934486.1	astalavista	as_event	252686	252720	.	-	.	as_code "1^ , 2^"; transcript1_id "TCONS_00013173"; splice_chain1 "252686"; transcript2_id "TCONS_00013174"; splice_chain2 "252720";
NW_011934486.1	astalavista	as_event	245584	245599	.	-	.	as_code "1^ , 2^"; transcript1_id "TCONS_00013170"; splice_chain1 "245599"; transcript2_id "TCONS_00013172"; splice_chain2 "245584";
NW_011934213.1	astalavista	as_event	468020	468041	.	-	.	as_code "1^ , 2^"; transcript1_id "TCONS_00004725"; splice_chain1 "468020"; transcript2_id "TCONS_00004728"; splice_chain2 "468041";
NW_011934213.1	astalavista	as_event	473558	473585	.	-	.	as_code "1^ , 2^"; transcript1_id "TCONS_00004725"; splice_chain1 "473585"; transcript2_id "TCONS_00004730"; splice_chain2 "473558";
NW_011934486.1	astalavista	as_event	255382	255418	.	-	.	as_code "1^ , 2^"; transcript1_id "TCONS_00013175"; splice_chain1 "255382"; transcript2_id "TCONS_00013176"; splice_chain2 "255418";
NW_011934486.1	astalavista	as_event	246968	246986	.	+	.	as_code "1^ , 2^"; transcript1_id "TCONS_00013080"; splice_chain1 "246986"; transcript2_id "TCONS_00013081"; splice_chain2 "246968";
NW_011934486.1	astalavista	as_event	263297	263327	.	+	.	as_code "1^ , 2^"; transcript1_id "TCONS_00013086"; splice_chain1 "263327"; transcript2_id "TCONS_00013088"; splice_chain2 "263297";
NW_011934486.1	astalavista	as_event	279368	279401	.	-	.	as_code "1^ , 2^"; transcript1_id "TCONS_00013185"; splice_chain1 "279401"; transcript2_id "TCONS_00013187"; splice_chain2 "279368";
NW_011934213.1	astalavista	as_event	526612	526674	.	+	.	as_code "1^ , 2^"; transcript1_id "TCONS_00004440"; splice_chain1 "526674"; transcript2_id "TCONS_00004444"; splice_chain2 "526612";
NW_011934213.1	astalavista	as_event	533669	533771	.	+	.	as_code "1^ , 2^"; transcript1_id "TCONS_00004442"; splice_chain1 "533771"; transcript2_id "TCONS_00004443"; splice_chain2 "533669";
NW_011934213.1	astalavista	as_event	533673	533771	.	+	.	as_code "1^ , 2^"; transcript1_id "TCONS_00004442"; splice_chain1 "533771"; transcript2_id "TCONS_00004445"; splice_chain2 "533673";
NW_011934213.1	astalavista	as_event	533669	533673	.	+	.	as_code "1^ , 2^"; transcript1_id "TCONS_00004443"; splice_chain1 "533669"; transcript2_id "TCONS_00004445"; splice_chain2 "533673";
NW_011934486.1	astalavista	as_event	288337	288349	.	-	.	as_code "1^ , 2^"; transcript1_id "TCONS_00013188"; splice_chain1 "288349"; transcript2_id "TCONS_00013189"; splice_chain2 "288337";
NW_011934421.1	astalavista	as_event	923	928	.	-	.	as_code "1^ , 2^"; transcript1_id "TCONS_00011500"; splice_chain1 "928"; transcript2_id "TCONS_00011499"; splice_chain2 "923";
NW_011934282.1	astalavista	as_event	6050	6059	.	+	.	as_code "1^ , 2^"; transcript1_id "TCONS_00008089"; splice_chain1 "6050"; transcript2_id "TCONS_00008090"; splice_chain2 "6059";
NW_011934282.1	astalavista	as_event	4861	4888	.	-	.	as_code "1^ , 2^"; transcript1_id "TCONS_00008091"; splice_chain1 "4861"; transcript2_id "TCONS_00008092"; splice_chain2 "4888";
NW_011934228.1	astalavista	as_event	10927	10960	.	-	.	as_code "1^ , 2^"; transcript1_id "TCONS_00005311"; splice_chain1 "10960"; transcript2_id "TCONS_00005314"; splice_chain2 "10927";
NW_011934228.1	astalavista	as_event	20389	20472	.	-	.	as_code "1^ , 2^"; transcript1_id "TCONS_00005311"; splice_chain1 "20472"; transcript2_id "TCONS_00005315"; splice_chain2 "20389";
NW_011934228.1	astalavista	as_event	20157	20199	.	-	.	as_code "1^ , 2^"; transcript1_id "TCONS_00005311"; splice_chain1 "20199"; transcript2_id "TCONS_00005315"; splice_chain2 "20157";
NW_011934228.1	astalavista	as_event	19932	20029	.	-	.	as_code "1^ , 2^"; transcript1_id "TCONS_00005311"; splice_chain1 "19932"; transcript2_id "TCONS_00005315"; splice_chain2 "20029";
NW_011934204.1	astalavista	as_event	331281	331449	.	+	.	as_code "1^ , 2^"; transcript1_id "TCONS_00003114"; splice_chain1 "331449"; transcript2_id "TCONS_00003116"; splice_chain2 "331281";
NW_011934204.1	astalavista	as_event	312241	312319	.	+	.	as_code "1^ , 2^"; transcript1_id "TCONS_00003102"; splice_chain1 "312319"; transcript2_id "TCONS_00003104"; splice_chain2 "312241";
NW_011934204.1	astalavista	as_event	304605	304620	.	+	.	as_code "1^ , 2^"; transcript1_id "TCONS_00003100"; splice_chain1 "304605"; transcript2_id "TCONS_00003101"; splice_chain2 "304620";
NW_011934204.1	astalavista	as_event	305106	305133	.	+	.	as_code "1^ , 2^"; transcript1_id "TCONS_00003100"; splice_chain1 "305133"; transcript2_id "TCONS_00003101"; splice_chain2 "305106";
NW_011934204.1	astalavista	as_event	361831	362044	.	+	.	as_code "1^ , 2^"; transcript1_id "TCONS_00003124"; splice_chain1 "361831"; transcript2_id "TCONS_00003123"; splice_chain2 "362044";
NW_011934204.1	astalavista	as_event	363373	364224	.	+	.	as_code "1^ , 2^"; transcript1_id "TCONS_00003124"; splice_chain1 "363373"; transcript2_id "TCONS_00003123"; splice_chain2 "364224";
NW_011934204.1	astalavista	as_event	341560	342229	.	-	.	as_code "1^ , 2^"; transcript1_id "TCONS_00003297"; splice_chain1 "342229"; transcript2_id "TCONS_00003298"; splice_chain2 "341560";
NW_011934486.1	astalavista	as_event	191150	191162	.	-	.	as_code "1^ , 2^"; transcript1_id "TCONS_00013147"; splice_chain1 "191162"; transcript2_id "TCONS_00013152"; splice_chain2 "191150";
NW_011934486.1	astalavista	as_event	213040	213180	.	-	.	as_code "1^ , 2^"; transcript1_id "TCONS_00013157"; splice_chain1 "213040"; transcript2_id "TCONS_00013158"; splice_chain2 "213180";
NW_011934486.1	astalavista	as_event	198542	198611	.	+	.	as_code "1^ , 2^"; transcript1_id "TCONS_00013063"; splice_chain1 "198542"; transcript2_id "TCONS_00013065"; splice_chain2 "198611";
NW_011934486.1	astalavista	as_event	202511	202553	.	+	.	as_code "1^ , 2^"; transcript1_id "TCONS_00013063"; splice_chain1 "202511"; transcript2_id "TCONS_00013066"; splice_chain2 "202553";
NW_011934486.1	astalavista	as_event	178364	178391	.	-	.	as_code "1^ , 2^"; transcript1_id "TCONS_00013145"; splice_chain1 "178391"; transcript2_id "TCONS_00013146"; splice_chain2 "178364";
NW_011934486.1	astalavista	as_event	177668	177704	.	-	.	as_code "1^ , 2^"; transcript1_id "TCONS_00013145"; splice_chain1 "177704"; transcript2_id "TCONS_00013146"; splice_chain2 "177668";
NW_011934486.1	astalavista	as_event	172393	172405	.	+	.	as_code "1^ , 2^"; transcript1_id "TCONS_00013058"; splice_chain1 "172393"; transcript2_id "TCONS_00013060"; splice_chain2 "172405";
NW_011934486.1	astalavista	as_event	159073	159106	.	-	.	as_code "1^ , 2^"; transcript1_id "TCONS_00013139"; splice_chain1 "159073"; transcript2_id "TCONS_00013140"; splice_chain2 "159106";
NW_011934146.1	astalavista	as_event	33839	33934	.	-	.	as_code "1^ , 2^"; transcript1_id "TCONS_00001558"; splice_chain1 "33934"; transcript2_id "TCONS_00001559"; splice_chain2 "33839";
NW_011934127.1	astalavista	as_event	111488	111515	.	+	.	as_code "1^ , 2^"; transcript1_id "TCONS_00000539"; splice_chain1 "111488"; transcript2_id "TCONS_00000540"; splice_chain2 "111515";
NW_011934146.1	astalavista	as_event	39173	39227	.	+	.	as_code "1^ , 2^"; transcript1_id "TCONS_00001435"; splice_chain1 "39173"; transcript2_id "TCONS_00001437"; splice_chain2 "39227";
NW_011934127.1	astalavista	as_event	91298	91438	.	-	.	as_code "1^ , 2^"; transcript1_id "TCONS_00000612"; splice_chain1 "91298"; transcript2_id "TCONS_00000614"; splice_chain2 "91438";
NW_011934127.1	astalavista	as_event	86398	86407	.	-	.	as_code "1^ , 2^"; transcript1_id "TCONS_00000610"; splice_chain1 "86407"; transcript2_id "TCONS_00000611"; splice_chain2 "86398";
NW_011934127.1	astalavista	as_event	73190	73241	.	-	.	as_code "1^ , 2^"; transcript1_id "TCONS_00000606"; splice_chain1 "73241"; transcript2_id "TCONS_00000607"; splice_chain2 "73190";
NW_011934127.1	astalavista	as_event	66446	66473	.	+	.	as_code "1^ , 2^"; transcript1_id "TCONS_00000529"; splice_chain1 "66446"; transcript2_id "TCONS_00000530"; splice_chain2 "66473";
NW_011934127.1	astalavista	as_event	67925	67940	.	+	.	as_code "1^ , 2^"; transcript1_id "TCONS_00000529"; splice_chain1 "67940"; transcript2_id "TCONS_00000530"; splice_chain2 "67925";
NW_011934127.1	astalavista	as_event	68254	68266	.	+	.	as_code "1^ , 2^"; transcript1_id "TCONS_00000529"; splice_chain1 "68266"; transcript2_id "TCONS_00000530"; splice_chain2 "68254";
NW_011934127.1	astalavista	as_event	49855	49936	.	-	.	as_code "1^ , 2^"; transcript1_id "TCONS_00000601"; splice_chain1 "49855"; transcript2_id "TCONS_00000602"; splice_chain2 "49936";
NW_011934127.1	astalavista	as_event	54943	55092	.	+	.	as_code "1^ , 2^"; transcript1_id "TCONS_00000524"; splice_chain1 "55092"; transcript2_id "TCONS_00000526"; splice_chain2 "54943";
NW_011934127.1	astalavista	as_event	55246	55782	.	+	.	as_code "1^ , 2^"; transcript1_id "TCONS_00000524"; splice_chain1 "55782"; transcript2_id "TCONS_00000527"; splice_chain2 "55246";
NW_011934127.1	astalavista	as_event	42250	42289	.	+	.	as_code "1^ , 2^"; transcript1_id "TCONS_00000519"; splice_chain1 "42289"; transcript2_id "TCONS_00000520"; splice_chain2 "42250";
NW_011934127.1	astalavista	as_event	24393	24445	.	-	.	as_code "1^ , 2^"; transcript1_id "TCONS_00000595"; splice_chain1 "24445"; transcript2_id "TCONS_00000594"; splice_chain2 "24393";
NW_011934127.1	astalavista	as_event	2724	2760	.	+	.	as_code "1^ , 2^"; transcript1_id "TCONS_00000508"; splice_chain1 "2724"; transcript2_id "TCONS_00000509"; splice_chain2 "2760";
NW_011934127.1	astalavista	as_event	14589	14595	.	-	.	as_code "1^ , 2^"; transcript1_id "TCONS_00000589"; splice_chain1 "14595"; transcript2_id "TCONS_00000590"; splice_chain2 "14589";
NW_011934127.1	astalavista	as_event	12597	12615	.	-	.	as_code "1^ , 2^"; transcript1_id "TCONS_00000589"; splice_chain1 "12615"; transcript2_id "TCONS_00000591"; splice_chain2 "12597";
NW_011934127.1	astalavista	as_event	9721	9764	.	-	.	as_code "1^ , 2^"; transcript1_id "TCONS_00000589"; splice_chain1 "9721"; transcript2_id "TCONS_00000590"; splice_chain2 "9764";
NW_011934417.1	astalavista	as_event	51666	51783	.	-	.	as_code "1^ , 2^"; transcript1_id "TCONS_00011476"; splice_chain1 "51666"; transcript2_id "TCONS_00011477"; splice_chain2 "51783";
NW_011934417.1	astalavista	as_event	56304	56319	.	-	.	as_code "1^ , 2^"; transcript1_id "TCONS_00011476"; splice_chain1 "56319"; transcript2_id "TCONS_00011478"; splice_chain2 "56304";
NW_011934417.1	astalavista	as_event	45541	45562	.	+	.	as_code "1^ , 2^"; transcript1_id "TCONS_00011449"; splice_chain1 "45562"; transcript2_id "TCONS_00011450"; splice_chain2 "45541";
NW_011934417.1	astalavista	as_event	27105	27375	.	-	.	as_code "1^ , 2^"; transcript1_id "TCONS_00011468"; splice_chain1 "27105"; transcript2_id "TCONS_00011469"; splice_chain2 "27375";
NW_011934417.1	astalavista	as_event	25602	25606	.	-	.	as_code "1^ , 2^"; transcript1_id "TCONS_00011464"; splice_chain1 "25606"; transcript2_id "TCONS_00011465"; splice_chain2 "25602";
NW_011934417.1	astalavista	as_event	25606	25698	.	-	.	as_code "1^ , 2^"; transcript1_id "TCONS_00011464"; splice_chain1 "25606"; transcript2_id "TCONS_00011467"; splice_chain2 "25698";
NW_011934417.1	astalavista	as_event	25602	25698	.	-	.	as_code "1^ , 2^"; transcript1_id "TCONS_00011463"; splice_chain1 "25602"; transcript2_id "TCONS_00011466"; splice_chain2 "25698";
NW_011934296.1	astalavista	as_event	61736	61801	.	-	.	as_code "1^ , 2^"; transcript1_id "TCONS_00008369"; splice_chain1 "61736"; transcript2_id "TCONS_00008371"; splice_chain2 "61801";
NW_011934296.1	astalavista	as_event	61704	61736	.	-	.	as_code "1^ , 2^"; transcript1_id "TCONS_00008369"; splice_chain1 "61736"; transcript2_id "TCONS_00008372"; splice_chain2 "61704";
NW_011934296.1	astalavista	as_event	61704	61801	.	-	.	as_code "1^ , 2^"; transcript1_id "TCONS_00008371"; splice_chain1 "61801"; transcript2_id "TCONS_00008372"; splice_chain2 "61704";
NW_011934296.1	astalavista	as_event	60425	60437	.	-	.	as_code "1^ , 2^"; transcript1_id "TCONS_00008368"; splice_chain1 "60425"; transcript2_id "TCONS_00008369"; splice_chain2 "60437";
NW_011934296.1	astalavista	as_event	59462	60104	.	-	.	as_code "1^ , 2^"; transcript1_id "TCONS_00008368"; splice_chain1 "60104"; transcript2_id "TCONS_00008369"; splice_chain2 "59462";
NW_011934296.1	astalavista	as_event	52157	52193	.	-	.	as_code "1^ , 2^"; transcript1_id "TCONS_00008368"; splice_chain1 "52193"; transcript2_id "TCONS_00008371"; splice_chain2 "52157";
NW_011934417.1	astalavista	as_event	13008	13236	.	+	.	as_code "1^ , 2^"; transcript1_id "TCONS_00011437"; splice_chain1 "13236"; transcript2_id "TCONS_00011439"; splice_chain2 "13008";
NW_011934417.1	astalavista	as_event	15237	15249	.	+	.	as_code "1^ , 2^"; transcript1_id "TCONS_00011437"; splice_chain1 "15249"; transcript2_id "TCONS_00011440"; splice_chain2 "15237";
NW_011934417.1	astalavista	as_event	8321	8348	.	-	.	as_code "1^ , 2^"; transcript1_id "TCONS_00011459"; splice_chain1 "8348"; transcript2_id "TCONS_00011458"; splice_chain2 "8321";
NW_011934259.1	astalavista	as_event	88570	88693	.	-	.	as_code "1^ , 2^"; transcript1_id "TCONS_00007390"; splice_chain1 "88570"; transcript2_id "TCONS_00007391"; splice_chain2 "88693";
NW_011934259.1	astalavista	as_event	83018	83237	.	+	.	as_code "1^ , 2^"; transcript1_id "TCONS_00007353"; splice_chain1 "83018"; transcript2_id "TCONS_00007355"; splice_chain2 "83237";
NW_011934146.1	astalavista	as_event	175307	175316	.	-	.	as_code "1^ , 2^"; transcript1_id "TCONS_00001594"; splice_chain1 "175316"; transcript2_id "TCONS_00001595"; splice_chain2 "175307";
NW_011934259.1	astalavista	as_event	54166	54199	.	-	.	as_code "1^ , 2^"; transcript1_id "TCONS_00007381"; splice_chain1 "54199"; transcript2_id "TCONS_00007382"; splice_chain2 "54166";
NW_011934146.1	astalavista	as_event	177015	177028	.	+	.	as_code "1^ , 2^"; transcript1_id "TCONS_00001479"; splice_chain1 "177028"; transcript2_id "TCONS_00001480"; splice_chain2 "177015";
NW_011934259.1	astalavista	as_event	42031	42040	.	+	.	as_code "1^ , 2^"; transcript1_id "TCONS_00007348"; splice_chain1 "42031"; transcript2_id "TCONS_00007349"; splice_chain2 "42040";
NW_011934146.1	astalavista	as_event	131318	131420	.	+	.	as_code "1^ , 2^"; transcript1_id "TCONS_00001465"; splice_chain1 "131420"; transcript2_id "TCONS_00001466"; splice_chain2 "131318";
NW_011934146.1	astalavista	as_event	115332	115447	.	+	.	as_code "1^ , 2^"; transcript1_id "TCONS_00001461"; splice_chain1 "115447"; transcript2_id "TCONS_00001462"; splice_chain2 "115332";
NW_011934146.1	astalavista	as_event	150621	150627	.	+	.	as_code "1^ , 2^"; transcript1_id "TCONS_00001469"; splice_chain1 "150621"; transcript2_id "TCONS_00001470"; splice_chain2 "150627";
NW_011934146.1	astalavista	as_event	141781	141829	.	-	.	as_code "1^ , 2^"; transcript1_id "TCONS_00001584"; splice_chain1 "141781"; transcript2_id "TCONS_00001585"; splice_chain2 "141829";
NW_011934146.1	astalavista	as_event	141060	141105	.	-	.	as_code "1^ , 2^"; transcript1_id "TCONS_00001584"; splice_chain1 "141060"; transcript2_id "TCONS_00001585"; splice_chain2 "141105";
NW_011934146.1	astalavista	as_event	149982	149988	.	-	.	as_code "1^ , 2^"; transcript1_id "TCONS_00001584"; splice_chain1 "149982"; transcript2_id "TCONS_00001586"; splice_chain2 "149988";
NW_011934146.1	astalavista	as_event	159511	159538	.	-	.	as_code "1^ , 2^"; transcript1_id "TCONS_00001591"; splice_chain1 "159538"; transcript2_id "TCONS_00001592"; splice_chain2 "159511";
NW_011934146.1	astalavista	as_event	81975	82119	.	-	.	as_code "1^ , 2^"; transcript1_id "TCONS_00001568"; splice_chain1 "81975"; transcript2_id "TCONS_00001571"; splice_chain2 "82119";
NW_011934146.1	astalavista	as_event	315061	315073	.	+	.	as_code "1^ , 2^"; transcript1_id "TCONS_00001524"; splice_chain1 "315061"; transcript2_id "TCONS_00001525"; splice_chain2 "315073";
NW_011934436.1	astalavista	as_event	398	413	.	+	.	as_code "1^ , 2^"; transcript1_id "TCONS_00011613"; splice_chain1 "413"; transcript2_id "TCONS_00011614"; splice_chain2 "398";
NW_011934146.1	astalavista	as_event	316662	316801	.	+	.	as_code "1^ , 2^"; transcript1_id "TCONS_00001527"; splice_chain1 "316801"; transcript2_id "TCONS_00001528"; splice_chain2 "316662";
NW_011934146.1	astalavista	as_event	288521	288751	.	+	.	as_code "1^ , 2^"; transcript1_id "TCONS_00001516"; splice_chain1 "288521"; transcript2_id "TCONS_00001517"; splice_chain2 "288751";
NW_011934467.1	astalavista	as_event	35120	35303	.	+	.	as_code "1^ , 2^"; transcript1_id "TCONS_00012184"; splice_chain1 "35303"; transcript2_id "TCONS_00012185"; splice_chain2 "35120";
NW_011934146.1	astalavista	as_event	271755	271761	.	+	.	as_code "1^ , 2^"; transcript1_id "TCONS_00001506"; splice_chain1 "271755"; transcript2_id "TCONS_00001507"; splice_chain2 "271761";
NW_011934146.1	astalavista	as_event	271230	271239	.	+	.	as_code "1^ , 2^"; transcript1_id "TCONS_00001507"; splice_chain1 "271230"; transcript2_id "TCONS_00001508"; splice_chain2 "271239";
NW_011934467.1	astalavista	as_event	5194	5206	.	+	.	as_code "1^ , 2^"; transcript1_id "TCONS_00012175"; splice_chain1 "5194"; transcript2_id "TCONS_00012176"; splice_chain2 "5206";
NW_011934467.1	astalavista	as_event	13938	14027	.	+	.	as_code "1^ , 2^"; transcript1_id "TCONS_00012178"; splice_chain1 "13938"; transcript2_id "TCONS_00012179"; splice_chain2 "14027";
NW_011934146.1	astalavista	as_event	245701	245735	.	-	.	as_code "1^ , 2^"; transcript1_id "TCONS_00001624"; splice_chain1 "245701"; transcript2_id "TCONS_00001625"; splice_chain2 "245735";
NW_011934146.1	astalavista	as_event	208529	208554	.	+	.	as_code "1^ , 2^"; transcript1_id "TCONS_00001491"; splice_chain1 "208529"; transcript2_id "TCONS_00001492"; splice_chain2 "208554";
NW_011934146.1	astalavista	as_event	228155	228263	.	-	.	as_code "1^ , 2^"; transcript1_id "TCONS_00001615"; splice_chain1 "228263"; transcript2_id "TCONS_00001617"; splice_chain2 "228155";
NW_011934146.1	astalavista	as_event	231462	231585	.	-	.	as_code "1^ , 2^"; transcript1_id "TCONS_00001616"; splice_chain1 "231462"; transcript2_id "TCONS_00001617"; splice_chain2 "231585";
NW_011934403.1	astalavista	as_event	16351	16553	.	-	.	as_code "1^ , 2^"; transcript1_id "TCONS_00010977"; splice_chain1 "16351"; transcript2_id "TCONS_00010978"; splice_chain2 "16553";
NW_011934403.1	astalavista	as_event	23248	23266	.	-	.	as_code "1^ , 2^"; transcript1_id "TCONS_00010982"; splice_chain1 "23266"; transcript2_id "TCONS_00010983"; splice_chain2 "23248";
NW_011934467.1	astalavista	as_event	171211	171286	.	+	.	as_code "1^ , 2^"; transcript1_id "TCONS_00012209"; splice_chain1 "171211"; transcript2_id "TCONS_00012210"; splice_chain2 "171286";
NW_011934467.1	astalavista	as_event	165343	165355	.	-	.	as_code "1^ , 2^"; transcript1_id "TCONS_00012259"; splice_chain1 "165355"; transcript2_id "TCONS_00012262"; splice_chain2 "165343";
NW_011934467.1	astalavista	as_event	143961	143985	.	+	.	as_code "1^ , 2^"; transcript1_id "TCONS_00012206"; splice_chain1 "143961"; transcript2_id "TCONS_00012207"; splice_chain2 "143985";
NW_011934403.1	astalavista	as_event	37817	37832	.	+	.	as_code "1^ , 2^"; transcript1_id "TCONS_00010923"; splice_chain1 "37817"; transcript2_id "TCONS_00010924"; splice_chain2 "37832";
NW_011934403.1	astalavista	as_event	33378	33843	.	-	.	as_code "1^ , 2^"; transcript1_id "TCONS_00010987"; splice_chain1 "33378"; transcript2_id "TCONS_00010989"; splice_chain2 "33843";
NW_011934467.1	astalavista	as_event	184612	184657	.	+	.	as_code "1^ , 2^"; transcript1_id "TCONS_00012216"; splice_chain1 "184612"; transcript2_id "TCONS_00012217"; splice_chain2 "184657";
NW_011934403.1	astalavista	as_event	12195	12253	.	+	.	as_code "1^ , 2^"; transcript1_id "TCONS_00010913"; splice_chain1 "12253"; transcript2_id "TCONS_00010914"; splice_chain2 "12195";
NW_011934403.1	astalavista	as_event	8010	8027	.	+	.	as_code "1^ , 2^"; transcript1_id "TCONS_00010911"; splice_chain1 "8027"; transcript2_id "TCONS_00010912"; splice_chain2 "8010";
NW_011934403.1	astalavista	as_event	9259	9349	.	+	.	as_code "1^ , 2^"; transcript1_id "TCONS_00010911"; splice_chain1 "9349"; transcript2_id "TCONS_00010912"; splice_chain2 "9259";
NW_011934251.1	astalavista	as_event	9553	9574	.	+	.	as_code "1^ , 2^"; transcript1_id "TCONS_00006168"; splice_chain1 "9574"; transcript2_id "TCONS_00006167"; splice_chain2 "9553";
NW_011934251.1	astalavista	as_event	9801	9869	.	+	.	as_code "1^ , 2^"; transcript1_id "TCONS_00006168"; splice_chain1 "9801"; transcript2_id "TCONS_00006167"; splice_chain2 "9869";
NW_011934251.1	astalavista	as_event	21388	21418	.	+	.	as_code "1^ , 2^"; transcript1_id "TCONS_00006170"; splice_chain1 "21388"; transcript2_id "TCONS_00006171"; splice_chain2 "21418";
NW_011934467.1	astalavista	as_event	95929	95941	.	+	.	as_code "1^ , 2^"; transcript1_id "TCONS_00012193"; splice_chain1 "95929"; transcript2_id "TCONS_00012194"; splice_chain2 "95941";
NW_011934467.1	astalavista	as_event	82740	82758	.	-	.	as_code "1^ , 2^"; transcript1_id "TCONS_00012232"; splice_chain1 "82758"; transcript2_id "TCONS_00012233"; splice_chain2 "82740";
NW_011934467.1	astalavista	as_event	48741	48750	.	-	.	as_code "1^ , 2^"; transcript1_id "TCONS_00012224"; splice_chain1 "48750"; transcript2_id "TCONS_00012225"; splice_chain2 "48741";
NW_011934467.1	astalavista	as_event	43905	43923	.	-	.	as_code "1^ , 2^"; transcript1_id "TCONS_00012224"; splice_chain1 "43923"; transcript2_id "TCONS_00012225"; splice_chain2 "43905";
NW_011934467.1	astalavista	as_event	69448	69449	.	-	.	as_code "1^ , 2^"; transcript1_id "TCONS_00012225"; splice_chain1 "69448"; transcript2_id "TCONS_00012227"; splice_chain2 "69449";
NW_011934467.1	astalavista	as_event	67149	67187	.	-	.	as_code "1^ , 2^"; transcript1_id "TCONS_00012225"; splice_chain1 "67149"; transcript2_id "TCONS_00012227"; splice_chain2 "67187";
NW_011934467.1	astalavista	as_event	65012	65080	.	-	.	as_code "1^ , 2^"; transcript1_id "TCONS_00012225"; splice_chain1 "65080"; transcript2_id "TCONS_00012227"; splice_chain2 "65012";
NW_011934467.1	astalavista	as_event	101850	101877	.	+	.	as_code "1^ , 2^"; transcript1_id "TCONS_00012195"; splice_chain1 "101877"; transcript2_id "TCONS_00012196"; splice_chain2 "101850";
NW_011934467.1	astalavista	as_event	120901	120934	.	-	.	as_code "1^ , 2^"; transcript1_id "TCONS_00012241"; splice_chain1 "120901"; transcript2_id "TCONS_00012240"; splice_chain2 "120934";
NW_011934467.1	astalavista	as_event	124053	124074	.	-	.	as_code "1^ , 2^"; transcript1_id "TCONS_00012244"; splice_chain1 "124074"; transcript2_id "TCONS_00012245"; splice_chain2 "124053";
NW_011934403.1	astalavista	as_event	54191	54230	.	-	.	as_code "1^ , 2^"; transcript1_id "TCONS_00010994"; splice_chain1 "54191"; transcript2_id "TCONS_00010997"; splice_chain2 "54230";
NW_011934467.1	astalavista	as_event	103362	103368	.	-	.	as_code "1^ , 2^"; transcript1_id "TCONS_00012236"; splice_chain1 "103368"; transcript2_id "TCONS_00012237"; splice_chain2 "103362";
NW_011934467.1	astalavista	as_event	103200	103251	.	-	.	as_code "1^ , 2^"; transcript1_id "TCONS_00012236"; splice_chain1 "103200"; transcript2_id "TCONS_00012237"; splice_chain2 "103251";
NW_011934403.1	astalavista	as_event	41741	41846	.	-	.	as_code "1^ , 2^"; transcript1_id "TCONS_00010992"; splice_chain1 "41846"; transcript2_id "TCONS_00010993"; splice_chain2 "41741";
NW_011934146.1	astalavista	as_event	332257	332269	.	-	.	as_code "1^ , 2^"; transcript1_id "TCONS_00001655"; splice_chain1 "332257"; transcript2_id "TCONS_00001656"; splice_chain2 "332269";
NW_011934146.1	astalavista	as_event	327867	327900	.	+	.	as_code "1^ , 2^"; transcript1_id "TCONS_00001529"; splice_chain1 "327900"; transcript2_id "TCONS_00001531"; splice_chain2 "327867";
NW_011934467.1	astalavista	as_event	130245	130251	.	-	.	as_code "1^ , 2^"; transcript1_id "TCONS_00012246"; splice_chain1 "130251"; transcript2_id "TCONS_00012247"; splice_chain2 "130245";
NW_011934467.1	astalavista	as_event	130010	130025	.	-	.	as_code "1^ , 2^"; transcript1_id "TCONS_00012246"; splice_chain1 "130025"; transcript2_id "TCONS_00012247"; splice_chain2 "130010";
NW_011934403.1	astalavista	as_event	56878	56887	.	-	.	as_code "1^ , 2^"; transcript1_id "TCONS_00010998"; splice_chain1 "56887"; transcript2_id "TCONS_00010999"; splice_chain2 "56878";
NW_011934403.1	astalavista	as_event	48217	48229	.	+	.	as_code "1^ , 2^"; transcript1_id "TCONS_00010927"; splice_chain1 "48217"; transcript2_id "TCONS_00010928"; splice_chain2 "48229";
NW_011934185.1	astalavista	as_event	76692	76707	.	+	.	as_code "1^ , 2^"; transcript1_id "TCONS_00002329"; splice_chain1 "76692"; transcript2_id "TCONS_00002330"; splice_chain2 "76707";
NW_011934185.1	astalavista	as_event	78362	78377	.	+	.	as_code "1^ , 2^"; transcript1_id "TCONS_00002329"; splice_chain1 "78362"; transcript2_id "TCONS_00002330"; splice_chain2 "78377";
NW_011934296.1	astalavista	as_event	26808	26892	.	-	.	as_code "1^ , 2^"; transcript1_id "TCONS_00008362"; splice_chain1 "26892"; transcript2_id "TCONS_00008361"; splice_chain2 "26808";
NW_011934403.1	astalavista	as_event	87195	87282	.	-	.	as_code "1^ , 2^"; transcript1_id "TCONS_00011013"; splice_chain1 "87195"; transcript2_id "TCONS_00011015"; splice_chain2 "87282";
NW_011934185.1	astalavista	as_event	69857	69948	.	+	.	as_code "1^ , 2^"; transcript1_id "TCONS_00002327"; splice_chain1 "69857"; transcript2_id "TCONS_00002326"; splice_chain2 "69948";
NW_011934185.1	astalavista	as_event	69857	69861	.	+	.	as_code "1^ , 2^"; transcript1_id "TCONS_00002327"; splice_chain1 "69857"; transcript2_id "TCONS_00002325"; splice_chain2 "69861";
NW_011934185.1	astalavista	as_event	69861	69948	.	+	.	as_code "1^ , 2^"; transcript1_id "TCONS_00002326"; splice_chain1 "69948"; transcript2_id "TCONS_00002325"; splice_chain2 "69861";
NW_011934403.1	astalavista	as_event	91895	92061	.	-	.	as_code "1^ , 2^"; transcript1_id "TCONS_00011021"; splice_chain1 "91895"; transcript2_id "TCONS_00011022"; splice_chain2 "92061";
NW_011934185.1	astalavista	as_event	59018	59108	.	-	.	as_code "1^ , 2^"; transcript1_id "TCONS_00002365"; splice_chain1 "59018"; transcript2_id "TCONS_00002366"; splice_chain2 "59108";
NW_011934185.1	astalavista	as_event	52879	53721	.	+	.	as_code "1^ , 2^"; transcript1_id "TCONS_00002317"; splice_chain1 "53721"; transcript2_id "TCONS_00002319"; splice_chain2 "52879";
NW_011934167.1	astalavista	as_event	84141	84151	.	-	.	as_code "1^ , 2^"; transcript1_id "TCONS_00002246"; splice_chain1 "84141"; transcript2_id "TCONS_00002247"; splice_chain2 "84151";
NW_011934167.1	astalavista	as_event	43333	43354	.	-	.	as_code "1^ , 2^"; transcript1_id "TCONS_00002237"; splice_chain1 "43354"; transcript2_id "TCONS_00002238"; splice_chain2 "43333";
NW_011934403.1	astalavista	as_event	163009	163027	.	-	.	as_code "1^ , 2^"; transcript1_id "TCONS_00011046"; splice_chain1 "163027"; transcript2_id "TCONS_00011047"; splice_chain2 "163009";
NW_011934403.1	astalavista	as_event	160773	160803	.	+	.	as_code "1^ , 2^"; transcript1_id "TCONS_00010959"; splice_chain1 "160803"; transcript2_id "TCONS_00010958"; splice_chain2 "160773";
NW_011934185.1	astalavista	as_event	3972	3996	.	-	.	as_code "1^ , 2^"; transcript1_id "TCONS_00002349"; splice_chain1 "3972"; transcript2_id "TCONS_00002350"; splice_chain2 "3996";
NW_011934185.1	astalavista	as_event	3041	3062	.	-	.	as_code "1^ , 2^"; transcript1_id "TCONS_00002349"; splice_chain1 "3062"; transcript2_id "TCONS_00002351"; splice_chain2 "3041";
NW_011934301.1	astalavista	as_event	28892	28910	.	-	.	as_code "1^ , 2^"; transcript1_id "TCONS_00008573"; splice_chain1 "28892"; transcript2_id "TCONS_00008576"; splice_chain2 "28910";
NW_011934301.1	astalavista	as_event	26615	26627	.	-	.	as_code "1^ , 2^"; transcript1_id "TCONS_00008573"; splice_chain1 "26627"; transcript2_id "TCONS_00008576"; splice_chain2 "26615";
NW_011934167.1	astalavista	as_event	87187	87268	.	+	.	as_code "1^ , 2^"; transcript1_id "TCONS_00002216"; splice_chain1 "87187"; transcript2_id "TCONS_00002217"; splice_chain2 "87268";
NW_011934403.1	astalavista	as_event	189375	189416	.	-	.	as_code "1^ , 2^"; transcript1_id "TCONS_00011053"; splice_chain1 "189375"; transcript2_id "TCONS_00011055"; splice_chain2 "189416";
NW_011934167.1	astalavista	as_event	111701	111841	.	+	.	as_code "1^ , 2^"; transcript1_id "TCONS_00002218"; splice_chain1 "111841"; transcript2_id "TCONS_00002219"; splice_chain2 "111701";
NW_011934167.1	astalavista	as_event	112401	112444	.	+	.	as_code "1^ , 2^"; transcript1_id "TCONS_00002218"; splice_chain1 "112444"; transcript2_id "TCONS_00002219"; splice_chain2 "112401";
NW_011934167.1	astalavista	as_event	117143	117165	.	-	.	as_code "1^ , 2^"; transcript1_id "TCONS_00002260"; splice_chain1 "117165"; transcript2_id "TCONS_00002261"; splice_chain2 "117143";
NW_011934403.1	astalavista	as_event	206661	206666	.	+	.	as_code "1^ , 2^"; transcript1_id "TCONS_00010971"; splice_chain1 "206666"; transcript2_id "TCONS_00010972"; splice_chain2 "206661";
NW_011934301.1	astalavista	as_event	10068	10257	.	-	.	as_code "1^ , 2^"; transcript1_id "TCONS_00008565"; splice_chain1 "10068"; transcript2_id "TCONS_00008566"; splice_chain2 "10257";
NW_011934301.1	astalavista	as_event	7981	8062	.	-	.	as_code "1^ , 2^"; transcript1_id "TCONS_00008565"; splice_chain1 "7981"; transcript2_id "TCONS_00008570"; splice_chain2 "8062";
NW_011934185.1	astalavista	as_event	96195	96252	.	+	.	as_code "1^ , 2^"; transcript1_id "TCONS_00002335"; splice_chain1 "96195"; transcript2_id "TCONS_00002336"; splice_chain2 "96252";
NW_011934350.1	astalavista	as_event	38411	38438	.	+	.	as_code "1^ , 2^"; transcript1_id "TCONS_00009802"; splice_chain1 "38438"; transcript2_id "TCONS_00009803"; splice_chain2 "38411";
NW_011934350.1	astalavista	as_event	39995	40034	.	+	.	as_code "1^ , 2^"; transcript1_id "TCONS_00009802"; splice_chain1 "39995"; transcript2_id "TCONS_00009803"; splice_chain2 "40034";
NW_011934350.1	astalavista	as_event	63171	63246	.	-	.	as_code "1^ , 2^"; transcript1_id "TCONS_00009830"; splice_chain1 "63246"; transcript2_id "TCONS_00009831"; splice_chain2 "63171";
NW_011934350.1	astalavista	as_event	62586	62610	.	-	.	as_code "1^ , 2^"; transcript1_id "TCONS_00009830"; splice_chain1 "62610"; transcript2_id "TCONS_00009831"; splice_chain2 "62586";
NW_011934397.1	astalavista	as_event	6207	6245	.	-	.	as_code "1^ , 2^"; transcript1_id "TCONS_00010640"; splice_chain1 "6207"; transcript2_id "TCONS_00010641"; splice_chain2 "6245";
NW_011934397.1	astalavista	as_event	6160	6161	.	-	.	as_code "1^ , 2^"; transcript1_id "TCONS_00010643"; splice_chain1 "6160"; transcript2_id "TCONS_00010644"; splice_chain2 "6161";
NW_011934350.1	astalavista	as_event	34465	34477	.	+	.	as_code "1^ , 2^"; transcript1_id "TCONS_00009798"; splice_chain1 "34477"; transcript2_id "TCONS_00009799"; splice_chain2 "34465";
NW_011934350.1	astalavista	as_event	23425	23479	.	+	.	as_code "1^ , 2^"; transcript1_id "TCONS_00009794"; splice_chain1 "23479"; transcript2_id "TCONS_00009796"; splice_chain2 "23425";
NW_011934350.1	astalavista	as_event	10634	10694	.	+	.	as_code "1^ , 2^"; transcript1_id "TCONS_00009792"; splice_chain1 "10694"; transcript2_id "TCONS_00009793"; splice_chain2 "10634";
NW_011934322.1	astalavista	as_event	14002	14064	.	-	.	as_code "1^ , 2^"; transcript1_id "TCONS_00009299"; splice_chain1 "14002"; transcript2_id "TCONS_00009300"; splice_chain2 "14064";
NW_011934322.1	astalavista	as_event	17517	17535	.	+	.	as_code "1^ , 2^"; transcript1_id "TCONS_00009296"; splice_chain1 "17517"; transcript2_id "TCONS_00009297"; splice_chain2 "17535";
NW_011934127.1	astalavista	as_event	224753	224758	.	-	.	as_code "1^ , 2^"; transcript1_id "TCONS_00000653"; splice_chain1 "224758"; transcript2_id "TCONS_00000655"; splice_chain2 "224753";
NW_011934127.1	astalavista	as_event	223271	224036	.	-	.	as_code "1^ , 2^"; transcript1_id "TCONS_00000653"; splice_chain1 "223271"; transcript2_id "TCONS_00000654"; splice_chain2 "224036";
NW_011934127.1	astalavista	as_event	212913	213015	.	+	.	as_code "1^ , 2^"; transcript1_id "TCONS_00000579"; splice_chain1 "212913"; transcript2_id "TCONS_00000580"; splice_chain2 "213015";
NW_011934127.1	astalavista	as_event	213662	213680	.	+	.	as_code "1^ , 2^"; transcript1_id "TCONS_00000579"; splice_chain1 "213662"; transcript2_id "TCONS_00000580"; splice_chain2 "213680";
NW_011934127.1	astalavista	as_event	134596	134620	.	-	.	as_code "1^ , 2^"; transcript1_id "TCONS_00000626"; splice_chain1 "134620"; transcript2_id "TCONS_00000627"; splice_chain2 "134596";
NW_011934127.1	astalavista	as_event	136182	136213	.	+	.	as_code "1^ , 2^"; transcript1_id "TCONS_00000549"; splice_chain1 "136213"; transcript2_id "TCONS_00000550"; splice_chain2 "136182";
NW_011934127.1	astalavista	as_event	143195	143225	.	+	.	as_code "1^ , 2^"; transcript1_id "TCONS_00000550"; splice_chain1 "143225"; transcript2_id "TCONS_00000551"; splice_chain2 "143195";
NW_011934397.1	astalavista	as_event	22058	22144	.	+	.	as_code "1^ , 2^"; transcript1_id "TCONS_00010621"; splice_chain1 "22144"; transcript2_id "TCONS_00010622"; splice_chain2 "22058";
NW_011934127.1	astalavista	as_event	156613	156789	.	+	.	as_code "1^ , 2^"; transcript1_id "TCONS_00000558"; splice_chain1 "156789"; transcript2_id "TCONS_00000559"; splice_chain2 "156613";
NW_011934127.1	astalavista	as_event	157063	157074	.	+	.	as_code "1^ , 2^"; transcript1_id "TCONS_00000558"; splice_chain1 "157063"; transcript2_id "TCONS_00000560"; splice_chain2 "157074";
NW_011934397.1	astalavista	as_event	72286	72346	.	-	.	as_code "1^ , 2^"; transcript1_id "TCONS_00010666"; splice_chain1 "72346"; transcript2_id "TCONS_00010667"; splice_chain2 "72286";
NW_011934397.1	astalavista	as_event	71799	71832	.	-	.	as_code "1^ , 2^"; transcript1_id "TCONS_00010666"; splice_chain1 "71799"; transcript2_id "TCONS_00010669"; splice_chain2 "71832";
NW_011934397.1	astalavista	as_event	58698	58719	.	+	.	as_code "1^ , 2^"; transcript1_id "TCONS_00010632"; splice_chain1 "58698"; transcript2_id "TCONS_00010633"; splice_chain2 "58719";
NW_011934213.1	astalavista	as_event	950696	950813	.	-	.	as_code "1^ , 2^"; transcript1_id "TCONS_00004840"; splice_chain1 "950696"; transcript2_id "TCONS_00004841"; splice_chain2 "950813";
NW_011934213.1	astalavista	as_event	1064232	1064247	.	-	.	as_code "1^ , 2^"; transcript1_id "TCONS_00004867"; splice_chain1 "1064247"; transcript2_id "TCONS_00004870"; splice_chain2 "1064232";
NW_011934213.1	astalavista	as_event	1079978	1080017	.	+	.	as_code "1^ , 2^"; transcript1_id "TCONS_00004582"; splice_chain1 "1080017"; transcript2_id "TCONS_00004583"; splice_chain2 "1079978";
NW_011934213.1	astalavista	as_event	1071997	1072024	.	+	.	as_code "1^ , 2^"; transcript1_id "TCONS_00004580"; splice_chain1 "1072024"; transcript2_id "TCONS_00004579"; splice_chain2 "1071997";
NW_011934213.1	astalavista	as_event	1074316	1074340	.	+	.	as_code "1^ , 2^"; transcript1_id "TCONS_00004579"; splice_chain1 "1074316"; transcript2_id "TCONS_00004578"; splice_chain2 "1074340";
NW_011934213.1	astalavista	as_event	1073516	1073540	.	+	.	as_code "1^ , 2^"; transcript1_id "TCONS_00004579"; splice_chain1 "1073516"; transcript2_id "TCONS_00004581"; splice_chain2 "1073540";
NW_011934213.1	astalavista	as_event	1075679	1075715	.	+	.	as_code "1^ , 2^"; transcript1_id "TCONS_00004579"; splice_chain1 "1075679"; transcript2_id "TCONS_00004578"; splice_chain2 "1075715";
NW_011934213.1	astalavista	as_event	1022403	1022481	.	-	.	as_code "1^ , 2^"; transcript1_id "TCONS_00004859"; splice_chain1 "1022481"; transcript2_id "TCONS_00004860"; splice_chain2 "1022403";
NW_011934213.1	astalavista	as_event	987454	987622	.	+	.	as_code "1^ , 2^"; transcript1_id "TCONS_00004563"; splice_chain1 "987622"; transcript2_id "TCONS_00004564"; splice_chain2 "987454";
NW_011934213.1	astalavista	as_event	1007644	1007716	.	+	.	as_code "1^ , 2^"; transcript1_id "TCONS_00004565"; splice_chain1 "1007644"; transcript2_id "TCONS_00004566"; splice_chain2 "1007716";
NW_011934213.1	astalavista	as_event	1017222	1017246	.	+	.	as_code "1^ , 2^"; transcript1_id "TCONS_00004565"; splice_chain1 "1017246"; transcript2_id "TCONS_00004567"; splice_chain2 "1017222";
NW_011934213.1	astalavista	as_event	995497	995506	.	-	.	as_code "1^ , 2^"; transcript1_id "TCONS_00004851"; splice_chain1 "995506"; transcript2_id "TCONS_00004855"; splice_chain2 "995497";
NW_011934251.1	astalavista	as_event	206173	206200	.	+	.	as_code "1^ , 2^"; transcript1_id "TCONS_00006205"; splice_chain1 "206173"; transcript2_id "TCONS_00006206"; splice_chain2 "206200";
NW_011934251.1	astalavista	as_event	198844	198928	.	-	.	as_code "1^ , 2^"; transcript1_id "TCONS_00006296"; splice_chain1 "198928"; transcript2_id "TCONS_00006299"; splice_chain2 "198844";
NW_011934251.1	astalavista	as_event	230550	230601	.	-	.	as_code "1^ , 2^"; transcript1_id "TCONS_00006308"; splice_chain1 "230550"; transcript2_id "TCONS_00006309"; splice_chain2 "230601";
NW_011934251.1	astalavista	as_event	229596	229617	.	-	.	as_code "1^ , 2^"; transcript1_id "TCONS_00006308"; splice_chain1 "229617"; transcript2_id "TCONS_00006310"; splice_chain2 "229596";
NW_011934251.1	astalavista	as_event	265987	265993	.	+	.	as_code "1^ , 2^"; transcript1_id "TCONS_00006216"; splice_chain1 "265993"; transcript2_id "TCONS_00006218"; splice_chain2 "265987";
NW_011934251.1	astalavista	as_event	251829	251865	.	+	.	as_code "1^ , 2^"; transcript1_id "TCONS_00006213"; splice_chain1 "251829"; transcript2_id "TCONS_00006214"; splice_chain2 "251865";
NW_011934251.1	astalavista	as_event	252552	252570	.	+	.	as_code "1^ , 2^"; transcript1_id "TCONS_00006213"; splice_chain1 "252552"; transcript2_id "TCONS_00006214"; splice_chain2 "252570";
NW_011934251.1	astalavista	as_event	279409	279424	.	+	.	as_code "1^ , 2^"; transcript1_id "TCONS_00006222"; splice_chain1 "279424"; transcript2_id "TCONS_00006223"; splice_chain2 "279409";
NW_011934251.1	astalavista	as_event	272009	272045	.	-	.	as_code "1^ , 2^"; transcript1_id "TCONS_00006323"; splice_chain1 "272045"; transcript2_id "TCONS_00006326"; splice_chain2 "272009";
NW_011934190.1	astalavista	as_event	69740	69773	.	+	.	as_code "1^ , 2^"; transcript1_id "TCONS_00002736"; splice_chain1 "69773"; transcript2_id "TCONS_00002739"; splice_chain2 "69740";
NW_011934190.1	astalavista	as_event	88569	88810	.	+	.	as_code "1^ , 2^"; transcript1_id "TCONS_00002741"; splice_chain1 "88810"; transcript2_id "TCONS_00002742"; splice_chain2 "88569";
NW_011934251.1	astalavista	as_event	297076	297160	.	+	.	as_code "1^ , 2^"; transcript1_id "TCONS_00006231"; splice_chain1 "297160"; transcript2_id "TCONS_00006232"; splice_chain2 "297076";
NW_011934251.1	astalavista	as_event	303276	303363	.	-	.	as_code "1^ , 2^"; transcript1_id "TCONS_00006333"; splice_chain1 "303276"; transcript2_id "TCONS_00006335"; splice_chain2 "303363";
NW_011934251.1	astalavista	as_event	304329	304371	.	-	.	as_code "1^ , 2^"; transcript1_id "TCONS_00006333"; splice_chain1 "304371"; transcript2_id "TCONS_00006336"; splice_chain2 "304329";
NW_011934190.1	astalavista	as_event	15654	15718	.	+	.	as_code "1^ , 2^"; transcript1_id "TCONS_00002723"; splice_chain1 "15718"; transcript2_id "TCONS_00002727"; splice_chain2 "15654";
NW_011934190.1	astalavista	as_event	41856	41868	.	+	.	as_code "1^ , 2^"; transcript1_id "TCONS_00002733"; splice_chain1 "41856"; transcript2_id "TCONS_00002734"; splice_chain2 "41868";
NW_011934190.1	astalavista	as_event	33209	33221	.	-	.	as_code "1^ , 2^"; transcript1_id "TCONS_00002762"; splice_chain1 "33209"; transcript2_id "TCONS_00002763"; splice_chain2 "33221";
NW_011934190.1	astalavista	as_event	28086	28090	.	-	.	as_code "1^ , 2^"; transcript1_id "TCONS_00002762"; splice_chain1 "28090"; transcript2_id "TCONS_00002764"; splice_chain2 "28086";
NW_011934190.1	astalavista	as_event	28072	28090	.	-	.	as_code "1^ , 2^"; transcript1_id "TCONS_00002762"; splice_chain1 "28090"; transcript2_id "TCONS_00002765"; splice_chain2 "28072";
NW_011934190.1	astalavista	as_event	28072	28086	.	-	.	as_code "1^ , 2^"; transcript1_id "TCONS_00002764"; splice_chain1 "28086"; transcript2_id "TCONS_00002765"; splice_chain2 "28072";
NW_011934251.1	astalavista	as_event	339341	339374	.	-	.	as_code "1^ , 2^"; transcript1_id "TCONS_00006345"; splice_chain1 "339374"; transcript2_id "TCONS_00006346"; splice_chain2 "339341";
NW_011934190.1	astalavista	as_event	140564	140568	.	-	.	as_code "1^ , 2^"; transcript1_id "TCONS_00002796"; splice_chain1 "140568"; transcript2_id "TCONS_00002797"; splice_chain2 "140564";
NW_011934190.1	astalavista	as_event	139936	139963	.	-	.	as_code "1^ , 2^"; transcript1_id "TCONS_00002796"; splice_chain1 "139963"; transcript2_id "TCONS_00002798"; splice_chain2 "139936";
NW_011934190.1	astalavista	as_event	136243	136312	.	-	.	as_code "1^ , 2^"; transcript1_id "TCONS_00002794"; splice_chain1 "136243"; transcript2_id "TCONS_00002796"; splice_chain2 "136312";
NW_011934190.1	astalavista	as_event	126533	126551	.	+	.	as_code "1^ , 2^"; transcript1_id "TCONS_00002754"; splice_chain1 "126551"; transcript2_id "TCONS_00002753"; splice_chain2 "126533";
NW_011934190.1	astalavista	as_event	127516	128567	.	+	.	as_code "1^ , 2^"; transcript1_id "TCONS_00002754"; splice_chain1 "127516"; transcript2_id "TCONS_00002756"; splice_chain2 "128567";
NW_011934190.1	astalavista	as_event	130510	130639	.	+	.	as_code "1^ , 2^"; transcript1_id "TCONS_00002754"; splice_chain1 "130639"; transcript2_id "TCONS_00002755"; splice_chain2 "130510";
NW_011934277.1	astalavista	as_event	42239	42245	.	-	.	as_code "1^ , 2^"; transcript1_id "TCONS_00008079"; splice_chain1 "42245"; transcript2_id "TCONS_00008080"; splice_chain2 "42239";
NW_011934458.1	astalavista	as_event	13845	13852	.	+	.	as_code "1^ , 2^"; transcript1_id "TCONS_00011899"; splice_chain1 "13845"; transcript2_id "TCONS_00011900"; splice_chain2 "13852";
NW_011934458.1	astalavista	as_event	33484	33523	.	-	.	as_code "1^ , 2^"; transcript1_id "TCONS_00012027"; splice_chain1 "33523"; transcript2_id "TCONS_00012028"; splice_chain2 "33484";
NW_011934304.1	astalavista	as_event	3860	3890	.	+	.	as_code "1^ , 2^"; transcript1_id "TCONS_00008587"; splice_chain1 "3860"; transcript2_id "TCONS_00008586"; splice_chain2 "3890";
NW_011934304.1	astalavista	as_event	13681	13879	.	+	.	as_code "1^ , 2^"; transcript1_id "TCONS_00008587"; splice_chain1 "13681"; transcript2_id "TCONS_00008586"; splice_chain2 "13879";
NW_011934304.1	astalavista	as_event	14106	14121	.	+	.	as_code "1^ , 2^"; transcript1_id "TCONS_00008587"; splice_chain1 "14121"; transcript2_id "TCONS_00008586"; splice_chain2 "14106";
NW_011934304.1	astalavista	as_event	25115	25181	.	+	.	as_code "1^ , 2^"; transcript1_id "TCONS_00008589"; splice_chain1 "25181"; transcript2_id "TCONS_00008591"; splice_chain2 "25115";
NW_011934251.1	astalavista	as_event	346822	346828	.	-	.	as_code "1^ , 2^"; transcript1_id "TCONS_00006350"; splice_chain1 "346822"; transcript2_id "TCONS_00006351"; splice_chain2 "346828";
NW_011934251.1	astalavista	as_event	350808	350843	.	-	.	as_code "1^ , 2^"; transcript1_id "TCONS_00006351"; splice_chain1 "350808"; transcript2_id "TCONS_00006353"; splice_chain2 "350843";
NW_011934277.1	astalavista	as_event	27655	27667	.	-	.	as_code "1^ , 2^"; transcript1_id "TCONS_00008072"; splice_chain1 "27667"; transcript2_id "TCONS_00008073"; splice_chain2 "27655";
NW_011934277.1	astalavista	as_event	13817	13850	.	-	.	as_code "1^ , 2^"; transcript1_id "TCONS_00008069"; splice_chain1 "13850"; transcript2_id "TCONS_00008070"; splice_chain2 "13817";
NW_011934277.1	astalavista	as_event	39578	39638	.	+	.	as_code "1^ , 2^"; transcript1_id "TCONS_00008057"; splice_chain1 "39578"; transcript2_id "TCONS_00008058"; splice_chain2 "39638";
NW_011934277.1	astalavista	as_event	20372	20396	.	+	.	as_code "1^ , 2^"; transcript1_id "TCONS_00008052"; splice_chain1 "20372"; transcript2_id "TCONS_00008054"; splice_chain2 "20396";
NW_011934190.1	astalavista	as_event	112281	112386	.	-	.	as_code "1^ , 2^"; transcript1_id "TCONS_00002787"; splice_chain1 "112386"; transcript2_id "TCONS_00002788"; splice_chain2 "112281";
NW_011934304.1	astalavista	as_event	53419	53434	.	-	.	as_code "1^ , 2^"; transcript1_id "TCONS_00008618"; splice_chain1 "53434"; transcript2_id "TCONS_00008619"; splice_chain2 "53419";
NW_011934304.1	astalavista	as_event	45872	45884	.	-	.	as_code "1^ , 2^"; transcript1_id "TCONS_00008613"; splice_chain1 "45884"; transcript2_id "TCONS_00008614"; splice_chain2 "45872";
NW_011934304.1	astalavista	as_event	41433	41470	.	-	.	as_code "1^ , 2^"; transcript1_id "TCONS_00008613"; splice_chain1 "41433"; transcript2_id "TCONS_00008614"; splice_chain2 "41470";
NW_011934304.1	astalavista	as_event	72177	72228	.	+	.	as_code "1^ , 2^"; transcript1_id "TCONS_00008597"; splice_chain1 "72228"; transcript2_id "TCONS_00008598"; splice_chain2 "72177";
NW_011934304.1	astalavista	as_event	75943	76000	.	-	.	as_code "1^ , 2^"; transcript1_id "TCONS_00008624"; splice_chain1 "75943"; transcript2_id "TCONS_00008625"; splice_chain2 "76000";
NW_011934146.1	astalavista	as_event	24497	24503	.	+	.	as_code "1^ , 2^"; transcript1_id "TCONS_00001431"; splice_chain1 "24503"; transcript2_id "TCONS_00001432"; splice_chain2 "24497";
NW_011934146.1	astalavista	as_event	9469	9505	.	+	.	as_code "1^ , 2^"; transcript1_id "TCONS_00001429"; splice_chain1 "9469"; transcript2_id "TCONS_00001430"; splice_chain2 "9505";
NW_011934146.1	astalavista	as_event	4251	4255	.	+	.	as_code "1^ , 2^"; transcript1_id "TCONS_00001427"; splice_chain1 "4251"; transcript2_id "TCONS_00001428"; splice_chain2 "4255";
NW_011934146.1	astalavista	as_event	4522	4542	.	+	.	as_code "1^ , 2^"; transcript1_id "TCONS_00001427"; splice_chain1 "4522"; transcript2_id "TCONS_00001428"; splice_chain2 "4542";
NW_011934399.1	astalavista	as_event	205691	205721	.	+	.	as_code "1^ , 2^"; transcript1_id "TCONS_00010731"; splice_chain1 "205691"; transcript2_id "TCONS_00010732"; splice_chain2 "205721";
NW_011934399.1	astalavista	as_event	195699	195751	.	-	.	as_code "1^ , 2^"; transcript1_id "TCONS_00010821"; splice_chain1 "195699"; transcript2_id "TCONS_00010822"; splice_chain2 "195751";
NW_011934399.1	astalavista	as_event	212001	212028	.	-	.	as_code "1^ , 2^"; transcript1_id "TCONS_00010825"; splice_chain1 "212028"; transcript2_id "TCONS_00010827"; splice_chain2 "212001";
NW_011934251.1	astalavista	as_event	84884	84914	.	+	.	as_code "1^ , 2^"; transcript1_id "TCONS_00006184"; splice_chain1 "84884"; transcript2_id "TCONS_00006185"; splice_chain2 "84914";
NW_011934458.1	astalavista	as_event	191365	191392	.	+	.	as_code "1^ , 2^"; transcript1_id "TCONS_00011964"; splice_chain1 "191365"; transcript2_id "TCONS_00011966"; splice_chain2 "191392";
NW_011934251.1	astalavista	as_event	80938	80953	.	-	.	as_code "1^ , 2^"; transcript1_id "TCONS_00006275"; splice_chain1 "80938"; transcript2_id "TCONS_00006276"; splice_chain2 "80953";
NW_011934251.1	astalavista	as_event	79157	79163	.	-	.	as_code "1^ , 2^"; transcript1_id "TCONS_00006275"; splice_chain1 "79157"; transcript2_id "TCONS_00006278"; splice_chain2 "79163";
NW_011934458.1	astalavista	as_event	158597	158645	.	+	.	as_code "1^ , 2^"; transcript1_id "TCONS_00011956"; splice_chain1 "158645"; transcript2_id "TCONS_00011957"; splice_chain2 "158597";
NW_011934399.1	astalavista	as_event	236017	236038	.	+	.	as_code "1^ , 2^"; transcript1_id "TCONS_00010738"; splice_chain1 "236038"; transcript2_id "TCONS_00010740"; splice_chain2 "236017";
NW_011934458.1	astalavista	as_event	235779	235788	.	-	.	as_code "1^ , 2^"; transcript1_id "TCONS_00012073"; splice_chain1 "235788"; transcript2_id "TCONS_00012074"; splice_chain2 "235779";
NW_011934251.1	astalavista	as_event	71508	71529	.	+	.	as_code "1^ , 2^"; transcript1_id "TCONS_00006180"; splice_chain1 "71508"; transcript2_id "TCONS_00006181"; splice_chain2 "71529";
NW_011934251.1	astalavista	as_event	32877	32910	.	-	.	as_code "1^ , 2^"; transcript1_id "TCONS_00006253"; splice_chain1 "32910"; transcript2_id "TCONS_00006258"; splice_chain2 "32877";
NW_011934251.1	astalavista	as_event	25983	25998	.	-	.	as_code "1^ , 2^"; transcript1_id "TCONS_00006254"; splice_chain1 "25983"; transcript2_id "TCONS_00006255"; splice_chain2 "25998";
NW_011934458.1	astalavista	as_event	229340	229367	.	-	.	as_code "1^ , 2^"; transcript1_id "TCONS_00012069"; splice_chain1 "229367"; transcript2_id "TCONS_00012071"; splice_chain2 "229340";
NW_011934458.1	astalavista	as_event	225317	225347	.	-	.	as_code "1^ , 2^"; transcript1_id "TCONS_00012069"; splice_chain1 "225347"; transcript2_id "TCONS_00012070"; splice_chain2 "225317";
NW_011934458.1	astalavista	as_event	223022	223061	.	-	.	as_code "1^ , 2^"; transcript1_id "TCONS_00012069"; splice_chain1 "223022"; transcript2_id "TCONS_00012072"; splice_chain2 "223061";
NW_011934251.1	astalavista	as_event	49853	49897	.	-	.	as_code "1^ , 2^"; transcript1_id "TCONS_00006263"; splice_chain1 "49897"; transcript2_id "TCONS_00006264"; splice_chain2 "49853";
NW_011934251.1	astalavista	as_event	49849	49897	.	-	.	as_code "1^ , 2^"; transcript1_id "TCONS_00006263"; splice_chain1 "49897"; transcript2_id "TCONS_00006265"; splice_chain2 "49849";
NW_011934251.1	astalavista	as_event	49849	49853	.	-	.	as_code "1^ , 2^"; transcript1_id "TCONS_00006264"; splice_chain1 "49853"; transcript2_id "TCONS_00006265"; splice_chain2 "49849";
NW_011934251.1	astalavista	as_event	49288	49289	.	-	.	as_code "1^ , 2^"; transcript1_id "TCONS_00006263"; splice_chain1 "49288"; transcript2_id "TCONS_00006265"; splice_chain2 "49289";
NW_011934458.1	astalavista	as_event	212606	212681	.	-	.	as_code "1^ , 2^"; transcript1_id "TCONS_00012060"; splice_chain1 "212606"; transcript2_id "TCONS_00012063"; splice_chain2 "212681";
NW_011934251.1	astalavista	as_event	59286	59295	.	+	.	as_code "1^ , 2^"; transcript1_id "TCONS_00006175"; splice_chain1 "59286"; transcript2_id "TCONS_00006177"; splice_chain2 "59295";
NW_011934399.1	astalavista	as_event	223556	223581	.	-	.	as_code "1^ , 2^"; transcript1_id "TCONS_00010831"; splice_chain1 "223581"; transcript2_id "TCONS_00010834"; splice_chain2 "223556";
NW_011934399.1	astalavista	as_event	222092	222107	.	-	.	as_code "1^ , 2^"; transcript1_id "TCONS_00010833"; splice_chain1 "222107"; transcript2_id "TCONS_00010832"; splice_chain2 "222092";
NW_011934399.1	astalavista	as_event	214131	214148	.	+	.	as_code "1^ , 2^"; transcript1_id "TCONS_00010733"; splice_chain1 "214148"; transcript2_id "TCONS_00010734"; splice_chain2 "214131";
NW_011934458.1	astalavista	as_event	77975	77993	.	-	.	as_code "1^ , 2^"; transcript1_id "TCONS_00012037"; splice_chain1 "77993"; transcript2_id "TCONS_00012038"; splice_chain2 "77975";
NW_011934458.1	astalavista	as_event	46847	47012	.	+	.	as_code "1^ , 2^"; transcript1_id "TCONS_00011915"; splice_chain1 "46847"; transcript2_id "TCONS_00011916"; splice_chain2 "47012";
NW_011934458.1	astalavista	as_event	50696	50702	.	+	.	as_code "1^ , 2^"; transcript1_id "TCONS_00011915"; splice_chain1 "50696"; transcript2_id "TCONS_00011916"; splice_chain2 "50702";
NW_011934251.1	astalavista	as_event	167138	167403	.	-	.	as_code "1^ , 2^"; transcript1_id "TCONS_00006290"; splice_chain1 "167138"; transcript2_id "TCONS_00006291"; splice_chain2 "167403";
NW_011934458.1	astalavista	as_event	73154	73157	.	+	.	as_code "1^ , 2^"; transcript1_id "TCONS_00011922"; splice_chain1 "73154"; transcript2_id "TCONS_00011924"; splice_chain2 "73157";
NW_011934458.1	astalavista	as_event	67055	67075	.	-	.	as_code "1^ , 2^"; transcript1_id "TCONS_00012033"; splice_chain1 "67055"; transcript2_id "TCONS_00012034"; splice_chain2 "67075";
NW_011934251.1	astalavista	as_event	154150	154159	.	+	.	as_code "1^ , 2^"; transcript1_id "TCONS_00006192"; splice_chain1 "154159"; transcript2_id "TCONS_00006193"; splice_chain2 "154150";
NW_011934251.1	astalavista	as_event	154353	154374	.	+	.	as_code "1^ , 2^"; transcript1_id "TCONS_00006192"; splice_chain1 "154353"; transcript2_id "TCONS_00006193"; splice_chain2 "154374";
NW_011934458.1	astalavista	as_event	143156	143171	.	+	.	as_code "1^ , 2^"; transcript1_id "TCONS_00011954"; splice_chain1 "143156"; transcript2_id "TCONS_00011953"; splice_chain2 "143171";
NW_011934251.1	astalavista	as_event	151237	151249	.	-	.	as_code "1^ , 2^"; transcript1_id "TCONS_00006285"; splice_chain1 "151249"; transcript2_id "TCONS_00006286"; splice_chain2 "151237";
NW_011934458.1	astalavista	as_event	136706	136793	.	+	.	as_code "1^ , 2^"; transcript1_id "TCONS_00011947"; splice_chain1 "136793"; transcript2_id "TCONS_00011948"; splice_chain2 "136706";
NW_011934458.1	astalavista	as_event	113046	113058	.	+	.	as_code "1^ , 2^"; transcript1_id "TCONS_00011935"; splice_chain1 "113046"; transcript2_id "TCONS_00011936"; splice_chain2 "113058";
NW_011934399.1	astalavista	as_event	299099	299156	.	+	.	as_code "1^ , 2^"; transcript1_id "TCONS_00010761"; splice_chain1 "299156"; transcript2_id "TCONS_00010762"; splice_chain2 "299099";
NW_011934399.1	astalavista	as_event	293010	293025	.	+	.	as_code "1^ , 2^"; transcript1_id "TCONS_00010759"; splice_chain1 "293010"; transcript2_id "TCONS_00010760"; splice_chain2 "293025";
NW_011934399.1	astalavista	as_event	281627	281836	.	-	.	as_code "1^ , 2^"; transcript1_id "TCONS_00010856"; splice_chain1 "281627"; transcript2_id "TCONS_00010857"; splice_chain2 "281836";
NW_011934458.1	astalavista	as_event	329932	329965	.	-	.	as_code "1^ , 2^"; transcript1_id "TCONS_00012099"; splice_chain1 "329932"; transcript2_id "TCONS_00012100"; splice_chain2 "329965";
NW_011934399.1	astalavista	as_event	321634	321673	.	+	.	as_code "1^ , 2^"; transcript1_id "TCONS_00010766"; splice_chain1 "321673"; transcript2_id "TCONS_00010765"; splice_chain2 "321634";
NW_011934399.1	astalavista	as_event	323739	323799	.	+	.	as_code "1^ , 2^"; transcript1_id "TCONS_00010766"; splice_chain1 "323799"; transcript2_id "TCONS_00010765"; splice_chain2 "323739";
NW_011934399.1	astalavista	as_event	313448	313466	.	-	.	as_code "1^ , 2^"; transcript1_id "TCONS_00010864"; splice_chain1 "313466"; transcript2_id "TCONS_00010865"; splice_chain2 "313448";
NW_011934458.1	astalavista	as_event	349413	349422	.	+	.	as_code "1^ , 2^"; transcript1_id "TCONS_00012010"; splice_chain1 "349413"; transcript2_id "TCONS_00012012"; splice_chain2 "349422";
NW_011934458.1	astalavista	as_event	357191	357198	.	+	.	as_code "1^ , 2^"; transcript1_id "TCONS_00012015"; splice_chain1 "357191"; transcript2_id "TCONS_00012014"; splice_chain2 "357198";
NW_011934458.1	astalavista	as_event	357662	357717	.	+	.	as_code "1^ , 2^"; transcript1_id "TCONS_00012015"; splice_chain1 "357662"; transcript2_id "TCONS_00012014"; splice_chain2 "357717";
NW_011934458.1	astalavista	as_event	376309	376318	.	-	.	as_code "1^ , 2^"; transcript1_id "TCONS_00012119"; splice_chain1 "376309"; transcript2_id "TCONS_00012120"; splice_chain2 "376318";
NW_011934458.1	astalavista	as_event	373314	373349	.	-	.	as_code "1^ , 2^"; transcript1_id "TCONS_00012115"; splice_chain1 "373314"; transcript2_id "TCONS_00012118"; splice_chain2 "373349";
NW_011934458.1	astalavista	as_event	381096	381252	.	-	.	as_code "1^ , 2^"; transcript1_id "TCONS_00012122"; splice_chain1 "381096"; transcript2_id "TCONS_00012123"; splice_chain2 "381252";
NW_011934458.1	astalavista	as_event	260357	260684	.	+	.	as_code "1^ , 2^"; transcript1_id "TCONS_00011987"; splice_chain1 "260684"; transcript2_id "TCONS_00011989"; splice_chain2 "260357";
NW_011934458.1	astalavista	as_event	283918	283935	.	+	.	as_code "1^ , 2^"; transcript1_id "TCONS_00011994"; splice_chain1 "283918"; transcript2_id "TCONS_00011993"; splice_chain2 "283935";
NW_011934458.1	astalavista	as_event	294056	294068	.	-	.	as_code "1^ , 2^"; transcript1_id "TCONS_00012086"; splice_chain1 "294068"; transcript2_id "TCONS_00012087"; splice_chain2 "294056";
NW_011934458.1	astalavista	as_event	278397	278571	.	-	.	as_code "1^ , 2^"; transcript1_id "TCONS_00012084"; splice_chain1 "278571"; transcript2_id "TCONS_00012085"; splice_chain2 "278397";
NW_011934458.1	astalavista	as_event	297833	297857	.	+	.	as_code "1^ , 2^"; transcript1_id "TCONS_00011999"; splice_chain1 "297833"; transcript2_id "TCONS_00012000"; splice_chain2 "297857";
NW_011934399.1	astalavista	as_event	10725	10734	.	+	.	as_code "1^ , 2^"; transcript1_id "TCONS_00010675"; splice_chain1 "10725"; transcript2_id "TCONS_00010676"; splice_chain2 "10734";
NW_011934399.1	astalavista	as_event	12906	12933	.	-	.	as_code "1^ , 2^"; transcript1_id "TCONS_00010780"; splice_chain1 "12906"; transcript2_id "TCONS_00010781"; splice_chain2 "12933";
NW_011934399.1	astalavista	as_event	26124	26211	.	+	.	as_code "1^ , 2^"; transcript1_id "TCONS_00010680"; splice_chain1 "26211"; transcript2_id "TCONS_00010681"; splice_chain2 "26124";
NW_011934399.1	astalavista	as_event	26823	27009	.	+	.	as_code "1^ , 2^"; transcript1_id "TCONS_00010680"; splice_chain1 "27009"; transcript2_id "TCONS_00010682"; splice_chain2 "26823";
NW_011934399.1	astalavista	as_event	129996	130103	.	-	.	as_code "1^ , 2^"; transcript1_id "TCONS_00010808"; splice_chain1 "129996"; transcript2_id "TCONS_00010809"; splice_chain2 "130103";
NW_011934399.1	astalavista	as_event	141604	141613	.	+	.	as_code "1^ , 2^"; transcript1_id "TCONS_00010716"; splice_chain1 "141604"; transcript2_id "TCONS_00010719"; splice_chain2 "141613";
NW_011934415.1	astalavista	as_event	166978	166990	.	-	.	as_code "1^ , 2^"; transcript1_id "TCONS_00011404"; splice_chain1 "166990"; transcript2_id "TCONS_00011406"; splice_chain2 "166978";
NW_011934415.1	astalavista	as_event	155341	155359	.	+	.	as_code "1^ , 2^"; transcript1_id "TCONS_00011332"; splice_chain1 "155359"; transcript2_id "TCONS_00011333"; splice_chain2 "155341";
NW_011934415.1	astalavista	as_event	113918	113930	.	+	.	as_code "1^ , 2^"; transcript1_id "TCONS_00011312"; splice_chain1 "113930"; transcript2_id "TCONS_00011311"; splice_chain2 "113918";
NW_011934415.1	astalavista	as_event	112057	112087	.	+	.	as_code "1^ , 2^"; transcript1_id "TCONS_00011312"; splice_chain1 "112057"; transcript2_id "TCONS_00011313"; splice_chain2 "112087";
NW_011934415.1	astalavista	as_event	198052	198391	.	-	.	as_code "1^ , 2^"; transcript1_id "TCONS_00011415"; splice_chain1 "198052"; transcript2_id "TCONS_00011417"; splice_chain2 "198391";
NW_011934415.1	astalavista	as_event	197274	197759	.	-	.	as_code "1^ , 2^"; transcript1_id "TCONS_00011415"; splice_chain1 "197274"; transcript2_id "TCONS_00011417"; splice_chain2 "197759";
NW_011934415.1	astalavista	as_event	30708	30712	.	-	.	as_code "1^ , 2^"; transcript1_id "TCONS_00011373"; splice_chain1 "30708"; transcript2_id "TCONS_00011374"; splice_chain2 "30712";
NW_011934415.1	astalavista	as_event	27630	27696	.	-	.	as_code "1^ , 2^"; transcript1_id "TCONS_00011373"; splice_chain1 "27630"; transcript2_id "TCONS_00011375"; splice_chain2 "27696";
NW_011934236.1	astalavista	as_event	1577	1789	.	+	.	as_code "1^ , 2^"; transcript1_id "TCONS_00005443"; splice_chain1 "1789"; transcript2_id "TCONS_00005442"; splice_chain2 "1577";
NW_011934236.1	astalavista	as_event	4945	4954	.	-	.	as_code "1^ , 2^"; transcript1_id "TCONS_00005474"; splice_chain1 "4954"; transcript2_id "TCONS_00005476"; splice_chain2 "4945";
NW_011934236.1	astalavista	as_event	23525	23537	.	+	.	as_code "1^ , 2^"; transcript1_id "TCONS_00005447"; splice_chain1 "23525"; transcript2_id "TCONS_00005449"; splice_chain2 "23537";
NW_011934236.1	astalavista	as_event	24358	24442	.	+	.	as_code "1^ , 2^"; transcript1_id "TCONS_00005447"; splice_chain1 "24442"; transcript2_id "TCONS_00005449"; splice_chain2 "24358";
NW_011934266.1	astalavista	as_event	19786	19868	.	-	.	as_code "1^ , 2^"; transcript1_id "TCONS_00007543"; splice_chain1 "19786"; transcript2_id "TCONS_00007544"; splice_chain2 "19868";
NW_011934266.1	astalavista	as_event	13221	13342	.	+	.	as_code "1^ , 2^"; transcript1_id "TCONS_00007534"; splice_chain1 "13221"; transcript2_id "TCONS_00007535"; splice_chain2 "13342";
NW_011934266.1	astalavista	as_event	3508	3577	.	-	.	as_code "1^ , 2^"; transcript1_id "TCONS_00007537"; splice_chain1 "3508"; transcript2_id "TCONS_00007538"; splice_chain2 "3577";
NW_011934266.1	astalavista	as_event	3188	3233	.	-	.	as_code "1^ , 2^"; transcript1_id "TCONS_00007537"; splice_chain1 "3188"; transcript2_id "TCONS_00007538"; splice_chain2 "3233";
NW_011934358.1	astalavista	as_event	225480	225511	.	-	.	as_code "1^ , 2^"; transcript1_id "TCONS_00010190"; splice_chain1 "225480"; transcript2_id "TCONS_00010193"; splice_chain2 "225511";
NW_011934266.1	astalavista	as_event	5176	5191	.	+	.	as_code "1^ , 2^"; transcript1_id "TCONS_00007530"; splice_chain1 "5176"; transcript2_id "TCONS_00007531"; splice_chain2 "5191";
NW_011934415.1	astalavista	as_event	89822	89840	.	-	.	as_code "1^ , 2^"; transcript1_id "TCONS_00011387"; splice_chain1 "89840"; transcript2_id "TCONS_00011388"; splice_chain2 "89822";
NW_011934415.1	astalavista	as_event	77521	77561	.	+	.	as_code "1^ , 2^"; transcript1_id "TCONS_00011294"; splice_chain1 "77561"; transcript2_id "TCONS_00011295"; splice_chain2 "77521";
NW_011934415.1	astalavista	as_event	84963	85035	.	+	.	as_code "1^ , 2^"; transcript1_id "TCONS_00011298"; splice_chain1 "85035"; transcript2_id "TCONS_00011299"; splice_chain2 "84963";
NW_011934415.1	astalavista	as_event	86609	86756	.	+	.	as_code "1^ , 2^"; transcript1_id "TCONS_00011298"; splice_chain1 "86756"; transcript2_id "TCONS_00011300"; splice_chain2 "86609";
NW_011934415.1	astalavista	as_event	66925	67004	.	-	.	as_code "1^ , 2^"; transcript1_id "TCONS_00011384"; splice_chain1 "67004"; transcript2_id "TCONS_00011385"; splice_chain2 "66925";
NW_011934415.1	astalavista	as_event	61624	61726	.	-	.	as_code "1^ , 2^"; transcript1_id "TCONS_00011382"; splice_chain1 "61624"; transcript2_id "TCONS_00011383"; splice_chain2 "61726";
NW_011934415.1	astalavista	as_event	58128	58134	.	-	.	as_code "1^ , 2^"; transcript1_id "TCONS_00011382"; splice_chain1 "58134"; transcript2_id "TCONS_00011383"; splice_chain2 "58128";
NW_011934415.1	astalavista	as_event	32122	32149	.	+	.	as_code "1^ , 2^"; transcript1_id "TCONS_00011277"; splice_chain1 "32149"; transcript2_id "TCONS_00011279"; splice_chain2 "32122";
NW_011934437.1	astalavista	as_event	6022	6040	.	-	.	as_code "1^ , 2^"; transcript1_id "TCONS_00011667"; splice_chain1 "6022"; transcript2_id "TCONS_00011668"; splice_chain2 "6040";
NW_011934437.1	astalavista	as_event	16785	16820	.	+	.	as_code "1^ , 2^"; transcript1_id "TCONS_00011626"; splice_chain1 "16785"; transcript2_id "TCONS_00011627"; splice_chain2 "16820";
NW_011934249.1	astalavista	as_event	45707	46277	.	-	.	as_code "1^ , 2^"; transcript1_id "TCONS_00005974"; splice_chain1 "45707"; transcript2_id "TCONS_00005977"; splice_chain2 "46277";
NW_011934437.1	astalavista	as_event	29118	29136	.	-	.	as_code "1^ , 2^"; transcript1_id "TCONS_00011672"; splice_chain1 "29136"; transcript2_id "TCONS_00011673"; splice_chain2 "29118";
NW_011934437.1	astalavista	as_event	55238	55250	.	-	.	as_code "1^ , 2^"; transcript1_id "TCONS_00011677"; splice_chain1 "55238"; transcript2_id "TCONS_00011680"; splice_chain2 "55250";
NW_011934437.1	astalavista	as_event	61327	61360	.	-	.	as_code "1^ , 2^"; transcript1_id "TCONS_00011678"; splice_chain1 "61360"; transcript2_id "TCONS_00011681"; splice_chain2 "61327";
NW_011934437.1	astalavista	as_event	62536	62656	.	-	.	as_code "1^ , 2^"; transcript1_id "TCONS_00011678"; splice_chain1 "62656"; transcript2_id "TCONS_00011682"; splice_chain2 "62536";
NW_011934437.1	astalavista	as_event	101743	101802	.	-	.	as_code "1^ , 2^"; transcript1_id "TCONS_00011691"; splice_chain1 "101743"; transcript2_id "TCONS_00011692"; splice_chain2 "101802";
NW_011934437.1	astalavista	as_event	107334	107340	.	-	.	as_code "1^ , 2^"; transcript1_id "TCONS_00011691"; splice_chain1 "107334"; transcript2_id "TCONS_00011694"; splice_chain2 "107340";
NW_011934437.1	astalavista	as_event	106205	106235	.	-	.	as_code "1^ , 2^"; transcript1_id "TCONS_00011691"; splice_chain1 "106235"; transcript2_id "TCONS_00011694"; splice_chain2 "106205";
NW_011934249.1	astalavista	as_event	83551	83782	.	+	.	as_code "1^ , 2^"; transcript1_id "TCONS_00005795"; splice_chain1 "83782"; transcript2_id "TCONS_00005797"; splice_chain2 "83551";
NW_011934249.1	astalavista	as_event	104297	104312	.	+	.	as_code "1^ , 2^"; transcript1_id "TCONS_00005802"; splice_chain1 "104297"; transcript2_id "TCONS_00005803"; splice_chain2 "104312";
NW_011934437.1	astalavista	as_event	119114	119135	.	+	.	as_code "1^ , 2^"; transcript1_id "TCONS_00011648"; splice_chain1 "119135"; transcript2_id "TCONS_00011649"; splice_chain2 "119114";
NW_011934437.1	astalavista	as_event	147464	147500	.	-	.	as_code "1^ , 2^"; transcript1_id "TCONS_00011698"; splice_chain1 "147464"; transcript2_id "TCONS_00011699"; splice_chain2 "147500";
NW_011934249.1	astalavista	as_event	66103	66124	.	-	.	as_code "1^ , 2^"; transcript1_id "TCONS_00005984"; splice_chain1 "66103"; transcript2_id "TCONS_00005985"; splice_chain2 "66124";
NW_011934249.1	astalavista	as_event	56093	56099	.	+	.	as_code "1^ , 2^"; transcript1_id "TCONS_00005787"; splice_chain1 "56093"; transcript2_id "TCONS_00005788"; splice_chain2 "56099";
NW_011934437.1	astalavista	as_event	166978	166993	.	-	.	as_code "1^ , 2^"; transcript1_id "TCONS_00011704"; splice_chain1 "166993"; transcript2_id "TCONS_00011705"; splice_chain2 "166978";
NW_011934437.1	astalavista	as_event	165532	165550	.	-	.	as_code "1^ , 2^"; transcript1_id "TCONS_00011704"; splice_chain1 "165532"; transcript2_id "TCONS_00011705"; splice_chain2 "165550";
NW_011934437.1	astalavista	as_event	157493	157508	.	+	.	as_code "1^ , 2^"; transcript1_id "TCONS_00011662"; splice_chain1 "157493"; transcript2_id "TCONS_00011663"; splice_chain2 "157508";
NW_011934249.1	astalavista	as_event	169302	169315	.	+	.	as_code "1^ , 2^"; transcript1_id "TCONS_00005818"; splice_chain1 "169315"; transcript2_id "TCONS_00005819"; splice_chain2 "169302";
NW_011934249.1	astalavista	as_event	191561	191674	.	-	.	as_code "1^ , 2^"; transcript1_id "TCONS_00006019"; splice_chain1 "191674"; transcript2_id "TCONS_00006020"; splice_chain2 "191561";
NW_011934249.1	astalavista	as_event	189341	190573	.	-	.	as_code "1^ , 2^"; transcript1_id "TCONS_00006019"; splice_chain1 "190573"; transcript2_id "TCONS_00006021"; splice_chain2 "189341";
NW_011934249.1	astalavista	as_event	180756	180900	.	-	.	as_code "1^ , 2^"; transcript1_id "TCONS_00006019"; splice_chain1 "180756"; transcript2_id "TCONS_00006020"; splice_chain2 "180900";
NW_011934249.1	astalavista	as_event	178444	178480	.	-	.	as_code "1^ , 2^"; transcript1_id "TCONS_00006019"; splice_chain1 "178480"; transcript2_id "TCONS_00006021"; splice_chain2 "178444";
NW_011934249.1	astalavista	as_event	119130	119136	.	+	.	as_code "1^ , 2^"; transcript1_id "TCONS_00005806"; splice_chain1 "119130"; transcript2_id "TCONS_00005807"; splice_chain2 "119136";
NW_011934249.1	astalavista	as_event	119875	119917	.	+	.	as_code "1^ , 2^"; transcript1_id "TCONS_00005806"; splice_chain1 "119875"; transcript2_id "TCONS_00005807"; splice_chain2 "119917";
NW_011934249.1	astalavista	as_event	110771	110879	.	+	.	as_code "1^ , 2^"; transcript1_id "TCONS_00005804"; splice_chain1 "110879"; transcript2_id "TCONS_00005805"; splice_chain2 "110771";
NW_011934231.1	astalavista	as_event	50670	50688	.	-	.	as_code "1^ , 2^"; transcript1_id "TCONS_00005380"; splice_chain1 "50688"; transcript2_id "TCONS_00005381"; splice_chain2 "50670";
NW_011934231.1	astalavista	as_event	50434	50498	.	-	.	as_code "1^ , 2^"; transcript1_id "TCONS_00005380"; splice_chain1 "50434"; transcript2_id "TCONS_00005381"; splice_chain2 "50498";
NW_011934231.1	astalavista	as_event	45759	45780	.	-	.	as_code "1^ , 2^"; transcript1_id "TCONS_00005379"; splice_chain1 "45759"; transcript2_id "TCONS_00005380"; splice_chain2 "45780";
NW_011934450.1	astalavista	as_event	3928	3971	.	+	.	as_code "1^ , 2^"; transcript1_id "TCONS_00011838"; splice_chain1 "3928"; transcript2_id "TCONS_00011839"; splice_chain2 "3971";
NW_011934249.1	astalavista	as_event	141857	141866	.	+	.	as_code "1^ , 2^"; transcript1_id "TCONS_00005809"; splice_chain1 "141866"; transcript2_id "TCONS_00005810"; splice_chain2 "141857";
NW_011934249.1	astalavista	as_event	127268	127313	.	-	.	as_code "1^ , 2^"; transcript1_id "TCONS_00006005"; splice_chain1 "127268"; transcript2_id "TCONS_00006007"; splice_chain2 "127313";
NW_011934462.1	astalavista	as_event	20108	20117	.	+	.	as_code "1^ , 2^"; transcript1_id "TCONS_00012133"; splice_chain1 "20108"; transcript2_id "TCONS_00012134"; splice_chain2 "20117";
NW_011934462.1	astalavista	as_event	42411	42471	.	-	.	as_code "1^ , 2^"; transcript1_id "TCONS_00012156"; splice_chain1 "42471"; transcript2_id "TCONS_00012158"; splice_chain2 "42411";
NW_011934462.1	astalavista	as_event	35958	36058	.	+	.	as_code "1^ , 2^"; transcript1_id "TCONS_00012139"; splice_chain1 "36058"; transcript2_id "TCONS_00012140"; splice_chain2 "35958";
NW_011934206.1	astalavista	as_event	201552	201579	.	+	.	as_code "1^ , 2^"; transcript1_id "TCONS_00003421"; splice_chain1 "201552"; transcript2_id "TCONS_00003419"; splice_chain2 "201579";
NW_011934206.1	astalavista	as_event	188814	189430	.	+	.	as_code "1^ , 2^"; transcript1_id "TCONS_00003415"; splice_chain1 "189430"; transcript2_id "TCONS_00003417"; splice_chain2 "188814";
NW_011934206.1	astalavista	as_event	197737	197802	.	-	.	as_code "1^ , 2^"; transcript1_id "TCONS_00003617"; splice_chain1 "197737"; transcript2_id "TCONS_00003620"; splice_chain2 "197802";
NW_011934206.1	astalavista	as_event	237169	237178	.	+	.	as_code "1^ , 2^"; transcript1_id "TCONS_00003431"; splice_chain1 "237169"; transcript2_id "TCONS_00003432"; splice_chain2 "237178";
NW_011934206.1	astalavista	as_event	239277	239584	.	-	.	as_code "1^ , 2^"; transcript1_id "TCONS_00003639"; splice_chain1 "239277"; transcript2_id "TCONS_00003640"; splice_chain2 "239584";
NW_011934206.1	astalavista	as_event	255070	255112	.	-	.	as_code "1^ , 2^"; transcript1_id "TCONS_00003642"; splice_chain1 "255070"; transcript2_id "TCONS_00003643"; splice_chain2 "255112";
NW_011934206.1	astalavista	as_event	228344	228416	.	+	.	as_code "1^ , 2^"; transcript1_id "TCONS_00003428"; splice_chain1 "228416"; transcript2_id "TCONS_00003429"; splice_chain2 "228344";
NW_011934206.1	astalavista	as_event	235299	235558	.	-	.	as_code "1^ , 2^"; transcript1_id "TCONS_00003636"; splice_chain1 "235558"; transcript2_id "TCONS_00003637"; splice_chain2 "235299";
NW_011934206.1	astalavista	as_event	219269	219509	.	+	.	as_code "1^ , 2^"; transcript1_id "TCONS_00003426"; splice_chain1 "219509"; transcript2_id "TCONS_00003427"; splice_chain2 "219269";
NW_011934249.1	astalavista	as_event	208017	208257	.	-	.	as_code "1^ , 2^"; transcript1_id "TCONS_00006024"; splice_chain1 "208017"; transcript2_id "TCONS_00006025"; splice_chain2 "208257";
NW_011934249.1	astalavista	as_event	214819	214879	.	+	.	as_code "1^ , 2^"; transcript1_id "TCONS_00005827"; splice_chain1 "214879"; transcript2_id "TCONS_00005828"; splice_chain2 "214819";
NW_011934206.1	astalavista	as_event	293499	293560	.	+	.	as_code "1^ , 2^"; transcript1_id "TCONS_00003443"; splice_chain1 "293499"; transcript2_id "TCONS_00003444"; splice_chain2 "293560";
NW_011934206.1	astalavista	as_event	311469	311476	.	+	.	as_code "1^ , 2^"; transcript1_id "TCONS_00003445"; splice_chain1 "311469"; transcript2_id "TCONS_00003455"; splice_chain2 "311476";
NW_011934206.1	astalavista	as_event	285745	285871	.	-	.	as_code "1^ , 2^"; transcript1_id "TCONS_00003655"; splice_chain1 "285745"; transcript2_id "TCONS_00003656"; splice_chain2 "285871";
NW_011934206.1	astalavista	as_event	281950	281977	.	-	.	as_code "1^ , 2^"; transcript1_id "TCONS_00003652"; splice_chain1 "281977"; transcript2_id "TCONS_00003653"; splice_chain2 "281950";
NW_011934206.1	astalavista	as_event	280915	280936	.	-	.	as_code "1^ , 2^"; transcript1_id "TCONS_00003652"; splice_chain1 "280915"; transcript2_id "TCONS_00003653"; splice_chain2 "280936";
NW_011934206.1	astalavista	as_event	315501	315519	.	+	.	as_code "1^ , 2^"; transcript1_id "TCONS_00003459"; splice_chain1 "315519"; transcript2_id "TCONS_00003458"; splice_chain2 "315501";
NW_011934206.1	astalavista	as_event	316533	316548	.	+	.	as_code "1^ , 2^"; transcript1_id "TCONS_00003459"; splice_chain1 "316533"; transcript2_id "TCONS_00003461"; splice_chain2 "316548";
NW_011934236.1	astalavista	as_event	92907	92922	.	-	.	as_code "1^ , 2^"; transcript1_id "TCONS_00005498"; splice_chain1 "92907"; transcript2_id "TCONS_00005502"; splice_chain2 "92922";
NW_011934236.1	astalavista	as_event	99676	99680	.	+	.	as_code "1^ , 2^"; transcript1_id "TCONS_00005467"; splice_chain1 "99676"; transcript2_id "TCONS_00005468"; splice_chain2 "99680";
NW_011934236.1	astalavista	as_event	100520	100526	.	+	.	as_code "1^ , 2^"; transcript1_id "TCONS_00005468"; splice_chain1 "100526"; transcript2_id "TCONS_00005470"; splice_chain2 "100520";
NW_011934236.1	astalavista	as_event	98362	98386	.	-	.	as_code "1^ , 2^"; transcript1_id "TCONS_00005503"; splice_chain1 "98362"; transcript2_id "TCONS_00005504"; splice_chain2 "98386";
NW_011934206.1	astalavista	as_event	261841	261885	.	-	.	as_code "1^ , 2^"; transcript1_id "TCONS_00003646"; splice_chain1 "261885"; transcript2_id "TCONS_00003649"; splice_chain2 "261841";
NW_011934236.1	astalavista	as_event	109836	109838	.	-	.	as_code "1^ , 2^"; transcript1_id "TCONS_00005505"; splice_chain1 "109836"; transcript2_id "TCONS_00005506"; splice_chain2 "109838";
NW_011934236.1	astalavista	as_event	105121	105125	.	-	.	as_code "1^ , 2^"; transcript1_id "TCONS_00005505"; splice_chain1 "105125"; transcript2_id "TCONS_00005506"; splice_chain2 "105121";
NW_011934206.1	astalavista	as_event	353986	354010	.	+	.	as_code "1^ , 2^"; transcript1_id "TCONS_00003470"; splice_chain1 "354010"; transcript2_id "TCONS_00003471"; splice_chain2 "353986";
NW_011934249.1	astalavista	as_event	270415	270416	.	-	.	as_code "1^ , 2^"; transcript1_id "TCONS_00006040"; splice_chain1 "270416"; transcript2_id "TCONS_00006041"; splice_chain2 "270415";
NW_011934236.1	astalavista	as_event	41270	41666	.	+	.	as_code "1^ , 2^"; transcript1_id "TCONS_00005453"; splice_chain1 "41666"; transcript2_id "TCONS_00005454"; splice_chain2 "41270";
NW_011934236.1	astalavista	as_event	42721	42728	.	+	.	as_code "1^ , 2^"; transcript1_id "TCONS_00005452"; splice_chain1 "42721"; transcript2_id "TCONS_00005453"; splice_chain2 "42728";
NW_011934206.1	astalavista	as_event	344313	344319	.	-	.	as_code "1^ , 2^"; transcript1_id "TCONS_00003661"; splice_chain1 "344319"; transcript2_id "TCONS_00003663"; splice_chain2 "344313";
NW_011934206.1	astalavista	as_event	322380	322575	.	+	.	as_code "1^ , 2^"; transcript1_id "TCONS_00003463"; splice_chain1 "322575"; transcript2_id "TCONS_00003464"; splice_chain2 "322380";
NW_011934236.1	astalavista	as_event	45664	45685	.	+	.	as_code "1^ , 2^"; transcript1_id "TCONS_00005456"; splice_chain1 "45685"; transcript2_id "TCONS_00005457"; splice_chain2 "45664";
NW_011934236.1	astalavista	as_event	51499	51649	.	+	.	as_code "1^ , 2^"; transcript1_id "TCONS_00005457"; splice_chain1 "51499"; transcript2_id "TCONS_00005458"; splice_chain2 "51649";
NW_011934236.1	astalavista	as_event	63398	63542	.	-	.	as_code "1^ , 2^"; transcript1_id "TCONS_00005492"; splice_chain1 "63398"; transcript2_id "TCONS_00005493"; splice_chain2 "63542";
NW_011934236.1	astalavista	as_event	64820	64859	.	+	.	as_code "1^ , 2^"; transcript1_id "TCONS_00005461"; splice_chain1 "64859"; transcript2_id "TCONS_00005462"; splice_chain2 "64820";
NW_011934249.1	astalavista	as_event	290651	290684	.	-	.	as_code "1^ , 2^"; transcript1_id "TCONS_00006049"; splice_chain1 "290651"; transcript2_id "TCONS_00006051"; splice_chain2 "290684";
NW_011934249.1	astalavista	as_event	292664	292679	.	-	.	as_code "1^ , 2^"; transcript1_id "TCONS_00006049"; splice_chain1 "292679"; transcript2_id "TCONS_00006050"; splice_chain2 "292664";
NW_011934249.1	astalavista	as_event	276878	276882	.	+	.	as_code "1^ , 2^"; transcript1_id "TCONS_00005844"; splice_chain1 "276882"; transcript2_id "TCONS_00005846"; splice_chain2 "276878";
NW_011934249.1	astalavista	as_event	274502	274608	.	-	.	as_code "1^ , 2^"; transcript1_id "TCONS_00006043"; splice_chain1 "274502"; transcript2_id "TCONS_00006045"; splice_chain2 "274608";
NW_011934249.1	astalavista	as_event	274124	274159	.	-	.	as_code "1^ , 2^"; transcript1_id "TCONS_00006043"; splice_chain1 "274124"; transcript2_id "TCONS_00006044"; splice_chain2 "274159";
NW_011934249.1	astalavista	as_event	274124	274141	.	-	.	as_code "1^ , 2^"; transcript1_id "TCONS_00006043"; splice_chain1 "274124"; transcript2_id "TCONS_00006046"; splice_chain2 "274141";
NW_011934249.1	astalavista	as_event	274141	274159	.	-	.	as_code "1^ , 2^"; transcript1_id "TCONS_00006044"; splice_chain1 "274159"; transcript2_id "TCONS_00006046"; splice_chain2 "274141";
NW_011934249.1	astalavista	as_event	273739	273754	.	-	.	as_code "1^ , 2^"; transcript1_id "TCONS_00006043"; splice_chain1 "273739"; transcript2_id "TCONS_00006044"; splice_chain2 "273754";
NW_011934249.1	astalavista	as_event	348478	348499	.	+	.	as_code "1^ , 2^"; transcript1_id "TCONS_00005863"; splice_chain1 "348499"; transcript2_id "TCONS_00005866"; splice_chain2 "348478";
NW_011934249.1	astalavista	as_event	340182	340212	.	+	.	as_code "1^ , 2^"; transcript1_id "TCONS_00005857"; splice_chain1 "340212"; transcript2_id "TCONS_00005861"; splice_chain2 "340182";
NW_011934249.1	astalavista	as_event	335014	335022	.	+	.	as_code "1^ , 2^"; transcript1_id "TCONS_00005858"; splice_chain1 "335022"; transcript2_id "TCONS_00005859"; splice_chain2 "335014";
NW_011934249.1	astalavista	as_event	318768	318783	.	+	.	as_code "1^ , 2^"; transcript1_id "TCONS_00005853"; splice_chain1 "318768"; transcript2_id "TCONS_00005854"; splice_chain2 "318783";
NW_011934249.1	astalavista	as_event	322414	322486	.	-	.	as_code "1^ , 2^"; transcript1_id "TCONS_00006062"; splice_chain1 "322414"; transcript2_id "TCONS_00006063"; splice_chain2 "322486";
NW_011934249.1	astalavista	as_event	321755	321821	.	-	.	as_code "1^ , 2^"; transcript1_id "TCONS_00006062"; splice_chain1 "321755"; transcript2_id "TCONS_00006063"; splice_chain2 "321821";
NW_011934249.1	astalavista	as_event	315672	315684	.	-	.	as_code "1^ , 2^"; transcript1_id "TCONS_00006060"; splice_chain1 "315672"; transcript2_id "TCONS_00006061"; splice_chain2 "315684";
NW_011934249.1	astalavista	as_event	378229	378230	.	-	.	as_code "1^ , 2^"; transcript1_id "TCONS_00006071"; splice_chain1 "378230"; transcript2_id "TCONS_00006075"; splice_chain2 "378229";
NW_011934249.1	astalavista	as_event	432847	432883	.	+	.	as_code "1^ , 2^"; transcript1_id "TCONS_00005888"; splice_chain1 "432883"; transcript2_id "TCONS_00005890"; splice_chain2 "432847";
NW_011934249.1	astalavista	as_event	433133	433175	.	+	.	as_code "1^ , 2^"; transcript1_id "TCONS_00005888"; splice_chain1 "433175"; transcript2_id "TCONS_00005892"; splice_chain2 "433133";
NW_011934249.1	astalavista	as_event	425788	425916	.	-	.	as_code "1^ , 2^"; transcript1_id "TCONS_00006085"; splice_chain1 "425916"; transcript2_id "TCONS_00006086"; splice_chain2 "425788";
NW_011934249.1	astalavista	as_event	424227	424248	.	-	.	as_code "1^ , 2^"; transcript1_id "TCONS_00006085"; splice_chain1 "424248"; transcript2_id "TCONS_00006086"; splice_chain2 "424227";
NW_011934249.1	astalavista	as_event	426605	426611	.	-	.	as_code "1^ , 2^"; transcript1_id "TCONS_00006086"; splice_chain1 "426611"; transcript2_id "TCONS_00006088"; splice_chain2 "426605";
NW_011934254.1	astalavista	as_event	18999	19047	.	-	.	as_code "1^ , 2^"; transcript1_id "TCONS_00006716"; splice_chain1 "18999"; transcript2_id "TCONS_00006717"; splice_chain2 "19047";
NW_011934254.1	astalavista	as_event	23452	23596	.	-	.	as_code "1^ , 2^"; transcript1_id "TCONS_00006716"; splice_chain1 "23452"; transcript2_id "TCONS_00006720"; splice_chain2 "23596";
NW_011934254.1	astalavista	as_event	73978	74002	.	-	.	as_code "1^ , 2^"; transcript1_id "TCONS_00006731"; splice_chain1 "74002"; transcript2_id "TCONS_00006733"; splice_chain2 "73978";
NW_011934206.1	astalavista	as_event	35293	35304	.	-	.	as_code "1^ , 2^"; transcript1_id "TCONS_00003559"; splice_chain1 "35293"; transcript2_id "TCONS_00003560"; splice_chain2 "35304";
NW_011934206.1	astalavista	as_event	19628	19646	.	-	.	as_code "1^ , 2^"; transcript1_id "TCONS_00003557"; splice_chain1 "19628"; transcript2_id "TCONS_00003558"; splice_chain2 "19646";
NW_011934206.1	astalavista	as_event	19051	19108	.	-	.	as_code "1^ , 2^"; transcript1_id "TCONS_00003557"; splice_chain1 "19108"; transcript2_id "TCONS_00003558"; splice_chain2 "19051";
NW_011934206.1	astalavista	as_event	24469	24553	.	+	.	as_code "1^ , 2^"; transcript1_id "TCONS_00003364"; splice_chain1 "24553"; transcript2_id "TCONS_00003365"; splice_chain2 "24469";
NW_011934206.1	astalavista	as_event	7681	7682	.	-	.	as_code "1^ , 2^"; transcript1_id "TCONS_00003554"; splice_chain1 "7681"; transcript2_id "TCONS_00003553"; splice_chain2 "7682";
NW_011934254.1	astalavista	as_event	108100	108137	.	-	.	as_code "1^ , 2^"; transcript1_id "TCONS_00006741"; splice_chain1 "108100"; transcript2_id "TCONS_00006742"; splice_chain2 "108137";
NW_011934206.1	astalavista	as_event	65730	65751	.	+	.	as_code "1^ , 2^"; transcript1_id "TCONS_00003374"; splice_chain1 "65751"; transcript2_id "TCONS_00003375"; splice_chain2 "65730";
NW_011934206.1	astalavista	as_event	42607	42769	.	-	.	as_code "1^ , 2^"; transcript1_id "TCONS_00003561"; splice_chain1 "42607"; transcript2_id "TCONS_00003563"; splice_chain2 "42769";
NW_011934206.1	astalavista	as_event	74279	74318	.	-	.	as_code "1^ , 2^"; transcript1_id "TCONS_00003572"; splice_chain1 "74318"; transcript2_id "TCONS_00003573"; splice_chain2 "74279";
NW_011934206.1	astalavista	as_event	106181	106189	.	+	.	as_code "1^ , 2^"; transcript1_id "TCONS_00003384"; splice_chain1 "106181"; transcript2_id "TCONS_00003386"; splice_chain2 "106189";
NW_011934206.1	astalavista	as_event	126565	126576	.	+	.	as_code "1^ , 2^"; transcript1_id "TCONS_00003391"; splice_chain1 "126576"; transcript2_id "TCONS_00003392"; splice_chain2 "126565";
NW_011934206.1	astalavista	as_event	128429	128507	.	-	.	as_code "1^ , 2^"; transcript1_id "TCONS_00003593"; splice_chain1 "128429"; transcript2_id "TCONS_00003594"; splice_chain2 "128507";
NW_011934206.1	astalavista	as_event	159092	159107	.	+	.	as_code "1^ , 2^"; transcript1_id "TCONS_00003405"; splice_chain1 "159107"; transcript2_id "TCONS_00003406"; splice_chain2 "159092";
NW_011934415.1	astalavista	as_event	224673	224784	.	+	.	as_code "1^ , 2^"; transcript1_id "TCONS_00011353"; splice_chain1 "224784"; transcript2_id "TCONS_00011354"; splice_chain2 "224673";
NW_011934206.1	astalavista	as_event	179786	179816	.	+	.	as_code "1^ , 2^"; transcript1_id "TCONS_00003413"; splice_chain1 "179786"; transcript2_id "TCONS_00003414"; splice_chain2 "179816";
NW_011934206.1	astalavista	as_event	170040	170079	.	-	.	as_code "1^ , 2^"; transcript1_id "TCONS_00003604"; splice_chain1 "170079"; transcript2_id "TCONS_00003605"; splice_chain2 "170040";
NW_011934358.1	astalavista	as_event	96327	96446	.	-	.	as_code "1^ , 2^"; transcript1_id "TCONS_00010146"; splice_chain1 "96327"; transcript2_id "TCONS_00010151"; splice_chain2 "96446";
NW_011934358.1	astalavista	as_event	74622	74643	.	+	.	as_code "1^ , 2^"; transcript1_id "TCONS_00010058"; splice_chain1 "74622"; transcript2_id "TCONS_00010057"; splice_chain2 "74643";
NW_011934358.1	astalavista	as_event	54320	54341	.	-	.	as_code "1^ , 2^"; transcript1_id "TCONS_00010132"; splice_chain1 "54320"; transcript2_id "TCONS_00010133"; splice_chain2 "54341";
NW_011934358.1	astalavista	as_event	42624	42654	.	-	.	as_code "1^ , 2^"; transcript1_id "TCONS_00010130"; splice_chain1 "42654"; transcript2_id "TCONS_00010131"; splice_chain2 "42624";
NW_011934358.1	astalavista	as_event	37827	37857	.	+	.	as_code "1^ , 2^"; transcript1_id "TCONS_00010048"; splice_chain1 "37857"; transcript2_id "TCONS_00010049"; splice_chain2 "37827";
NW_011934358.1	astalavista	as_event	22497	22521	.	+	.	as_code "1^ , 2^"; transcript1_id "TCONS_00010046"; splice_chain1 "22497"; transcript2_id "TCONS_00010047"; splice_chain2 "22521";
NW_011934358.1	astalavista	as_event	26930	26932	.	-	.	as_code "1^ , 2^"; transcript1_id "TCONS_00010121"; splice_chain1 "26932"; transcript2_id "TCONS_00010122"; splice_chain2 "26930";
NW_011934296.1	astalavista	as_event	258626	258659	.	-	.	as_code "1^ , 2^"; transcript1_id "TCONS_00008429"; splice_chain1 "258659"; transcript2_id "TCONS_00008430"; splice_chain2 "258626";
NW_011934296.1	astalavista	as_event	256450	256465	.	-	.	as_code "1^ , 2^"; transcript1_id "TCONS_00008429"; splice_chain1 "256465"; transcript2_id "TCONS_00008431"; splice_chain2 "256450";
NW_011934138.1	astalavista	as_event	8460	8481	.	+	.	as_code "1^ , 2^"; transcript1_id "TCONS_00000903"; splice_chain1 "8460"; transcript2_id "TCONS_00000904"; splice_chain2 "8481";
NW_011934296.1	astalavista	as_event	260896	260967	.	+	.	as_code "1^ , 2^"; transcript1_id "TCONS_00008353"; splice_chain1 "260896"; transcript2_id "TCONS_00008355"; splice_chain2 "260967";
NW_011934296.1	astalavista	as_event	251361	251384	.	+	.	as_code "1^ , 2^"; transcript1_id "TCONS_00008350"; splice_chain1 "251384"; transcript2_id "TCONS_00008351"; splice_chain2 "251361";
NW_011934296.1	astalavista	as_event	223669	223807	.	+	.	as_code "1^ , 2^"; transcript1_id "TCONS_00008337"; splice_chain1 "223669"; transcript2_id "TCONS_00008338"; splice_chain2 "223807";
NW_011934296.1	astalavista	as_event	191483	191513	.	-	.	as_code "1^ , 2^"; transcript1_id "TCONS_00008415"; splice_chain1 "191483"; transcript2_id "TCONS_00008416"; splice_chain2 "191513";
NW_011934226.1	astalavista	as_event	130781	130838	.	+	.	as_code "1^ , 2^"; transcript1_id "TCONS_00005140"; splice_chain1 "130781"; transcript2_id "TCONS_00005141"; splice_chain2 "130838";
NW_011934226.1	astalavista	as_event	113591	113636	.	+	.	as_code "1^ , 2^"; transcript1_id "TCONS_00005128"; splice_chain1 "113636"; transcript2_id "TCONS_00005129"; splice_chain2 "113591";
NW_011934226.1	astalavista	as_event	117495	117519	.	+	.	as_code "1^ , 2^"; transcript1_id "TCONS_00005131"; splice_chain1 "117495"; transcript2_id "TCONS_00005132"; splice_chain2 "117519";
NW_011934226.1	astalavista	as_event	100929	100959	.	+	.	as_code "1^ , 2^"; transcript1_id "TCONS_00005120"; splice_chain1 "100959"; transcript2_id "TCONS_00005121"; splice_chain2 "100929";
NW_011934296.1	astalavista	as_event	173997	174163	.	+	.	as_code "1^ , 2^"; transcript1_id "TCONS_00008322"; splice_chain1 "174163"; transcript2_id "TCONS_00008325"; splice_chain2 "173997";
NW_011934226.1	astalavista	as_event	47835	47871	.	-	.	as_code "1^ , 2^"; transcript1_id "TCONS_00005197"; splice_chain1 "47871"; transcript2_id "TCONS_00005198"; splice_chain2 "47835";
NW_011934226.1	astalavista	as_event	49462	49618	.	-	.	as_code "1^ , 2^"; transcript1_id "TCONS_00005200"; splice_chain1 "49462"; transcript2_id "TCONS_00005201"; splice_chain2 "49618";
NW_011934226.1	astalavista	as_event	60459	60474	.	+	.	as_code "1^ , 2^"; transcript1_id "TCONS_00005107"; splice_chain1 "60474"; transcript2_id "TCONS_00005108"; splice_chain2 "60459";
NW_011934226.1	astalavista	as_event	68954	68959	.	+	.	as_code "1^ , 2^"; transcript1_id "TCONS_00005107"; splice_chain1 "68959"; transcript2_id "TCONS_00005108"; splice_chain2 "68954";
NW_011934226.1	astalavista	as_event	54478	54505	.	+	.	as_code "1^ , 2^"; transcript1_id "TCONS_00005107"; splice_chain1 "54478"; transcript2_id "TCONS_00005109"; splice_chain2 "54505";
NW_011934296.1	astalavista	as_event	116054	116096	.	-	.	as_code "1^ , 2^"; transcript1_id "TCONS_00008393"; splice_chain1 "116096"; transcript2_id "TCONS_00008394"; splice_chain2 "116054";
NW_011934296.1	astalavista	as_event	128340	128373	.	-	.	as_code "1^ , 2^"; transcript1_id "TCONS_00008400"; splice_chain1 "128373"; transcript2_id "TCONS_00008401"; splice_chain2 "128340";
NW_011934296.1	astalavista	as_event	79689	79710	.	+	.	as_code "1^ , 2^"; transcript1_id "TCONS_00008296"; splice_chain1 "79689"; transcript2_id "TCONS_00008297"; splice_chain2 "79710";
NW_011934296.1	astalavista	as_event	91235	91364	.	+	.	as_code "1^ , 2^"; transcript1_id "TCONS_00008302"; splice_chain1 "91364"; transcript2_id "TCONS_00008303"; splice_chain2 "91235";
NW_011934296.1	astalavista	as_event	87137	87194	.	+	.	as_code "1^ , 2^"; transcript1_id "TCONS_00008298"; splice_chain1 "87194"; transcript2_id "TCONS_00008300"; splice_chain2 "87137";
NW_011934296.1	astalavista	as_event	98982	99039	.	-	.	as_code "1^ , 2^"; transcript1_id "TCONS_00008386"; splice_chain1 "99039"; transcript2_id "TCONS_00008387"; splice_chain2 "98982";
NW_011934133.1	astalavista	as_event	110671	110758	.	-	.	as_code "1^ , 2^"; transcript1_id "TCONS_00000878"; splice_chain1 "110671"; transcript2_id "TCONS_00000880"; splice_chain2 "110758";
NW_011934133.1	astalavista	as_event	143246	143294	.	+	.	as_code "1^ , 2^"; transcript1_id "TCONS_00000843"; splice_chain1 "143246"; transcript2_id "TCONS_00000844"; splice_chain2 "143294";
NW_011934133.1	astalavista	as_event	138261	138285	.	+	.	as_code "1^ , 2^"; transcript1_id "TCONS_00000840"; splice_chain1 "138261"; transcript2_id "TCONS_00000842"; splice_chain2 "138285";
NW_011934133.1	astalavista	as_event	138488	138632	.	+	.	as_code "1^ , 2^"; transcript1_id "TCONS_00000840"; splice_chain1 "138488"; transcript2_id "TCONS_00000841"; splice_chain2 "138632";
NW_011934133.1	astalavista	as_event	126934	126946	.	-	.	as_code "1^ , 2^"; transcript1_id "TCONS_00000882"; splice_chain1 "126934"; transcript2_id "TCONS_00000883"; splice_chain2 "126946";
NW_011934133.1	astalavista	as_event	126628	126659	.	-	.	as_code "1^ , 2^"; transcript1_id "TCONS_00000882"; splice_chain1 "126659"; transcript2_id "TCONS_00000883"; splice_chain2 "126628";
NW_011934133.1	astalavista	as_event	125877	125928	.	-	.	as_code "1^ , 2^"; transcript1_id "TCONS_00000882"; splice_chain1 "125877"; transcript2_id "TCONS_00000884"; splice_chain2 "125928";
NW_011934133.1	astalavista	as_event	124434	124767	.	-	.	as_code "1^ , 2^"; transcript1_id "TCONS_00000882"; splice_chain1 "124434"; transcript2_id "TCONS_00000884"; splice_chain2 "124767";
NW_011934441.1	astalavista	as_event	174676	174736	.	+	.	as_code "1^ , 2^"; transcript1_id "TCONS_00011770"; splice_chain1 "174676"; transcript2_id "TCONS_00011772"; splice_chain2 "174736";
NW_011934441.1	astalavista	as_event	164065	164071	.	-	.	as_code "1^ , 2^"; transcript1_id "TCONS_00011822"; splice_chain1 "164065"; transcript2_id "TCONS_00011823"; splice_chain2 "164071";
NW_011934441.1	astalavista	as_event	103142	103190	.	-	.	as_code "1^ , 2^"; transcript1_id "TCONS_00011803"; splice_chain1 "103142"; transcript2_id "TCONS_00011804"; splice_chain2 "103190";
NW_011934133.1	astalavista	as_event	145427	145454	.	-	.	as_code "1^ , 2^"; transcript1_id "TCONS_00000888"; splice_chain1 "145427"; transcript2_id "TCONS_00000889"; splice_chain2 "145454";
NW_011934133.1	astalavista	as_event	150468	150543	.	+	.	as_code "1^ , 2^"; transcript1_id "TCONS_00000845"; splice_chain1 "150543"; transcript2_id "TCONS_00000847"; splice_chain2 "150468";
NW_011934441.1	astalavista	as_event	141320	141353	.	+	.	as_code "1^ , 2^"; transcript1_id "TCONS_00011763"; splice_chain1 "141320"; transcript2_id "TCONS_00011764"; splice_chain2 "141353";
NW_011934441.1	astalavista	as_event	125136	125145	.	-	.	as_code "1^ , 2^"; transcript1_id "TCONS_00011810"; splice_chain1 "125145"; transcript2_id "TCONS_00011811"; splice_chain2 "125136";
NW_011934441.1	astalavista	as_event	122839	123513	.	-	.	as_code "1^ , 2^"; transcript1_id "TCONS_00011810"; splice_chain1 "122839"; transcript2_id "TCONS_00011811"; splice_chain2 "123513";
NW_011934441.1	astalavista	as_event	122368	122476	.	-	.	as_code "1^ , 2^"; transcript1_id "TCONS_00011810"; splice_chain1 "122368"; transcript2_id "TCONS_00011811"; splice_chain2 "122476";
NW_011934441.1	astalavista	as_event	119716	119752	.	-	.	as_code "1^ , 2^"; transcript1_id "TCONS_00011810"; splice_chain1 "119752"; transcript2_id "TCONS_00011811"; splice_chain2 "119716";
NW_011934441.1	astalavista	as_event	107193	107205	.	+	.	as_code "1^ , 2^"; transcript1_id "TCONS_00011758"; splice_chain1 "107193"; transcript2_id "TCONS_00011759"; splice_chain2 "107205";
NW_011934133.1	astalavista	as_event	42533	42539	.	+	.	as_code "1^ , 2^"; transcript1_id "TCONS_00000816"; splice_chain1 "42533"; transcript2_id "TCONS_00000817"; splice_chain2 "42539";
NW_011934441.1	astalavista	as_event	66653	66716	.	-	.	as_code "1^ , 2^"; transcript1_id "TCONS_00011792"; splice_chain1 "66716"; transcript2_id "TCONS_00011793"; splice_chain2 "66653";
NW_011934133.1	astalavista	as_event	75340	75499	.	+	.	as_code "1^ , 2^"; transcript1_id "TCONS_00000827"; splice_chain1 "75499"; transcript2_id "TCONS_00000828"; splice_chain2 "75340";
NW_011934133.1	astalavista	as_event	89306	89315	.	-	.	as_code "1^ , 2^"; transcript1_id "TCONS_00000871"; splice_chain1 "89315"; transcript2_id "TCONS_00000872"; splice_chain2 "89306";
NW_011934133.1	astalavista	as_event	88737	88755	.	-	.	as_code "1^ , 2^"; transcript1_id "TCONS_00000871"; splice_chain1 "88755"; transcript2_id "TCONS_00000872"; splice_chain2 "88737";
NW_011934441.1	astalavista	as_event	61772	61796	.	-	.	as_code "1^ , 2^"; transcript1_id "TCONS_00011790"; splice_chain1 "61796"; transcript2_id "TCONS_00011791"; splice_chain2 "61772";
NW_011934133.1	astalavista	as_event	99410	99434	.	-	.	as_code "1^ , 2^"; transcript1_id "TCONS_00000874"; splice_chain1 "99410"; transcript2_id "TCONS_00000875"; splice_chain2 "99434";
NW_011934441.1	astalavista	as_event	23764	24132	.	+	.	as_code "1^ , 2^"; transcript1_id "TCONS_00011741"; splice_chain1 "23764"; transcript2_id "TCONS_00011742"; splice_chain2 "24132";
NW_011934441.1	astalavista	as_event	45732	45753	.	+	.	as_code "1^ , 2^"; transcript1_id "TCONS_00011746"; splice_chain1 "45732"; transcript2_id "TCONS_00011747"; splice_chain2 "45753";
NW_011934402.1	astalavista	as_event	20604	20613	.	+	.	as_code "1^ , 2^"; transcript1_id "TCONS_00010891"; splice_chain1 "20604"; transcript2_id "TCONS_00010892"; splice_chain2 "20613";
NW_011934402.1	astalavista	as_event	13358	13403	.	-	.	as_code "1^ , 2^"; transcript1_id "TCONS_00010902"; splice_chain1 "13358"; transcript2_id "TCONS_00010903"; splice_chain2 "13403";
NW_011934210.1	astalavista	as_event	76325	76336	.	+	.	as_code "1^ , 2^"; transcript1_id "TCONS_00004170"; splice_chain1 "76336"; transcript2_id "TCONS_00004171"; splice_chain2 "76325";
NW_011934210.1	astalavista	as_event	67390	67417	.	-	.	as_code "1^ , 2^"; transcript1_id "TCONS_00004258"; splice_chain1 "67390"; transcript2_id "TCONS_00004259"; splice_chain2 "67417";
NW_011934133.1	astalavista	as_event	12668	12726	.	+	.	as_code "1^ , 2^"; transcript1_id "TCONS_00000801"; splice_chain1 "12726"; transcript2_id "TCONS_00000802"; splice_chain2 "12668";
NW_011934133.1	astalavista	as_event	8236	8278	.	+	.	as_code "1^ , 2^"; transcript1_id "TCONS_00000799"; splice_chain1 "8278"; transcript2_id "TCONS_00000800"; splice_chain2 "8236";
NW_011934210.1	astalavista	as_event	39038	39050	.	-	.	as_code "1^ , 2^"; transcript1_id "TCONS_00004247"; splice_chain1 "39050"; transcript2_id "TCONS_00004249"; splice_chain2 "39038";
NW_011934210.1	astalavista	as_event	42797	42842	.	+	.	as_code "1^ , 2^"; transcript1_id "TCONS_00004162"; splice_chain1 "42842"; transcript2_id "TCONS_00004164"; splice_chain2 "42797";
NW_011934210.1	astalavista	as_event	53433	53567	.	+	.	as_code "1^ , 2^"; transcript1_id "TCONS_00004167"; splice_chain1 "53567"; transcript2_id "TCONS_00004168"; splice_chain2 "53433";
NW_011934133.1	astalavista	as_event	24182	24191	.	+	.	as_code "1^ , 2^"; transcript1_id "TCONS_00000809"; splice_chain1 "24191"; transcript2_id "TCONS_00000811"; splice_chain2 "24182";
NW_011934451.1	astalavista	as_event	39356	39383	.	+	.	as_code "1^ , 2^"; transcript1_id "TCONS_00011863"; splice_chain1 "39356"; transcript2_id "TCONS_00011864"; splice_chain2 "39383";
NW_011934210.1	astalavista	as_event	9339	9384	.	+	.	as_code "1^ , 2^"; transcript1_id "TCONS_00004152"; splice_chain1 "9384"; transcript2_id "TCONS_00004153"; splice_chain2 "9339";
NW_011934358.1	astalavista	as_event	107147	107264	.	+	.	as_code "1^ , 2^"; transcript1_id "TCONS_00010067"; splice_chain1 "107264"; transcript2_id "TCONS_00010068"; splice_chain2 "107147";
NW_011934358.1	astalavista	as_event	107900	108083	.	+	.	as_code "1^ , 2^"; transcript1_id "TCONS_00010067"; splice_chain1 "108083"; transcript2_id "TCONS_00010068"; splice_chain2 "107900";
NW_011934358.1	astalavista	as_event	108339	108348	.	+	.	as_code "1^ , 2^"; transcript1_id "TCONS_00010067"; splice_chain1 "108339"; transcript2_id "TCONS_00010068"; splice_chain2 "108348";
NW_011934358.1	astalavista	as_event	110184	110196	.	-	.	as_code "1^ , 2^"; transcript1_id "TCONS_00010156"; splice_chain1 "110184"; transcript2_id "TCONS_00010157"; splice_chain2 "110196";
NW_011934358.1	astalavista	as_event	117454	117508	.	-	.	as_code "1^ , 2^"; transcript1_id "TCONS_00010160"; splice_chain1 "117508"; transcript2_id "TCONS_00010159"; splice_chain2 "117454";
NW_011934358.1	astalavista	as_event	114188	114233	.	-	.	as_code "1^ , 2^"; transcript1_id "TCONS_00010160"; splice_chain1 "114233"; transcript2_id "TCONS_00010161"; splice_chain2 "114188";
NW_011934451.1	astalavista	as_event	31753	31773	.	-	.	as_code "1^ , 2^"; transcript1_id "TCONS_00011870"; splice_chain1 "31773"; transcript2_id "TCONS_00011872"; splice_chain2 "31753";
NW_011934402.1	astalavista	as_event	7735	7768	.	-	.	as_code "1^ , 2^"; transcript1_id "TCONS_00010898"; splice_chain1 "7768"; transcript2_id "TCONS_00010899"; splice_chain2 "7735";
NW_011934402.1	astalavista	as_event	8040	8061	.	-	.	as_code "1^ , 2^"; transcript1_id "TCONS_00010898"; splice_chain1 "8040"; transcript2_id "TCONS_00010901"; splice_chain2 "8061";
NW_011934196.1	astalavista	as_event	127569	127587	.	+	.	as_code "1^ , 2^"; transcript1_id "TCONS_00002835"; splice_chain1 "127569"; transcript2_id "TCONS_00002836"; splice_chain2 "127587";
NW_011934196.1	astalavista	as_event	69216	69240	.	-	.	as_code "1^ , 2^"; transcript1_id "TCONS_00002857"; splice_chain1 "69240"; transcript2_id "TCONS_00002859"; splice_chain2 "69216";
NW_011934196.1	astalavista	as_event	64670	64978	.	+	.	as_code "1^ , 2^"; transcript1_id "TCONS_00002822"; splice_chain1 "64978"; transcript2_id "TCONS_00002825"; splice_chain2 "64670";
NW_011934196.1	astalavista	as_event	78825	78826	.	-	.	as_code "1^ , 2^"; transcript1_id "TCONS_00002861"; splice_chain1 "78826"; transcript2_id "TCONS_00002862"; splice_chain2 "78825";
NW_011934196.1	astalavista	as_event	77908	77935	.	-	.	as_code "1^ , 2^"; transcript1_id "TCONS_00002861"; splice_chain1 "77935"; transcript2_id "TCONS_00002862"; splice_chain2 "77908";
NW_011934196.1	astalavista	as_event	75895	76444	.	-	.	as_code "1^ , 2^"; transcript1_id "TCONS_00002861"; splice_chain1 "75895"; transcript2_id "TCONS_00002862"; splice_chain2 "76444";
NW_011934206.1	astalavista	as_event	669067	669097	.	+	.	as_code "1^ , 2^"; transcript1_id "TCONS_00003546"; splice_chain1 "669097"; transcript2_id "TCONS_00003548"; splice_chain2 "669067";
NW_011934196.1	astalavista	as_event	53275	53281	.	+	.	as_code "1^ , 2^"; transcript1_id "TCONS_00002817"; splice_chain1 "53281"; transcript2_id "TCONS_00002818"; splice_chain2 "53275";
NW_011934196.1	astalavista	as_event	51666	51675	.	-	.	as_code "1^ , 2^"; transcript1_id "TCONS_00002852"; splice_chain1 "51675"; transcript2_id "TCONS_00002853"; splice_chain2 "51666";
NW_011934133.1	astalavista	as_event	157964	157983	.	-	.	as_code "1^ , 2^"; transcript1_id "TCONS_00000893"; splice_chain1 "157983"; transcript2_id "TCONS_00000894"; splice_chain2 "157964";
NW_011934210.1	astalavista	as_event	162742	162760	.	+	.	as_code "1^ , 2^"; transcript1_id "TCONS_00004206"; splice_chain1 "162760"; transcript2_id "TCONS_00004207"; splice_chain2 "162742";
NW_011934210.1	astalavista	as_event	211155	211242	.	+	.	as_code "1^ , 2^"; transcript1_id "TCONS_00004227"; splice_chain1 "211242"; transcript2_id "TCONS_00004229"; splice_chain2 "211155";
NW_011934210.1	astalavista	as_event	213395	213407	.	+	.	as_code "1^ , 2^"; transcript1_id "TCONS_00004227"; splice_chain1 "213407"; transcript2_id "TCONS_00004228"; splice_chain2 "213395";
NW_011934210.1	astalavista	as_event	212869	213073	.	+	.	as_code "1^ , 2^"; transcript1_id "TCONS_00004227"; splice_chain1 "213073"; transcript2_id "TCONS_00004230"; splice_chain2 "212869";
NW_011934210.1	astalavista	as_event	231170	231179	.	-	.	as_code "1^ , 2^"; transcript1_id "TCONS_00004298"; splice_chain1 "231170"; transcript2_id "TCONS_00004300"; splice_chain2 "231179";
NW_011934210.1	astalavista	as_event	110295	110304	.	-	.	as_code "1^ , 2^"; transcript1_id "TCONS_00004274"; splice_chain1 "110304"; transcript2_id "TCONS_00004275"; splice_chain2 "110295";
NW_011934210.1	astalavista	as_event	138670	138688	.	+	.	as_code "1^ , 2^"; transcript1_id "TCONS_00004189"; splice_chain1 "138670"; transcript2_id "TCONS_00004190"; splice_chain2 "138688";
NW_011934210.1	astalavista	as_event	125020	125039	.	+	.	as_code "1^ , 2^"; transcript1_id "TCONS_00004183"; splice_chain1 "125039"; transcript2_id "TCONS_00004184"; splice_chain2 "125020";
NW_011934210.1	astalavista	as_event	157298	157307	.	+	.	as_code "1^ , 2^"; transcript1_id "TCONS_00004201"; splice_chain1 "157298"; transcript2_id "TCONS_00004204"; splice_chain2 "157307";
NW_011934210.1	astalavista	as_event	159265	159280	.	+	.	as_code "1^ , 2^"; transcript1_id "TCONS_00004201"; splice_chain1 "159265"; transcript2_id "TCONS_00004205"; splice_chain2 "159280";
NW_011934206.1	astalavista	as_event	459252	459270	.	+	.	as_code "1^ , 2^"; transcript1_id "TCONS_00003494"; splice_chain1 "459252"; transcript2_id "TCONS_00003495"; splice_chain2 "459270";
NW_011934206.1	astalavista	as_event	442858	442909	.	-	.	as_code "1^ , 2^"; transcript1_id "TCONS_00003703"; splice_chain1 "442909"; transcript2_id "TCONS_00003705"; splice_chain2 "442858";
NW_011934206.1	astalavista	as_event	437250	437325	.	-	.	as_code "1^ , 2^"; transcript1_id "TCONS_00003700"; splice_chain1 "437325"; transcript2_id "TCONS_00003701"; splice_chain2 "437250";
NW_011934358.1	astalavista	as_event	176739	176748	.	+	.	as_code "1^ , 2^"; transcript1_id "TCONS_00010091"; splice_chain1 "176739"; transcript2_id "TCONS_00010092"; splice_chain2 "176748";
NW_011934206.1	astalavista	as_event	454938	454947	.	-	.	as_code "1^ , 2^"; transcript1_id "TCONS_00003712"; splice_chain1 "454947"; transcript2_id "TCONS_00003716"; splice_chain2 "454938";
NW_011934206.1	astalavista	as_event	450062	450148	.	-	.	as_code "1^ , 2^"; transcript1_id "TCONS_00003714"; splice_chain1 "450148"; transcript2_id "TCONS_00003713"; splice_chain2 "450062";
NW_011934358.1	astalavista	as_event	235805	235809	.	+	.	as_code "1^ , 2^"; transcript1_id "TCONS_00010106"; splice_chain1 "235805"; transcript2_id "TCONS_00010107"; splice_chain2 "235809";
NW_011934358.1	astalavista	as_event	237241	237364	.	+	.	as_code "1^ , 2^"; transcript1_id "TCONS_00010108"; splice_chain1 "237364"; transcript2_id "TCONS_00010111"; splice_chain2 "237241";
NW_011934358.1	astalavista	as_event	236936	236940	.	+	.	as_code "1^ , 2^"; transcript1_id "TCONS_00010109"; splice_chain1 "236936"; transcript2_id "TCONS_00010110"; splice_chain2 "236940";
NW_011934358.1	astalavista	as_event	228078	228589	.	+	.	as_code "1^ , 2^"; transcript1_id "TCONS_00010104"; splice_chain1 "228589"; transcript2_id "TCONS_00010105"; splice_chain2 "228078";
NW_011934206.1	astalavista	as_event	481797	482365	.	-	.	as_code "1^ , 2^"; transcript1_id "TCONS_00003720"; splice_chain1 "481797"; transcript2_id "TCONS_00003721"; splice_chain2 "482365";
NW_011934358.1	astalavista	as_event	201081	202742	.	-	.	as_code "1^ , 2^"; transcript1_id "TCONS_00010179"; splice_chain1 "202742"; transcript2_id "TCONS_00010180"; splice_chain2 "201081";
NW_011934206.1	astalavista	as_event	498770	498872	.	+	.	as_code "1^ , 2^"; transcript1_id "TCONS_00003506"; splice_chain1 "498872"; transcript2_id "TCONS_00003508"; splice_chain2 "498770";
NW_011934358.1	astalavista	as_event	206839	206926	.	-	.	as_code "1^ , 2^"; transcript1_id "TCONS_00010182"; splice_chain1 "206926"; transcript2_id "TCONS_00010183"; splice_chain2 "206839";
NW_011934358.1	astalavista	as_event	213172	213349	.	+	.	as_code "1^ , 2^"; transcript1_id "TCONS_00010101"; splice_chain1 "213349"; transcript2_id "TCONS_00010102"; splice_chain2 "213172";
NW_011934206.1	astalavista	as_event	370990	371039	.	+	.	as_code "1^ , 2^"; transcript1_id "TCONS_00003477"; splice_chain1 "370990"; transcript2_id "TCONS_00003478"; splice_chain2 "371039";
NW_011934206.1	astalavista	as_event	367174	367186	.	+	.	as_code "1^ , 2^"; transcript1_id "TCONS_00003473"; splice_chain1 "367174"; transcript2_id "TCONS_00003475"; splice_chain2 "367186";
NW_011934206.1	astalavista	as_event	378909	378924	.	-	.	as_code "1^ , 2^"; transcript1_id "TCONS_00003674"; splice_chain1 "378924"; transcript2_id "TCONS_00003675"; splice_chain2 "378909";
NW_011934206.1	astalavista	as_event	387788	388187	.	-	.	as_code "1^ , 2^"; transcript1_id "TCONS_00003677"; splice_chain1 "388187"; transcript2_id "TCONS_00003676"; splice_chain2 "387788";
NW_011934206.1	astalavista	as_event	387495	387561	.	-	.	as_code "1^ , 2^"; transcript1_id "TCONS_00003677"; splice_chain1 "387561"; transcript2_id "TCONS_00003676"; splice_chain2 "387495";
NW_011934206.1	astalavista	as_event	405058	405091	.	-	.	as_code "1^ , 2^"; transcript1_id "TCONS_00003682"; splice_chain1 "405091"; transcript2_id "TCONS_00003683"; splice_chain2 "405058";
NW_011934206.1	astalavista	as_event	410623	410635	.	-	.	as_code "1^ , 2^"; transcript1_id "TCONS_00003682"; splice_chain1 "410623"; transcript2_id "TCONS_00003684"; splice_chain2 "410635";
NW_011934206.1	astalavista	as_event	412007	412049	.	-	.	as_code "1^ , 2^"; transcript1_id "TCONS_00003683"; splice_chain1 "412049"; transcript2_id "TCONS_00003684"; splice_chain2 "412007";
NW_011934206.1	astalavista	as_event	415442	415484	.	-	.	as_code "1^ , 2^"; transcript1_id "TCONS_00003684"; splice_chain1 "415442"; transcript2_id "TCONS_00003685"; splice_chain2 "415484";
NW_011934206.1	astalavista	as_event	415442	415521	.	-	.	as_code "1^ , 2^"; transcript1_id "TCONS_00003684"; splice_chain1 "415442"; transcript2_id "TCONS_00003688"; splice_chain2 "415521";
NW_011934206.1	astalavista	as_event	415484	415521	.	-	.	as_code "1^ , 2^"; transcript1_id "TCONS_00003685"; splice_chain1 "415484"; transcript2_id "TCONS_00003688"; splice_chain2 "415521";
NW_011934206.1	astalavista	as_event	418233	418689	.	+	.	as_code "1^ , 2^"; transcript1_id "TCONS_00003487"; splice_chain1 "418689"; transcript2_id "TCONS_00003488"; splice_chain2 "418233";
NW_011934206.1	astalavista	as_event	422087	422286	.	-	.	as_code "1^ , 2^"; transcript1_id "TCONS_00003693"; splice_chain1 "422087"; transcript2_id "TCONS_00003694"; splice_chain2 "422286";
NW_011934358.1	astalavista	as_event	142287	142302	.	+	.	as_code "1^ , 2^"; transcript1_id "TCONS_00010077"; splice_chain1 "142302"; transcript2_id "TCONS_00010078"; splice_chain2 "142287";
NW_011934206.1	astalavista	as_event	574173	574194	.	-	.	as_code "1^ , 2^"; transcript1_id "TCONS_00003763"; splice_chain1 "574194"; transcript2_id "TCONS_00003762"; splice_chain2 "574173";
NW_011934206.1	astalavista	as_event	587274	587278	.	-	.	as_code "1^ , 2^"; transcript1_id "TCONS_00003769"; splice_chain1 "587274"; transcript2_id "TCONS_00003770"; splice_chain2 "587278";
NW_011934206.1	astalavista	as_event	608578	608596	.	+	.	as_code "1^ , 2^"; transcript1_id "TCONS_00003536"; splice_chain1 "608578"; transcript2_id "TCONS_00003537"; splice_chain2 "608596";
NW_011934206.1	astalavista	as_event	520473	520674	.	-	.	as_code "1^ , 2^"; transcript1_id "TCONS_00003733"; splice_chain1 "520674"; transcript2_id "TCONS_00003734"; splice_chain2 "520473";
NW_011934206.1	astalavista	as_event	520058	520121	.	-	.	as_code "1^ , 2^"; transcript1_id "TCONS_00003733"; splice_chain1 "520121"; transcript2_id "TCONS_00003737"; splice_chain2 "520058";
NW_011934206.1	astalavista	as_event	514193	514213	.	-	.	as_code "1^ , 2^"; transcript1_id "TCONS_00003730"; splice_chain1 "514193"; transcript2_id "TCONS_00003731"; splice_chain2 "514213";
NW_011934206.1	astalavista	as_event	534165	534267	.	-	.	as_code "1^ , 2^"; transcript1_id "TCONS_00003747"; splice_chain1 "534267"; transcript2_id "TCONS_00003748"; splice_chain2 "534165";
NW_011934206.1	astalavista	as_event	539619	539706	.	+	.	as_code "1^ , 2^"; transcript1_id "TCONS_00003519"; splice_chain1 "539706"; transcript2_id "TCONS_00003520"; splice_chain2 "539619";
NW_011934206.1	astalavista	as_event	551966	552053	.	-	.	as_code "1^ , 2^"; transcript1_id "TCONS_00003751"; splice_chain1 "552053"; transcript2_id "TCONS_00003753"; splice_chain2 "551966";
NW_011934206.1	astalavista	as_event	549454	549478	.	-	.	as_code "1^ , 2^"; transcript1_id "TCONS_00003751"; splice_chain1 "549478"; transcript2_id "TCONS_00003753"; splice_chain2 "549454";
NW_011934357.1	astalavista	as_event	219017	219032	.	-	.	as_code "1^ , 2^"; transcript1_id "TCONS_00010009"; splice_chain1 "219017"; transcript2_id "TCONS_00010011"; splice_chain2 "219032";
NW_011934357.1	astalavista	as_event	227575	227689	.	+	.	as_code "1^ , 2^"; transcript1_id "TCONS_00009911"; splice_chain1 "227575"; transcript2_id "TCONS_00009910"; splice_chain2 "227689";
NW_011934357.1	astalavista	as_event	223680	223710	.	-	.	as_code "1^ , 2^"; transcript1_id "TCONS_00010014"; splice_chain1 "223710"; transcript2_id "TCONS_00010015"; splice_chain2 "223680";
NW_011934357.1	astalavista	as_event	223231	223303	.	-	.	as_code "1^ , 2^"; transcript1_id "TCONS_00010014"; splice_chain1 "223303"; transcript2_id "TCONS_00010015"; splice_chain2 "223231";
NW_011934357.1	astalavista	as_event	241860	241880	.	-	.	as_code "1^ , 2^"; transcript1_id "TCONS_00010018"; splice_chain1 "241860"; transcript2_id "TCONS_00010021"; splice_chain2 "241880";
NW_011934357.1	astalavista	as_event	271985	272007	.	-	.	as_code "1^ , 2^"; transcript1_id "TCONS_00010028"; splice_chain1 "272007"; transcript2_id "TCONS_00010032"; splice_chain2 "271985";
NW_011934357.1	astalavista	as_event	260629	260653	.	+	.	as_code "1^ , 2^"; transcript1_id "TCONS_00009923"; splice_chain1 "260653"; transcript2_id "TCONS_00009924"; splice_chain2 "260629";
NW_011934357.1	astalavista	as_event	281386	281422	.	+	.	as_code "1^ , 2^"; transcript1_id "TCONS_00009930"; splice_chain1 "281422"; transcript2_id "TCONS_00009932"; splice_chain2 "281386";
NW_011934357.1	astalavista	as_event	288037	288058	.	+	.	as_code "1^ , 2^"; transcript1_id "TCONS_00009930"; splice_chain1 "288058"; transcript2_id "TCONS_00009933"; splice_chain2 "288037";
NW_011934357.1	astalavista	as_event	275814	275835	.	+	.	as_code "1^ , 2^"; transcript1_id "TCONS_00009928"; splice_chain1 "275814"; transcript2_id "TCONS_00009929"; splice_chain2 "275835";
NW_011934319.1	astalavista	as_event	201298	201307	.	-	.	as_code "1^ , 2^"; transcript1_id "TCONS_00008906"; splice_chain1 "201307"; transcript2_id "TCONS_00008907"; splice_chain2 "201298";
NW_011934347.1	astalavista	as_event	13473	13665	.	-	.	as_code "1^ , 2^"; transcript1_id "TCONS_00009771"; splice_chain1 "13473"; transcript2_id "TCONS_00009773"; splice_chain2 "13665";
NW_011934319.1	astalavista	as_event	178251	178260	.	+	.	as_code "1^ , 2^"; transcript1_id "TCONS_00008847"; splice_chain1 "178251"; transcript2_id "TCONS_00008848"; splice_chain2 "178260";
NW_011934319.1	astalavista	as_event	60095	60443	.	+	.	as_code "1^ , 2^"; transcript1_id "TCONS_00008810"; splice_chain1 "60443"; transcript2_id "TCONS_00008817"; splice_chain2 "60095";
NW_011934319.1	astalavista	as_event	38900	38904	.	+	.	as_code "1^ , 2^"; transcript1_id "TCONS_00008806"; splice_chain1 "38904"; transcript2_id "TCONS_00008807"; splice_chain2 "38900";
NW_011934319.1	astalavista	as_event	37358	37364	.	-	.	as_code "1^ , 2^"; transcript1_id "TCONS_00008873"; splice_chain1 "37364"; transcript2_id "TCONS_00008872"; splice_chain2 "37358";
NW_011934319.1	astalavista	as_event	17899	17938	.	+	.	as_code "1^ , 2^"; transcript1_id "TCONS_00008796"; splice_chain1 "17899"; transcript2_id "TCONS_00008797"; splice_chain2 "17938";
NW_011934319.1	astalavista	as_event	27304	27331	.	-	.	as_code "1^ , 2^"; transcript1_id "TCONS_00008868"; splice_chain1 "27304"; transcript2_id "TCONS_00008870"; splice_chain2 "27331";
NW_011934319.1	astalavista	as_event	1410	1422	.	+	.	as_code "1^ , 2^"; transcript1_id "TCONS_00008791"; splice_chain1 "1410"; transcript2_id "TCONS_00008792"; splice_chain2 "1422";
NW_011934120.1	astalavista	as_event	46189	46231	.	-	.	as_code "1^ , 2^"; transcript1_id "TCONS_00000236"; splice_chain1 "46231"; transcript2_id "TCONS_00000237"; splice_chain2 "46189";
NW_011934120.1	astalavista	as_event	25861	25908	.	-	.	as_code "1^ , 2^"; transcript1_id "TCONS_00000229"; splice_chain1 "25908"; transcript2_id "TCONS_00000231"; splice_chain2 "25861";
NW_011934120.1	astalavista	as_event	26223	26246	.	-	.	as_code "1^ , 2^"; transcript1_id "TCONS_00000229"; splice_chain1 "26246"; transcript2_id "TCONS_00000232"; splice_chain2 "26223";
NW_011934120.1	astalavista	as_event	14661	14676	.	+	.	as_code "1^ , 2^"; transcript1_id "TCONS_00000190"; splice_chain1 "14676"; transcript2_id "TCONS_00000193"; splice_chain2 "14661";
NW_011934120.1	astalavista	as_event	16113	16125	.	+	.	as_code "1^ , 2^"; transcript1_id "TCONS_00000190"; splice_chain1 "16113"; transcript2_id "TCONS_00000193"; splice_chain2 "16125";
NW_011934120.1	astalavista	as_event	12705	12732	.	+	.	as_code "1^ , 2^"; transcript1_id "TCONS_00000190"; splice_chain1 "12732"; transcript2_id "TCONS_00000194"; splice_chain2 "12705";
NW_011934319.1	astalavista	as_event	144152	144179	.	+	.	as_code "1^ , 2^"; transcript1_id "TCONS_00008832"; splice_chain1 "144152"; transcript2_id "TCONS_00008833"; splice_chain2 "144179";
NW_011934319.1	astalavista	as_event	162025	162055	.	+	.	as_code "1^ , 2^"; transcript1_id "TCONS_00008837"; splice_chain1 "162055"; transcript2_id "TCONS_00008839"; splice_chain2 "162025";
NW_011934340.1	astalavista	as_event	129282	129309	.	+	.	as_code "1^ , 2^"; transcript1_id "TCONS_00009692"; splice_chain1 "129282"; transcript2_id "TCONS_00009691"; splice_chain2 "129309";
NW_011934340.1	astalavista	as_event	120133	120176	.	+	.	as_code "1^ , 2^"; transcript1_id "TCONS_00009687"; splice_chain1 "120133"; transcript2_id "TCONS_00009688"; splice_chain2 "120176";
NW_011934319.1	astalavista	as_event	126705	126753	.	+	.	as_code "1^ , 2^"; transcript1_id "TCONS_00008828"; splice_chain1 "126705"; transcript2_id "TCONS_00008829"; splice_chain2 "126753";
NW_011934319.1	astalavista	as_event	130032	130089	.	+	.	as_code "1^ , 2^"; transcript1_id "TCONS_00008828"; splice_chain1 "130032"; transcript2_id "TCONS_00008829"; splice_chain2 "130089";
NW_011934340.1	astalavista	as_event	114028	114262	.	-	.	as_code "1^ , 2^"; transcript1_id "TCONS_00009729"; splice_chain1 "114028"; transcript2_id "TCONS_00009730"; splice_chain2 "114262";
NW_011934314.1	astalavista	as_event	2675	2684	.	-	.	as_code "1^ , 2^"; transcript1_id "TCONS_00008756"; splice_chain1 "2684"; transcript2_id "TCONS_00008757"; splice_chain2 "2675";
NW_011934314.1	astalavista	as_event	1936	1960	.	-	.	as_code "1^ , 2^"; transcript1_id "TCONS_00008756"; splice_chain1 "1936"; transcript2_id "TCONS_00008757"; splice_chain2 "1960";
NW_011934314.1	astalavista	as_event	5111	5138	.	+	.	as_code "1^ , 2^"; transcript1_id "TCONS_00008752"; splice_chain1 "5111"; transcript2_id "TCONS_00008754"; splice_chain2 "5138";
NW_011934314.1	astalavista	as_event	6152	6236	.	+	.	as_code "1^ , 2^"; transcript1_id "TCONS_00008752"; splice_chain1 "6152"; transcript2_id "TCONS_00008753"; splice_chain2 "6236";
NW_011934319.1	astalavista	as_event	111077	111137	.	-	.	as_code "1^ , 2^"; transcript1_id "TCONS_00008890"; splice_chain1 "111137"; transcript2_id "TCONS_00008891"; splice_chain2 "111077";
NW_011934340.1	astalavista	as_event	97575	97713	.	+	.	as_code "1^ , 2^"; transcript1_id "TCONS_00009681"; splice_chain1 "97575"; transcript2_id "TCONS_00009682"; splice_chain2 "97713";
NW_011934340.1	astalavista	as_event	99005	99066	.	+	.	as_code "1^ , 2^"; transcript1_id "TCONS_00009681"; splice_chain1 "99005"; transcript2_id "TCONS_00009682"; splice_chain2 "99066";
NW_011934340.1	astalavista	as_event	81296	81387	.	+	.	as_code "1^ , 2^"; transcript1_id "TCONS_00009673"; splice_chain1 "81296"; transcript2_id "TCONS_00009672"; splice_chain2 "81387";
NW_011934340.1	astalavista	as_event	79507	79522	.	-	.	as_code "1^ , 2^"; transcript1_id "TCONS_00009714"; splice_chain1 "79507"; transcript2_id "TCONS_00009715"; splice_chain2 "79522";
NW_011934187.1	astalavista	as_event	398701	398734	.	-	.	as_code "1^ , 2^"; transcript1_id "TCONS_00002669"; splice_chain1 "398701"; transcript2_id "TCONS_00002670"; splice_chain2 "398734";
NW_011934340.1	astalavista	as_event	48645	48657	.	+	.	as_code "1^ , 2^"; transcript1_id "TCONS_00009658"; splice_chain1 "48645"; transcript2_id "TCONS_00009659"; splice_chain2 "48657";
NW_011934187.1	astalavista	as_event	357113	357125	.	-	.	as_code "1^ , 2^"; transcript1_id "TCONS_00002656"; splice_chain1 "357125"; transcript2_id "TCONS_00002657"; splice_chain2 "357113";
NW_011934187.1	astalavista	as_event	367216	367231	.	+	.	as_code "1^ , 2^"; transcript1_id "TCONS_00002498"; splice_chain1 "367216"; transcript2_id "TCONS_00002499"; splice_chain2 "367231";
NW_011934187.1	astalavista	as_event	373875	373890	.	+	.	as_code "1^ , 2^"; transcript1_id "TCONS_00002502"; splice_chain1 "373875"; transcript2_id "TCONS_00002503"; splice_chain2 "373890";
NW_011934340.1	astalavista	as_event	15520	15547	.	+	.	as_code "1^ , 2^"; transcript1_id "TCONS_00009650"; splice_chain1 "15520"; transcript2_id "TCONS_00009651"; splice_chain2 "15547";
NW_011934187.1	astalavista	as_event	469164	469218	.	-	.	as_code "1^ , 2^"; transcript1_id "TCONS_00002693"; splice_chain1 "469164"; transcript2_id "TCONS_00002694"; splice_chain2 "469218";
NW_011934187.1	astalavista	as_event	462059	462071	.	+	.	as_code "1^ , 2^"; transcript1_id "TCONS_00002536"; splice_chain1 "462071"; transcript2_id "TCONS_00002537"; splice_chain2 "462059";
NW_011934187.1	astalavista	as_event	453148	453168	.	+	.	as_code "1^ , 2^"; transcript1_id "TCONS_00002528"; splice_chain1 "453168"; transcript2_id "TCONS_00002529"; splice_chain2 "453148";
NW_011934483.1	astalavista	as_event	137798	137810	.	+	.	as_code "1^ , 2^"; transcript1_id "TCONS_00012986"; splice_chain1 "137798"; transcript2_id "TCONS_00012987"; splice_chain2 "137810";
NW_011934483.1	astalavista	as_event	142557	142566	.	-	.	as_code "1^ , 2^"; transcript1_id "TCONS_00013012"; splice_chain1 "142566"; transcript2_id "TCONS_00013011"; splice_chain2 "142557";
NW_011934483.1	astalavista	as_event	116656	116686	.	+	.	as_code "1^ , 2^"; transcript1_id "TCONS_00012977"; splice_chain1 "116686"; transcript2_id "TCONS_00012978"; splice_chain2 "116656";
NW_011934483.1	astalavista	as_event	117022	117034	.	+	.	as_code "1^ , 2^"; transcript1_id "TCONS_00012977"; splice_chain1 "117022"; transcript2_id "TCONS_00012982"; splice_chain2 "117034";
NW_011934483.1	astalavista	as_event	118872	118899	.	+	.	as_code "1^ , 2^"; transcript1_id "TCONS_00012978"; splice_chain1 "118872"; transcript2_id "TCONS_00012979"; splice_chain2 "118899";
NW_011934187.1	astalavista	as_event	429166	429189	.	-	.	as_code "1^ , 2^"; transcript1_id "TCONS_00002679"; splice_chain1 "429166"; transcript2_id "TCONS_00002681"; splice_chain2 "429189";
NW_011934187.1	astalavista	as_event	428572	428605	.	-	.	as_code "1^ , 2^"; transcript1_id "TCONS_00002679"; splice_chain1 "428605"; transcript2_id "TCONS_00002680"; splice_chain2 "428572";
NW_011934187.1	astalavista	as_event	415054	415142	.	-	.	as_code "1^ , 2^"; transcript1_id "TCONS_00002675"; splice_chain1 "415054"; transcript2_id "TCONS_00002676"; splice_chain2 "415142";
NW_011934187.1	astalavista	as_event	418585	418606	.	+	.	as_code "1^ , 2^"; transcript1_id "TCONS_00002519"; splice_chain1 "418585"; transcript2_id "TCONS_00002520"; splice_chain2 "418606";
NW_011934483.1	astalavista	as_event	58069	58086	.	-	.	as_code "1^ , 2^"; transcript1_id "TCONS_00012996"; splice_chain1 "58086"; transcript2_id "TCONS_00012998"; splice_chain2 "58069";
NW_011934187.1	astalavista	as_event	408622	408769	.	+	.	as_code "1^ , 2^"; transcript1_id "TCONS_00002515"; splice_chain1 "408769"; transcript2_id "TCONS_00002516"; splice_chain2 "408622";
NW_011934483.1	astalavista	as_event	58928	59018	.	+	.	as_code "1^ , 2^"; transcript1_id "TCONS_00012959"; splice_chain1 "59018"; transcript2_id "TCONS_00012961"; splice_chain2 "58928";
NW_011934483.1	astalavista	as_event	68386	68400	.	+	.	as_code "1^ , 2^"; transcript1_id "TCONS_00012960"; splice_chain1 "68400"; transcript2_id "TCONS_00012966"; splice_chain2 "68386";
NW_011934483.1	astalavista	as_event	88009	88024	.	-	.	as_code "1^ , 2^"; transcript1_id "TCONS_00013000"; splice_chain1 "88024"; transcript2_id "TCONS_00013001"; splice_chain2 "88009";
NW_011934483.1	astalavista	as_event	85718	85720	.	-	.	as_code "1^ , 2^"; transcript1_id "TCONS_00013001"; splice_chain1 "85720"; transcript2_id "TCONS_00013002"; splice_chain2 "85718";
NW_011934487.1	astalavista	as_event	171192	171219	.	-	.	as_code "1^ , 2^"; transcript1_id "TCONS_00013303"; splice_chain1 "171192"; transcript2_id "TCONS_00013304"; splice_chain2 "171219";
NW_011934321.1	astalavista	as_event	407200	407230	.	+	.	as_code "1^ , 2^"; transcript1_id "TCONS_00009017"; splice_chain1 "407230"; transcript2_id "TCONS_00009018"; splice_chain2 "407200";
NW_011934321.1	astalavista	as_event	427597	427687	.	-	.	as_code "1^ , 2^"; transcript1_id "TCONS_00009227"; splice_chain1 "427597"; transcript2_id "TCONS_00009228"; splice_chain2 "427687";
NW_011934483.1	astalavista	as_event	16961	16988	.	+	.	as_code "1^ , 2^"; transcript1_id "TCONS_00012941"; splice_chain1 "16961"; transcript2_id "TCONS_00012942"; splice_chain2 "16988";
NW_011934483.1	astalavista	as_event	3668	3680	.	-	.	as_code "1^ , 2^"; transcript1_id "TCONS_00012992"; splice_chain1 "3680"; transcript2_id "TCONS_00012991"; splice_chain2 "3668";
NW_011934483.1	astalavista	as_event	1902	1935	.	-	.	as_code "1^ , 2^"; transcript1_id "TCONS_00012992"; splice_chain1 "1902"; transcript2_id "TCONS_00012991"; splice_chain2 "1935";
NW_011934483.1	astalavista	as_event	9712	9745	.	-	.	as_code "1^ , 2^"; transcript1_id "TCONS_00012992"; splice_chain1 "9712"; transcript2_id "TCONS_00012990"; splice_chain2 "9745";
NW_011934483.1	astalavista	as_event	42299	42305	.	+	.	as_code "1^ , 2^"; transcript1_id "TCONS_00012953"; splice_chain1 "42305"; transcript2_id "TCONS_00012954"; splice_chain2 "42299";
NW_011934483.1	astalavista	as_event	33282	33286	.	+	.	as_code "1^ , 2^"; transcript1_id "TCONS_00012945"; splice_chain1 "33286"; transcript2_id "TCONS_00012948"; splice_chain2 "33282";
NW_011934483.1	astalavista	as_event	32723	32752	.	+	.	as_code "1^ , 2^"; transcript1_id "TCONS_00012945"; splice_chain1 "32723"; transcript2_id "TCONS_00012949"; splice_chain2 "32752";
NW_011934321.1	astalavista	as_event	478711	478729	.	-	.	as_code "1^ , 2^"; transcript1_id "TCONS_00009239"; splice_chain1 "478711"; transcript2_id "TCONS_00009240"; splice_chain2 "478729";
NW_011934321.1	astalavista	as_event	478446	478476	.	-	.	as_code "1^ , 2^"; transcript1_id "TCONS_00009239"; splice_chain1 "478446"; transcript2_id "TCONS_00009240"; splice_chain2 "478476";
NW_011934321.1	astalavista	as_event	473970	473991	.	-	.	as_code "1^ , 2^"; transcript1_id "TCONS_00009237"; splice_chain1 "473970"; transcript2_id "TCONS_00009238"; splice_chain2 "473991";
NW_011934321.1	astalavista	as_event	473332	473377	.	-	.	as_code "1^ , 2^"; transcript1_id "TCONS_00009237"; splice_chain1 "473332"; transcript2_id "TCONS_00009238"; splice_chain2 "473377";
NW_011934321.1	astalavista	as_event	472878	472890	.	-	.	as_code "1^ , 2^"; transcript1_id "TCONS_00009237"; splice_chain1 "472878"; transcript2_id "TCONS_00009238"; splice_chain2 "472890";
NW_011934321.1	astalavista	as_event	517630	517702	.	+	.	as_code "1^ , 2^"; transcript1_id "TCONS_00009046"; splice_chain1 "517630"; transcript2_id "TCONS_00009047"; splice_chain2 "517702";
NW_011934321.1	astalavista	as_event	517840	517882	.	+	.	as_code "1^ , 2^"; transcript1_id "TCONS_00009046"; splice_chain1 "517840"; transcript2_id "TCONS_00009048"; splice_chain2 "517882";
NW_011934321.1	astalavista	as_event	526348	526396	.	+	.	as_code "1^ , 2^"; transcript1_id "TCONS_00009049"; splice_chain1 "526348"; transcript2_id "TCONS_00009050"; splice_chain2 "526396";
NW_011934347.1	astalavista	as_event	38298	38310	.	-	.	as_code "1^ , 2^"; transcript1_id "TCONS_00009777"; splice_chain1 "38298"; transcript2_id "TCONS_00009779"; splice_chain2 "38310";
NW_011934347.1	astalavista	as_event	28210	28224	.	-	.	as_code "1^ , 2^"; transcript1_id "TCONS_00009777"; splice_chain1 "28224"; transcript2_id "TCONS_00009779"; splice_chain2 "28210";
NW_011934347.1	astalavista	as_event	29065	29083	.	-	.	as_code "1^ , 2^"; transcript1_id "TCONS_00009777"; splice_chain1 "29083"; transcript2_id "TCONS_00009782"; splice_chain2 "29065";
NW_011934347.1	astalavista	as_event	31064	31198	.	-	.	as_code "1^ , 2^"; transcript1_id "TCONS_00009778"; splice_chain1 "31064"; transcript2_id "TCONS_00009780"; splice_chain2 "31198";
NW_011934321.1	astalavista	as_event	233672	234658	.	-	.	as_code "1^ , 2^"; transcript1_id "TCONS_00009168"; splice_chain1 "234658"; transcript2_id "TCONS_00009169"; splice_chain2 "233672";
NW_011934321.1	astalavista	as_event	263897	263912	.	-	.	as_code "1^ , 2^"; transcript1_id "TCONS_00009177"; splice_chain1 "263912"; transcript2_id "TCONS_00009176"; splice_chain2 "263897";
NW_011934321.1	astalavista	as_event	265753	265798	.	+	.	as_code "1^ , 2^"; transcript1_id "TCONS_00008999"; splice_chain1 "265753"; transcript2_id "TCONS_00009000"; splice_chain2 "265798";
NW_011934321.1	astalavista	as_event	282239	282254	.	+	.	as_code "1^ , 2^"; transcript1_id "TCONS_00009002"; splice_chain1 "282254"; transcript2_id "TCONS_00009003"; splice_chain2 "282239";
NW_011934321.1	astalavista	as_event	283826	283865	.	+	.	as_code "1^ , 2^"; transcript1_id "TCONS_00009004"; splice_chain1 "283865"; transcript2_id "TCONS_00009005"; splice_chain2 "283826";
NW_011934321.1	astalavista	as_event	291991	292006	.	-	.	as_code "1^ , 2^"; transcript1_id "TCONS_00009185"; splice_chain1 "292006"; transcript2_id "TCONS_00009186"; splice_chain2 "291991";
NW_011934321.1	astalavista	as_event	333020	333107	.	-	.	as_code "1^ , 2^"; transcript1_id "TCONS_00009202"; splice_chain1 "333107"; transcript2_id "TCONS_00009204"; splice_chain2 "333020";
NW_011934321.1	astalavista	as_event	303685	303778	.	-	.	as_code "1^ , 2^"; transcript1_id "TCONS_00009191"; splice_chain1 "303685"; transcript2_id "TCONS_00009192"; splice_chain2 "303778";
NW_011934321.1	astalavista	as_event	312775	312787	.	-	.	as_code "1^ , 2^"; transcript1_id "TCONS_00009194"; splice_chain1 "312775"; transcript2_id "TCONS_00009195"; splice_chain2 "312787";
NW_011934321.1	astalavista	as_event	305762	305801	.	-	.	as_code "1^ , 2^"; transcript1_id "TCONS_00009194"; splice_chain1 "305762"; transcript2_id "TCONS_00009196"; splice_chain2 "305801";
NW_011934321.1	astalavista	as_event	375415	375556	.	-	.	as_code "1^ , 2^"; transcript1_id "TCONS_00009209"; splice_chain1 "375556"; transcript2_id "TCONS_00009211"; splice_chain2 "375415";
NW_011934321.1	astalavista	as_event	384039	384443	.	-	.	as_code "1^ , 2^"; transcript1_id "TCONS_00009209"; splice_chain1 "384039"; transcript2_id "TCONS_00009213"; splice_chain2 "384443";
NW_011934357.1	astalavista	as_event	291025	291036	.	-	.	as_code "1^ , 2^"; transcript1_id "TCONS_00010039"; splice_chain1 "291036"; transcript2_id "TCONS_00010040"; splice_chain2 "291025";
NW_011934321.1	astalavista	as_event	400725	400731	.	-	.	as_code "1^ , 2^"; transcript1_id "TCONS_00009217"; splice_chain1 "400731"; transcript2_id "TCONS_00009218"; splice_chain2 "400725";
NW_011934321.1	astalavista	as_event	388420	388501	.	+	.	as_code "1^ , 2^"; transcript1_id "TCONS_00009014"; splice_chain1 "388501"; transcript2_id "TCONS_00009015"; splice_chain2 "388420";
NW_011934362.1	astalavista	as_event	13452	13467	.	+	.	as_code "1^ , 2^"; transcript1_id "TCONS_00010231"; splice_chain1 "13467"; transcript2_id "TCONS_00010234"; splice_chain2 "13452";
NW_011934362.1	astalavista	as_event	79013	79034	.	-	.	as_code "1^ , 2^"; transcript1_id "TCONS_00010309"; splice_chain1 "79013"; transcript2_id "TCONS_00010310"; splice_chain2 "79034";
NW_011934362.1	astalavista	as_event	77388	77400	.	+	.	as_code "1^ , 2^"; transcript1_id "TCONS_00010249"; splice_chain1 "77388"; transcript2_id "TCONS_00010248"; splice_chain2 "77400";
NW_011934362.1	astalavista	as_event	72555	72567	.	+	.	as_code "1^ , 2^"; transcript1_id "TCONS_00010245"; splice_chain1 "72555"; transcript2_id "TCONS_00010246"; splice_chain2 "72567";
NW_011934362.1	astalavista	as_event	49927	50140	.	-	.	as_code "1^ , 2^"; transcript1_id "TCONS_00010302"; splice_chain1 "49927"; transcript2_id "TCONS_00010303"; splice_chain2 "50140";
NW_011934362.1	astalavista	as_event	103506	103530	.	+	.	as_code "1^ , 2^"; transcript1_id "TCONS_00010256"; splice_chain1 "103506"; transcript2_id "TCONS_00010257"; splice_chain2 "103530";
NW_011934362.1	astalavista	as_event	116064	116109	.	-	.	as_code "1^ , 2^"; transcript1_id "TCONS_00010323"; splice_chain1 "116064"; transcript2_id "TCONS_00010325"; splice_chain2 "116109";
NW_011934321.1	astalavista	as_event	182037	182040	.	+	.	as_code "1^ , 2^"; transcript1_id "TCONS_00008969"; splice_chain1 "182037"; transcript2_id "TCONS_00008970"; splice_chain2 "182040";
NW_011934362.1	astalavista	as_event	93375	93432	.	+	.	as_code "1^ , 2^"; transcript1_id "TCONS_00010254"; splice_chain1 "93432"; transcript2_id "TCONS_00010255"; splice_chain2 "93375";
NW_011934321.1	astalavista	as_event	210190	210199	.	+	.	as_code "1^ , 2^"; transcript1_id "TCONS_00008981"; splice_chain1 "210190"; transcript2_id "TCONS_00008982"; splice_chain2 "210199";
NW_011934362.1	astalavista	as_event	132844	132869	.	-	.	as_code "1^ , 2^"; transcript1_id "TCONS_00010327"; splice_chain1 "132844"; transcript2_id "TCONS_00010329"; splice_chain2 "132869";
NW_011934362.1	astalavista	as_event	183509	183527	.	+	.	as_code "1^ , 2^"; transcript1_id "TCONS_00010279"; splice_chain1 "183527"; transcript2_id "TCONS_00010282"; splice_chain2 "183509";
NW_011934327.1	astalavista	as_event	10542	10563	.	-	.	as_code "1^ , 2^"; transcript1_id "TCONS_00009390"; splice_chain1 "10542"; transcript2_id "TCONS_00009391"; splice_chain2 "10563";
NW_011934362.1	astalavista	as_event	199827	199845	.	-	.	as_code "1^ , 2^"; transcript1_id "TCONS_00010353"; splice_chain1 "199827"; transcript2_id "TCONS_00010355"; splice_chain2 "199845";
NW_011934362.1	astalavista	as_event	201475	201487	.	-	.	as_code "1^ , 2^"; transcript1_id "TCONS_00010353"; splice_chain1 "201487"; transcript2_id "TCONS_00010356"; splice_chain2 "201475";
NW_011934362.1	astalavista	as_event	198153	198231	.	-	.	as_code "1^ , 2^"; transcript1_id "TCONS_00010353"; splice_chain1 "198153"; transcript2_id "TCONS_00010356"; splice_chain2 "198231";
NW_011934362.1	astalavista	as_event	193938	193940	.	-	.	as_code "1^ , 2^"; transcript1_id "TCONS_00010351"; splice_chain1 "193940"; transcript2_id "TCONS_00010352"; splice_chain2 "193938";
NW_011934327.1	astalavista	as_event	9383	9399	.	+	.	as_code "1^ , 2^"; transcript1_id "TCONS_00009314"; splice_chain1 "9383"; transcript2_id "TCONS_00009315"; splice_chain2 "9399";
NW_011934327.1	astalavista	as_event	23477	23696	.	-	.	as_code "1^ , 2^"; transcript1_id "TCONS_00009399"; splice_chain1 "23696"; transcript2_id "TCONS_00009398"; splice_chain2 "23477";
NW_011934327.1	astalavista	as_event	20850	20955	.	+	.	as_code "1^ , 2^"; transcript1_id "TCONS_00009318"; splice_chain1 "20955"; transcript2_id "TCONS_00009319"; splice_chain2 "20850";
NW_011934327.1	astalavista	as_event	46386	46392	.	+	.	as_code "1^ , 2^"; transcript1_id "TCONS_00009322"; splice_chain1 "46386"; transcript2_id "TCONS_00009323"; splice_chain2 "46392";
NW_011934254.1	astalavista	as_event	239411	239449	.	+	.	as_code "1^ , 2^"; transcript1_id "TCONS_00006690"; splice_chain1 "239449"; transcript2_id "TCONS_00006693"; splice_chain2 "239411";
NW_011934254.1	astalavista	as_event	240177	240240	.	+	.	as_code "1^ , 2^"; transcript1_id "TCONS_00006690"; splice_chain1 "240177"; transcript2_id "TCONS_00006691"; splice_chain2 "240240";
NW_011934254.1	astalavista	as_event	255129	255177	.	-	.	as_code "1^ , 2^"; transcript1_id "TCONS_00006784"; splice_chain1 "255129"; transcript2_id "TCONS_00006783"; splice_chain2 "255177";
NW_011934254.1	astalavista	as_event	280130	280131	.	-	.	as_code "1^ , 2^"; transcript1_id "TCONS_00006792"; splice_chain1 "280130"; transcript2_id "TCONS_00006793"; splice_chain2 "280131";
NW_011934254.1	astalavista	as_event	276884	276920	.	-	.	as_code "1^ , 2^"; transcript1_id "TCONS_00006789"; splice_chain1 "276920"; transcript2_id "TCONS_00006790"; splice_chain2 "276884";
NW_011934254.1	astalavista	as_event	266968	266995	.	-	.	as_code "1^ , 2^"; transcript1_id "TCONS_00006787"; splice_chain1 "266995"; transcript2_id "TCONS_00006788"; splice_chain2 "266968";
NW_011934254.1	astalavista	as_event	266290	266338	.	-	.	as_code "1^ , 2^"; transcript1_id "TCONS_00006787"; splice_chain1 "266338"; transcript2_id "TCONS_00006788"; splice_chain2 "266290";
NW_011934254.1	astalavista	as_event	206417	206474	.	-	.	as_code "1^ , 2^"; transcript1_id "TCONS_00006775"; splice_chain1 "206474"; transcript2_id "TCONS_00006778"; splice_chain2 "206417";
NW_011934254.1	astalavista	as_event	152962	153064	.	+	.	as_code "1^ , 2^"; transcript1_id "TCONS_00006673"; splice_chain1 "153064"; transcript2_id "TCONS_00006675"; splice_chain2 "152962";
NW_011934254.1	astalavista	as_event	175034	175088	.	+	.	as_code "1^ , 2^"; transcript1_id "TCONS_00006679"; splice_chain1 "175088"; transcript2_id "TCONS_00006680"; splice_chain2 "175034";
NW_011934254.1	astalavista	as_event	178476	178485	.	+	.	as_code "1^ , 2^"; transcript1_id "TCONS_00006679"; splice_chain1 "178476"; transcript2_id "TCONS_00006680"; splice_chain2 "178485";
NW_011934254.1	astalavista	as_event	179165	179216	.	+	.	as_code "1^ , 2^"; transcript1_id "TCONS_00006679"; splice_chain1 "179165"; transcript2_id "TCONS_00006680"; splice_chain2 "179216";
NW_011934254.1	astalavista	as_event	115655	115659	.	+	.	as_code "1^ , 2^"; transcript1_id "TCONS_00006657"; splice_chain1 "115655"; transcript2_id "TCONS_00006658"; splice_chain2 "115659";
NW_011934254.1	astalavista	as_event	111744	111759	.	-	.	as_code "1^ , 2^"; transcript1_id "TCONS_00006745"; splice_chain1 "111759"; transcript2_id "TCONS_00006747"; splice_chain2 "111744";
NW_011934187.1	astalavista	as_event	343963	343993	.	+	.	as_code "1^ , 2^"; transcript1_id "TCONS_00002488"; splice_chain1 "343993"; transcript2_id "TCONS_00002489"; splice_chain2 "343963";
NW_011934187.1	astalavista	as_event	286478	286481	.	-	.	as_code "1^ , 2^"; transcript1_id "TCONS_00002629"; splice_chain1 "286478"; transcript2_id "TCONS_00002630"; splice_chain2 "286481";
NW_011934187.1	astalavista	as_event	318142	318147	.	-	.	as_code "1^ , 2^"; transcript1_id "TCONS_00002643"; splice_chain1 "318147"; transcript2_id "TCONS_00002642"; splice_chain2 "318142";
NW_011934187.1	astalavista	as_event	318147	318180	.	-	.	as_code "1^ , 2^"; transcript1_id "TCONS_00002643"; splice_chain1 "318147"; transcript2_id "TCONS_00002644"; splice_chain2 "318180";
NW_011934187.1	astalavista	as_event	318142	318180	.	-	.	as_code "1^ , 2^"; transcript1_id "TCONS_00002642"; splice_chain1 "318142"; transcript2_id "TCONS_00002644"; splice_chain2 "318180";
NW_011934187.1	astalavista	as_event	316685	316700	.	+	.	as_code "1^ , 2^"; transcript1_id "TCONS_00002480"; splice_chain1 "316685"; transcript2_id "TCONS_00002481"; splice_chain2 "316700";
NW_011934254.1	astalavista	as_event	283031	283085	.	+	.	as_code "1^ , 2^"; transcript1_id "TCONS_00006700"; splice_chain1 "283031"; transcript2_id "TCONS_00006701"; splice_chain2 "283085";
NW_011934187.1	astalavista	as_event	248776	248950	.	+	.	as_code "1^ , 2^"; transcript1_id "TCONS_00002459"; splice_chain1 "248950"; transcript2_id "TCONS_00002460"; splice_chain2 "248776";
NW_011934187.1	astalavista	as_event	255451	255481	.	-	.	as_code "1^ , 2^"; transcript1_id "TCONS_00002617"; splice_chain1 "255481"; transcript2_id "TCONS_00002618"; splice_chain2 "255451";
NW_011934187.1	astalavista	as_event	257153	257159	.	+	.	as_code "1^ , 2^"; transcript1_id "TCONS_00002462"; splice_chain1 "257153"; transcript2_id "TCONS_00002463"; splice_chain2 "257159";
NW_011934187.1	astalavista	as_event	235390	235564	.	+	.	as_code "1^ , 2^"; transcript1_id "TCONS_00002455"; splice_chain1 "235564"; transcript2_id "TCONS_00002456"; splice_chain2 "235390";
NW_011934187.1	astalavista	as_event	211958	211967	.	-	.	as_code "1^ , 2^"; transcript1_id "TCONS_00002604"; splice_chain1 "211967"; transcript2_id "TCONS_00002606"; splice_chain2 "211958";
NW_011934187.1	astalavista	as_event	208371	208380	.	-	.	as_code "1^ , 2^"; transcript1_id "TCONS_00002602"; splice_chain1 "208380"; transcript2_id "TCONS_00002603"; splice_chain2 "208371";
NW_011934187.1	astalavista	as_event	183544	183616	.	-	.	as_code "1^ , 2^"; transcript1_id "TCONS_00002596"; splice_chain1 "183544"; transcript2_id "TCONS_00002597"; splice_chain2 "183616";
NW_011934213.1	astalavista	as_event	47001	47040	.	-	.	as_code "1^ , 2^"; transcript1_id "TCONS_00004625"; splice_chain1 "47040"; transcript2_id "TCONS_00004626"; splice_chain2 "47001";
NW_011934213.1	astalavista	as_event	50907	50922	.	-	.	as_code "1^ , 2^"; transcript1_id "TCONS_00004625"; splice_chain1 "50922"; transcript2_id "TCONS_00004627"; splice_chain2 "50907";
NW_011934213.1	astalavista	as_event	54463	54508	.	+	.	as_code "1^ , 2^"; transcript1_id "TCONS_00004323"; splice_chain1 "54508"; transcript2_id "TCONS_00004325"; splice_chain2 "54463";
NW_011934213.1	astalavista	as_event	101327	101444	.	+	.	as_code "1^ , 2^"; transcript1_id "TCONS_00004329"; splice_chain1 "101444"; transcript2_id "TCONS_00004331"; splice_chain2 "101327";
NW_011934187.1	astalavista	as_event	159926	159935	.	+	.	as_code "1^ , 2^"; transcript1_id "TCONS_00002432"; splice_chain1 "159935"; transcript2_id "TCONS_00002434"; splice_chain2 "159926";
NW_011934187.1	astalavista	as_event	157091	157514	.	+	.	as_code "1^ , 2^"; transcript1_id "TCONS_00002432"; splice_chain1 "157514"; transcript2_id "TCONS_00002435"; splice_chain2 "157091";
NW_011934187.1	astalavista	as_event	170583	170595	.	-	.	as_code "1^ , 2^"; transcript1_id "TCONS_00002593"; splice_chain1 "170595"; transcript2_id "TCONS_00002595"; splice_chain2 "170583";
NW_011934187.1	astalavista	as_event	140477	140495	.	+	.	as_code "1^ , 2^"; transcript1_id "TCONS_00002427"; splice_chain1 "140477"; transcript2_id "TCONS_00002428"; splice_chain2 "140495";
NW_011934187.1	astalavista	as_event	140829	140865	.	+	.	as_code "1^ , 2^"; transcript1_id "TCONS_00002427"; splice_chain1 "140829"; transcript2_id "TCONS_00002428"; splice_chain2 "140865";
NW_011934187.1	astalavista	as_event	119252	119256	.	-	.	as_code "1^ , 2^"; transcript1_id "TCONS_00002578"; splice_chain1 "119252"; transcript2_id "TCONS_00002580"; splice_chain2 "119256";
NW_011934187.1	astalavista	as_event	138012	138029	.	-	.	as_code "1^ , 2^"; transcript1_id "TCONS_00002585"; splice_chain1 "138029"; transcript2_id "TCONS_00002586"; splice_chain2 "138012";
NW_011934187.1	astalavista	as_event	130089	130110	.	-	.	as_code "1^ , 2^"; transcript1_id "TCONS_00002581"; splice_chain1 "130089"; transcript2_id "TCONS_00002582"; splice_chain2 "130110";
NW_011934187.1	astalavista	as_event	108921	108996	.	-	.	as_code "1^ , 2^"; transcript1_id "TCONS_00002575"; splice_chain1 "108921"; transcript2_id "TCONS_00002576"; splice_chain2 "108996";
NW_011934475.1	astalavista	as_event	174243	174276	.	-	.	as_code "1^ , 2^"; transcript1_id "TCONS_00012525"; splice_chain1 "174276"; transcript2_id "TCONS_00012526"; splice_chain2 "174243";
NW_011934475.1	astalavista	as_event	182990	183181	.	-	.	as_code "1^ , 2^"; transcript1_id "TCONS_00012528"; splice_chain1 "183181"; transcript2_id "TCONS_00012527"; splice_chain2 "182990";
NW_011934475.1	astalavista	as_event	183877	183979	.	-	.	as_code "1^ , 2^"; transcript1_id "TCONS_00012528"; splice_chain1 "183877"; transcript2_id "TCONS_00012530"; splice_chain2 "183979";
NW_011934475.1	astalavista	as_event	162308	162329	.	-	.	as_code "1^ , 2^"; transcript1_id "TCONS_00012520"; splice_chain1 "162329"; transcript2_id "TCONS_00012521"; splice_chain2 "162308";
NW_011934187.1	astalavista	as_event	42161	42412	.	+	.	as_code "1^ , 2^"; transcript1_id "TCONS_00002402"; splice_chain1 "42161"; transcript2_id "TCONS_00002404"; splice_chain2 "42412";
NW_011934475.1	astalavista	as_event	158809	158899	.	-	.	as_code "1^ , 2^"; transcript1_id "TCONS_00012518"; splice_chain1 "158809"; transcript2_id "TCONS_00012519"; splice_chain2 "158899";
NW_011934475.1	astalavista	as_event	137024	137051	.	+	.	as_code "1^ , 2^"; transcript1_id "TCONS_00012447"; splice_chain1 "137024"; transcript2_id "TCONS_00012448"; splice_chain2 "137051";
NW_011934475.1	astalavista	as_event	137739	137751	.	+	.	as_code "1^ , 2^"; transcript1_id "TCONS_00012447"; splice_chain1 "137739"; transcript2_id "TCONS_00012448"; splice_chain2 "137751";
NW_011934475.1	astalavista	as_event	140473	140503	.	+	.	as_code "1^ , 2^"; transcript1_id "TCONS_00012447"; splice_chain1 "140473"; transcript2_id "TCONS_00012448"; splice_chain2 "140503";
NW_011934475.1	astalavista	as_event	155391	155449	.	+	.	as_code "1^ , 2^"; transcript1_id "TCONS_00012452"; splice_chain1 "155449"; transcript2_id "TCONS_00012454"; splice_chain2 "155391";
NW_011934475.1	astalavista	as_event	146333	146359	.	+	.	as_code "1^ , 2^"; transcript1_id "TCONS_00012449"; splice_chain1 "146359"; transcript2_id "TCONS_00012450"; splice_chain2 "146333";
NW_011934213.1	astalavista	as_event	32226	32591	.	+	.	as_code "1^ , 2^"; transcript1_id "TCONS_00004318"; splice_chain1 "32591"; transcript2_id "TCONS_00004319"; splice_chain2 "32226";
NW_011934213.1	astalavista	as_event	21907	21937	.	-	.	as_code "1^ , 2^"; transcript1_id "TCONS_00004615"; splice_chain1 "21907"; transcript2_id "TCONS_00004616"; splice_chain2 "21937";
NW_011934475.1	astalavista	as_event	196841	196851	.	-	.	as_code "1^ , 2^"; transcript1_id "TCONS_00012538"; splice_chain1 "196851"; transcript2_id "TCONS_00012539"; splice_chain2 "196841";
NW_011934120.1	astalavista	as_event	144355	144502	.	+	.	as_code "1^ , 2^"; transcript1_id "TCONS_00000224"; splice_chain1 "144355"; transcript2_id "TCONS_00000227"; splice_chain2 "144502";
NW_011934120.1	astalavista	as_event	136488	136537	.	-	.	as_code "1^ , 2^"; transcript1_id "TCONS_00000259"; splice_chain1 "136537"; transcript2_id "TCONS_00000260"; splice_chain2 "136488";
NW_011934120.1	astalavista	as_event	136154	136160	.	-	.	as_code "1^ , 2^"; transcript1_id "TCONS_00000259"; splice_chain1 "136160"; transcript2_id "TCONS_00000260"; splice_chain2 "136154";
NW_011934120.1	astalavista	as_event	122250	122298	.	-	.	as_code "1^ , 2^"; transcript1_id "TCONS_00000253"; splice_chain1 "122298"; transcript2_id "TCONS_00000254"; splice_chain2 "122250";
NW_011934120.1	astalavista	as_event	121924	121948	.	-	.	as_code "1^ , 2^"; transcript1_id "TCONS_00000253"; splice_chain1 "121948"; transcript2_id "TCONS_00000254"; splice_chain2 "121924";
NW_011934120.1	astalavista	as_event	130631	130697	.	-	.	as_code "1^ , 2^"; transcript1_id "TCONS_00000255"; splice_chain1 "130697"; transcript2_id "TCONS_00000257"; splice_chain2 "130631";
NW_011934120.1	astalavista	as_event	129578	129647	.	-	.	as_code "1^ , 2^"; transcript1_id "TCONS_00000255"; splice_chain1 "129578"; transcript2_id "TCONS_00000257"; splice_chain2 "129647";
NW_011934475.1	astalavista	as_event	33263	33272	.	+	.	as_code "1^ , 2^"; transcript1_id "TCONS_00012421"; splice_chain1 "33263"; transcript2_id "TCONS_00012422"; splice_chain2 "33272";
NW_011934475.1	astalavista	as_event	15055	15061	.	-	.	as_code "1^ , 2^"; transcript1_id "TCONS_00012479"; splice_chain1 "15061"; transcript2_id "TCONS_00012480"; splice_chain2 "15055";
NW_011934475.1	astalavista	as_event	22994	23006	.	+	.	as_code "1^ , 2^"; transcript1_id "TCONS_00012415"; splice_chain1 "22994"; transcript2_id "TCONS_00012416"; splice_chain2 "23006";
NW_011934300.1	astalavista	as_event	156494	156510	.	-	.	as_code "1^ , 2^"; transcript1_id "TCONS_00008557"; splice_chain1 "156510"; transcript2_id "TCONS_00008559"; splice_chain2 "156494";
NW_011934475.1	astalavista	as_event	44744	45222	.	-	.	as_code "1^ , 2^"; transcript1_id "TCONS_00012486"; splice_chain1 "44744"; transcript2_id "TCONS_00012488"; splice_chain2 "45222";
NW_011934475.1	astalavista	as_event	54869	54884	.	+	.	as_code "1^ , 2^"; transcript1_id "TCONS_00012430"; splice_chain1 "54884"; transcript2_id "TCONS_00012427"; splice_chain2 "54869";
NW_011934475.1	astalavista	as_event	55275	55443	.	+	.	as_code "1^ , 2^"; transcript1_id "TCONS_00012430"; splice_chain1 "55443"; transcript2_id "TCONS_00012427"; splice_chain2 "55275";
NW_011934475.1	astalavista	as_event	57151	57217	.	+	.	as_code "1^ , 2^"; transcript1_id "TCONS_00012430"; splice_chain1 "57151"; transcript2_id "TCONS_00012427"; splice_chain2 "57217";
NW_011934475.1	astalavista	as_event	75954	76002	.	-	.	as_code "1^ , 2^"; transcript1_id "TCONS_00012492"; splice_chain1 "76002"; transcript2_id "TCONS_00012494"; splice_chain2 "75954";
NW_011934475.1	astalavista	as_event	65645	65832	.	-	.	as_code "1^ , 2^"; transcript1_id "TCONS_00012492"; splice_chain1 "65645"; transcript2_id "TCONS_00012493"; splice_chain2 "65832";
NW_011934438.1	astalavista	as_event	6406	6421	.	+	.	as_code "1^ , 2^"; transcript1_id "TCONS_00011712"; splice_chain1 "6406"; transcript2_id "TCONS_00011713"; splice_chain2 "6421";
NW_011934438.1	astalavista	as_event	14877	15003	.	+	.	as_code "1^ , 2^"; transcript1_id "TCONS_00011712"; splice_chain1 "15003"; transcript2_id "TCONS_00011714"; splice_chain2 "14877";
NW_011934438.1	astalavista	as_event	10011	10024	.	+	.	as_code "1^ , 2^"; transcript1_id "TCONS_00011712"; splice_chain1 "10024"; transcript2_id "TCONS_00011716"; splice_chain2 "10011";
NW_011934475.1	astalavista	as_event	131365	131369	.	-	.	as_code "1^ , 2^"; transcript1_id "TCONS_00012509"; splice_chain1 "131369"; transcript2_id "TCONS_00012513"; splice_chain2 "131365";
NW_011934300.1	astalavista	as_event	93540	93567	.	-	.	as_code "1^ , 2^"; transcript1_id "TCONS_00008532"; splice_chain1 "93567"; transcript2_id "TCONS_00008533"; splice_chain2 "93540";
NW_011934300.1	astalavista	as_event	90212	90266	.	+	.	as_code "1^ , 2^"; transcript1_id "TCONS_00008485"; splice_chain1 "90212"; transcript2_id "TCONS_00008486"; splice_chain2 "90266";
NW_011934300.1	astalavista	as_event	122684	122693	.	+	.	as_code "1^ , 2^"; transcript1_id "TCONS_00008494"; splice_chain1 "122693"; transcript2_id "TCONS_00008495"; splice_chain2 "122684";
NW_011934300.1	astalavista	as_event	119934	119961	.	-	.	as_code "1^ , 2^"; transcript1_id "TCONS_00008538"; splice_chain1 "119934"; transcript2_id "TCONS_00008539"; splice_chain2 "119961";
NW_011934300.1	astalavista	as_event	119597	119648	.	-	.	as_code "1^ , 2^"; transcript1_id "TCONS_00008538"; splice_chain1 "119648"; transcript2_id "TCONS_00008539"; splice_chain2 "119597";
NW_011934300.1	astalavista	as_event	129062	129101	.	+	.	as_code "1^ , 2^"; transcript1_id "TCONS_00008498"; splice_chain1 "129101"; transcript2_id "TCONS_00008499"; splice_chain2 "129062";
NW_011934300.1	astalavista	as_event	50105	50120	.	+	.	as_code "1^ , 2^"; transcript1_id "TCONS_00008471"; splice_chain1 "50105"; transcript2_id "TCONS_00008472"; splice_chain2 "50120";
NW_011934300.1	astalavista	as_event	45221	45326	.	-	.	as_code "1^ , 2^"; transcript1_id "TCONS_00008517"; splice_chain1 "45326"; transcript2_id "TCONS_00008518"; splice_chain2 "45221";
NW_011934120.1	astalavista	as_event	76624	76673	.	+	.	as_code "1^ , 2^"; transcript1_id "TCONS_00000205"; splice_chain1 "76673"; transcript2_id "TCONS_00000206"; splice_chain2 "76624";
NW_011934120.1	astalavista	as_event	89684	89735	.	-	.	as_code "1^ , 2^"; transcript1_id "TCONS_00000245"; splice_chain1 "89735"; transcript2_id "TCONS_00000247"; splice_chain2 "89684";
NW_011934120.1	astalavista	as_event	88829	88880	.	-	.	as_code "1^ , 2^"; transcript1_id "TCONS_00000245"; splice_chain1 "88880"; transcript2_id "TCONS_00000247"; splice_chain2 "88829";
NW_011934357.1	astalavista	as_event	4694	4805	.	+	.	as_code "1^ , 2^"; transcript1_id "TCONS_00009841"; splice_chain1 "4805"; transcript2_id "TCONS_00009842"; splice_chain2 "4694";
NW_011934321.1	astalavista	as_event	654913	654940	.	+	.	as_code "1^ , 2^"; transcript1_id "TCONS_00009090"; splice_chain1 "654913"; transcript2_id "TCONS_00009091"; splice_chain2 "654940";
NW_011934321.1	astalavista	as_event	644818	644922	.	+	.	as_code "1^ , 2^"; transcript1_id "TCONS_00009088"; splice_chain1 "644818"; transcript2_id "TCONS_00009089"; splice_chain2 "644922";
NW_011934321.1	astalavista	as_event	653231	653255	.	-	.	as_code "1^ , 2^"; transcript1_id "TCONS_00009282"; splice_chain1 "653255"; transcript2_id "TCONS_00009283"; splice_chain2 "653231";
NW_011934321.1	astalavista	as_event	637211	637244	.	+	.	as_code "1^ , 2^"; transcript1_id "TCONS_00009085"; splice_chain1 "637244"; transcript2_id "TCONS_00009087"; splice_chain2 "637211";
NW_011934321.1	astalavista	as_event	640683	640698	.	-	.	as_code "1^ , 2^"; transcript1_id "TCONS_00009279"; splice_chain1 "640683"; transcript2_id "TCONS_00009280"; splice_chain2 "640698";
NW_011934357.1	astalavista	as_event	19013	19064	.	+	.	as_code "1^ , 2^"; transcript1_id "TCONS_00009848"; splice_chain1 "19013"; transcript2_id "TCONS_00009849"; splice_chain2 "19064";
NW_011934321.1	astalavista	as_event	615400	615401	.	-	.	as_code "1^ , 2^"; transcript1_id "TCONS_00009272"; splice_chain1 "615400"; transcript2_id "TCONS_00009275"; splice_chain2 "615401";
NW_011934357.1	astalavista	as_event	37513	37517	.	-	.	as_code "1^ , 2^"; transcript1_id "TCONS_00009950"; splice_chain1 "37517"; transcript2_id "TCONS_00009949"; splice_chain2 "37513";
NW_011934357.1	astalavista	as_event	33251	33364	.	-	.	as_code "1^ , 2^"; transcript1_id "TCONS_00009946"; splice_chain1 "33251"; transcript2_id "TCONS_00009948"; splice_chain2 "33364";
NW_011934357.1	astalavista	as_event	24556	24607	.	+	.	as_code "1^ , 2^"; transcript1_id "TCONS_00009851"; splice_chain1 "24556"; transcript2_id "TCONS_00009852"; splice_chain2 "24607";
NW_011934300.1	astalavista	as_event	14900	14906	.	-	.	as_code "1^ , 2^"; transcript1_id "TCONS_00008509"; splice_chain1 "14906"; transcript2_id "TCONS_00008510"; splice_chain2 "14900";
NW_011934357.1	astalavista	as_event	43862	43880	.	+	.	as_code "1^ , 2^"; transcript1_id "TCONS_00009855"; splice_chain1 "43862"; transcript2_id "TCONS_00009856"; splice_chain2 "43880";
NW_011934300.1	astalavista	as_event	29058	29145	.	+	.	as_code "1^ , 2^"; transcript1_id "TCONS_00008458"; splice_chain1 "29058"; transcript2_id "TCONS_00008459"; splice_chain2 "29145";
NW_011934300.1	astalavista	as_event	29386	29428	.	+	.	as_code "1^ , 2^"; transcript1_id "TCONS_00008458"; splice_chain1 "29428"; transcript2_id "TCONS_00008460"; splice_chain2 "29386";
NW_011934300.1	astalavista	as_event	7729	7822	.	+	.	as_code "1^ , 2^"; transcript1_id "TCONS_00008447"; splice_chain1 "7729"; transcript2_id "TCONS_00008448"; splice_chain2 "7822";
NW_011934300.1	astalavista	as_event	11763	11814	.	+	.	as_code "1^ , 2^"; transcript1_id "TCONS_00008450"; splice_chain1 "11763"; transcript2_id "TCONS_00008451"; splice_chain2 "11814";
NW_011934300.1	astalavista	as_event	1795	1833	.	-	.	as_code "1^ , 2^"; transcript1_id "TCONS_00008506"; splice_chain1 "1833"; transcript2_id "TCONS_00008505"; splice_chain2 "1795";
NW_011934321.1	astalavista	as_event	657170	657202	.	-	.	as_code "1^ , 2^"; transcript1_id "TCONS_00009284"; splice_chain1 "657202"; transcript2_id "TCONS_00009285"; splice_chain2 "657170";
NW_011934321.1	astalavista	as_event	565079	565124	.	-	.	as_code "1^ , 2^"; transcript1_id "TCONS_00009251"; splice_chain1 "565079"; transcript2_id "TCONS_00009252"; splice_chain2 "565124";
NW_011934321.1	astalavista	as_event	572847	572886	.	-	.	as_code "1^ , 2^"; transcript1_id "TCONS_00009255"; splice_chain1 "572886"; transcript2_id "TCONS_00009256"; splice_chain2 "572847";
NW_011934254.1	astalavista	as_event	310818	310849	.	+	.	as_code "1^ , 2^"; transcript1_id "TCONS_00006707"; splice_chain1 "310849"; transcript2_id "TCONS_00006708"; splice_chain2 "310818";
NW_011934254.1	astalavista	as_event	311030	311057	.	+	.	as_code "1^ , 2^"; transcript1_id "TCONS_00006707"; splice_chain1 "311030"; transcript2_id "TCONS_00006708"; splice_chain2 "311057";
NW_011934321.1	astalavista	as_event	594532	594546	.	-	.	as_code "1^ , 2^"; transcript1_id "TCONS_00009262"; splice_chain1 "594546"; transcript2_id "TCONS_00009263"; splice_chain2 "594532";
NW_011934254.1	astalavista	as_event	316515	316584	.	+	.	as_code "1^ , 2^"; transcript1_id "TCONS_00006709"; splice_chain1 "316584"; transcript2_id "TCONS_00006710"; splice_chain2 "316515";
NW_011934321.1	astalavista	as_event	601257	601284	.	-	.	as_code "1^ , 2^"; transcript1_id "TCONS_00009267"; splice_chain1 "601284"; transcript2_id "TCONS_00009268"; splice_chain2 "601257";
NW_011934254.1	astalavista	as_event	325658	325680	.	-	.	as_code "1^ , 2^"; transcript1_id "TCONS_00006807"; splice_chain1 "325680"; transcript2_id "TCONS_00006809"; splice_chain2 "325658";
NW_011934357.1	astalavista	as_event	157675	157693	.	+	.	as_code "1^ , 2^"; transcript1_id "TCONS_00009884"; splice_chain1 "157693"; transcript2_id "TCONS_00009885"; splice_chain2 "157675";
NW_011934357.1	astalavista	as_event	187150	187156	.	+	.	as_code "1^ , 2^"; transcript1_id "TCONS_00009894"; splice_chain1 "187150"; transcript2_id "TCONS_00009895"; splice_chain2 "187156";
NW_011934357.1	astalavista	as_event	175346	175459	.	-	.	as_code "1^ , 2^"; transcript1_id "TCONS_00009996"; splice_chain1 "175346"; transcript2_id "TCONS_00009997"; splice_chain2 "175459";
NW_011934357.1	astalavista	as_event	169792	169810	.	+	.	as_code "1^ , 2^"; transcript1_id "TCONS_00009888"; splice_chain1 "169792"; transcript2_id "TCONS_00009889"; splice_chain2 "169810";
NW_011934357.1	astalavista	as_event	100465	100467	.	-	.	as_code "1^ , 2^"; transcript1_id "TCONS_00009971"; splice_chain1 "100467"; transcript2_id "TCONS_00009972"; splice_chain2 "100465";
NW_011934357.1	astalavista	as_event	100097	100215	.	-	.	as_code "1^ , 2^"; transcript1_id "TCONS_00009971"; splice_chain1 "100097"; transcript2_id "TCONS_00009972"; splice_chain2 "100215";
NW_011934357.1	astalavista	as_event	77367	77426	.	-	.	as_code "1^ , 2^"; transcript1_id "TCONS_00009966"; splice_chain1 "77367"; transcript2_id "TCONS_00009967"; splice_chain2 "77426";
NW_011934357.1	astalavista	as_event	81981	82020	.	-	.	as_code "1^ , 2^"; transcript1_id "TCONS_00009968"; splice_chain1 "81981"; transcript2_id "TCONS_00009969"; splice_chain2 "82020";
NW_011934357.1	astalavista	as_event	122480	122571	.	-	.	as_code "1^ , 2^"; transcript1_id "TCONS_00009981"; splice_chain1 "122480"; transcript2_id "TCONS_00009982"; splice_chain2 "122571";
NW_011934357.1	astalavista	as_event	118719	118734	.	+	.	as_code "1^ , 2^"; transcript1_id "TCONS_00009872"; splice_chain1 "118719"; transcript2_id "TCONS_00009873"; splice_chain2 "118734";
NW_011934357.1	astalavista	as_event	117069	117240	.	-	.	as_code "1^ , 2^"; transcript1_id "TCONS_00009979"; splice_chain1 "117069"; transcript2_id "TCONS_00009980"; splice_chain2 "117240";
NW_011934357.1	astalavista	as_event	106710	107145	.	-	.	as_code "1^ , 2^"; transcript1_id "TCONS_00009976"; splice_chain1 "107145"; transcript2_id "TCONS_00009975"; splice_chain2 "106710";
NW_011934357.1	astalavista	as_event	104127	104172	.	+	.	as_code "1^ , 2^"; transcript1_id "TCONS_00009869"; splice_chain1 "104172"; transcript2_id "TCONS_00009870"; splice_chain2 "104127";
NW_011934268.1	astalavista	as_event	350543	350558	.	-	.	as_code "1^ , 2^"; transcript1_id "TCONS_00007802"; splice_chain1 "350558"; transcript2_id "TCONS_00007804"; splice_chain2 "350543";
NW_011934268.1	astalavista	as_event	307419	307502	.	-	.	as_code "1^ , 2^"; transcript1_id "TCONS_00007792"; splice_chain1 "307502"; transcript2_id "TCONS_00007794"; splice_chain2 "307419";
NW_011934268.1	astalavista	as_event	310245	310299	.	+	.	as_code "1^ , 2^"; transcript1_id "TCONS_00007645"; splice_chain1 "310245"; transcript2_id "TCONS_00007644"; splice_chain2 "310299";
NW_011934268.1	astalavista	as_event	309364	309376	.	+	.	as_code "1^ , 2^"; transcript1_id "TCONS_00007645"; splice_chain1 "309364"; transcript2_id "TCONS_00007646"; splice_chain2 "309376";
NW_011934268.1	astalavista	as_event	410651	410666	.	-	.	as_code "1^ , 2^"; transcript1_id "TCONS_00007825"; splice_chain1 "410651"; transcript2_id "TCONS_00007826"; splice_chain2 "410666";
NW_011934268.1	astalavista	as_event	409386	409574	.	-	.	as_code "1^ , 2^"; transcript1_id "TCONS_00007825"; splice_chain1 "409386"; transcript2_id "TCONS_00007827"; splice_chain2 "409574";
NW_011934268.1	astalavista	as_event	409386	409578	.	-	.	as_code "1^ , 2^"; transcript1_id "TCONS_00007825"; splice_chain1 "409386"; transcript2_id "TCONS_00007828"; splice_chain2 "409578";
NW_011934268.1	astalavista	as_event	409574	409578	.	-	.	as_code "1^ , 2^"; transcript1_id "TCONS_00007827"; splice_chain1 "409574"; transcript2_id "TCONS_00007828"; splice_chain2 "409578";
NW_011934268.1	astalavista	as_event	380860	380997	.	-	.	as_code "1^ , 2^"; transcript1_id "TCONS_00007813"; splice_chain1 "380860"; transcript2_id "TCONS_00007814"; splice_chain2 "380997";
NW_011934268.1	astalavista	as_event	368420	368446	.	-	.	as_code "1^ , 2^"; transcript1_id "TCONS_00007810"; splice_chain1 "368420"; transcript2_id "TCONS_00007809"; splice_chain2 "368446";
NW_011934268.1	astalavista	as_event	474664	474665	.	-	.	as_code "1^ , 2^"; transcript1_id "TCONS_00007852"; splice_chain1 "474665"; transcript2_id "TCONS_00007853"; splice_chain2 "474664";
NW_011934268.1	astalavista	as_event	458394	458415	.	+	.	as_code "1^ , 2^"; transcript1_id "TCONS_00007689"; splice_chain1 "458415"; transcript2_id "TCONS_00007691"; splice_chain2 "458394";
NW_011934268.1	astalavista	as_event	459465	459651	.	+	.	as_code "1^ , 2^"; transcript1_id "TCONS_00007689"; splice_chain1 "459651"; transcript2_id "TCONS_00007692"; splice_chain2 "459465";
NW_011934268.1	astalavista	as_event	439560	439644	.	-	.	as_code "1^ , 2^"; transcript1_id "TCONS_00007834"; splice_chain1 "439560"; transcript2_id "TCONS_00007839"; splice_chain2 "439644";
NW_011934486.1	astalavista	as_event	51677	51714	.	-	.	as_code "1^ , 2^"; transcript1_id "TCONS_00013113"; splice_chain1 "51677"; transcript2_id "TCONS_00013114"; splice_chain2 "51714";
NW_011934486.1	astalavista	as_event	44504	44528	.	-	.	as_code "1^ , 2^"; transcript1_id "TCONS_00013113"; splice_chain1 "44528"; transcript2_id "TCONS_00013115"; splice_chain2 "44504";
NW_011934486.1	astalavista	as_event	34450	34451	.	-	.	as_code "1^ , 2^"; transcript1_id "TCONS_00013111"; splice_chain1 "34451"; transcript2_id "TCONS_00013112"; splice_chain2 "34450";
NW_011934486.1	astalavista	as_event	37275	37325	.	+	.	as_code "1^ , 2^"; transcript1_id "TCONS_00013023"; splice_chain1 "37275"; transcript2_id "TCONS_00013022"; splice_chain2 "37325";
NW_011934486.1	astalavista	as_event	37197	37275	.	+	.	as_code "1^ , 2^"; transcript1_id "TCONS_00013023"; splice_chain1 "37275"; transcript2_id "TCONS_00013024"; splice_chain2 "37197";
NW_011934486.1	astalavista	as_event	37197	37325	.	+	.	as_code "1^ , 2^"; transcript1_id "TCONS_00013022"; splice_chain1 "37325"; transcript2_id "TCONS_00013024"; splice_chain2 "37197";
NW_011934486.1	astalavista	as_event	9946	9976	.	-	.	as_code "1^ , 2^"; transcript1_id "TCONS_00013102"; splice_chain1 "9976"; transcript2_id "TCONS_00013105"; splice_chain2 "9946";
NW_011934486.1	astalavista	as_event	11342	11396	.	+	.	as_code "1^ , 2^"; transcript1_id "TCONS_00013017"; splice_chain1 "11342"; transcript2_id "TCONS_00013018"; splice_chain2 "11396";
NW_011934486.1	astalavista	as_event	106208	106250	.	+	.	as_code "1^ , 2^"; transcript1_id "TCONS_00013043"; splice_chain1 "106208"; transcript2_id "TCONS_00013045"; splice_chain2 "106250";
NW_011934486.1	astalavista	as_event	107642	107663	.	+	.	as_code "1^ , 2^"; transcript1_id "TCONS_00013046"; splice_chain1 "107642"; transcript2_id "TCONS_00013047"; splice_chain2 "107663";
NW_011934486.1	astalavista	as_event	143873	144696	.	-	.	as_code "1^ , 2^"; transcript1_id "TCONS_00013137"; splice_chain1 "143873"; transcript2_id "TCONS_00013138"; splice_chain2 "144696";
NW_011934486.1	astalavista	as_event	88190	88208	.	+	.	as_code "1^ , 2^"; transcript1_id "TCONS_00013038"; splice_chain1 "88190"; transcript2_id "TCONS_00013039"; splice_chain2 "88208";
NW_011934486.1	astalavista	as_event	89852	89894	.	+	.	as_code "1^ , 2^"; transcript1_id "TCONS_00013038"; splice_chain1 "89852"; transcript2_id "TCONS_00013040"; splice_chain2 "89894";
NW_011934327.1	astalavista	as_event	100034	100058	.	+	.	as_code "1^ , 2^"; transcript1_id "TCONS_00009335"; splice_chain1 "100034"; transcript2_id "TCONS_00009337"; splice_chain2 "100058";
NW_011934259.1	astalavista	as_event	7665	7686	.	-	.	as_code "1^ , 2^"; transcript1_id "TCONS_00007363"; splice_chain1 "7665"; transcript2_id "TCONS_00007364"; splice_chain2 "7686";
NW_011934259.1	astalavista	as_event	7363	7387	.	-	.	as_code "1^ , 2^"; transcript1_id "TCONS_00007364"; splice_chain1 "7387"; transcript2_id "TCONS_00007365"; splice_chain2 "7363";
NW_011934259.1	astalavista	as_event	38177	38222	.	+	.	as_code "1^ , 2^"; transcript1_id "TCONS_00007345"; splice_chain1 "38222"; transcript2_id "TCONS_00007346"; splice_chain2 "38177";
NW_011934259.1	astalavista	as_event	35889	35901	.	-	.	as_code "1^ , 2^"; transcript1_id "TCONS_00007373"; splice_chain1 "35901"; transcript2_id "TCONS_00007374"; splice_chain2 "35889";
NW_011934259.1	astalavista	as_event	31036	31045	.	-	.	as_code "1^ , 2^"; transcript1_id "TCONS_00007373"; splice_chain1 "31036"; transcript2_id "TCONS_00007374"; splice_chain2 "31045";
NW_011934259.1	astalavista	as_event	33113	33125	.	-	.	as_code "1^ , 2^"; transcript1_id "TCONS_00007373"; splice_chain1 "33125"; transcript2_id "TCONS_00007376"; splice_chain2 "33113";
NW_011934163.1	astalavista	as_event	94875	94876	.	-	.	as_code "1^ , 2^"; transcript1_id "TCONS_00002178"; splice_chain1 "94875"; transcript2_id "TCONS_00002179"; splice_chain2 "94876";
NW_011934163.1	astalavista	as_event	103842	103893	.	+	.	as_code "1^ , 2^"; transcript1_id "TCONS_00002147"; splice_chain1 "103842"; transcript2_id "TCONS_00002148"; splice_chain2 "103893";
NW_011934163.1	astalavista	as_event	80228	80297	.	-	.	as_code "1^ , 2^"; transcript1_id "TCONS_00002176"; splice_chain1 "80297"; transcript2_id "TCONS_00002177"; splice_chain2 "80228";
NW_011934268.1	astalavista	as_event	68723	68753	.	+	.	as_code "1^ , 2^"; transcript1_id "TCONS_00007564"; splice_chain1 "68723"; transcript2_id "TCONS_00007565"; splice_chain2 "68753";
NW_011934268.1	astalavista	as_event	25448	25474	.	-	.	as_code "1^ , 2^"; transcript1_id "TCONS_00007718"; splice_chain1 "25448"; transcript2_id "TCONS_00007719"; splice_chain2 "25474";
NW_011934163.1	astalavista	as_event	39320	39395	.	+	.	as_code "1^ , 2^"; transcript1_id "TCONS_00002133"; splice_chain1 "39395"; transcript2_id "TCONS_00002134"; splice_chain2 "39320";
NW_011934163.1	astalavista	as_event	1296	1373	.	+	.	as_code "1^ , 2^"; transcript1_id "TCONS_00002122"; splice_chain1 "1296"; transcript2_id "TCONS_00002123"; splice_chain2 "1373";
NW_011934268.1	astalavista	as_event	17887	17896	.	+	.	as_code "1^ , 2^"; transcript1_id "TCONS_00007549"; splice_chain1 "17887"; transcript2_id "TCONS_00007550"; splice_chain2 "17896";
NW_011934327.1	astalavista	as_event	272417	272468	.	-	.	as_code "1^ , 2^"; transcript1_id "TCONS_00009477"; splice_chain1 "272417"; transcript2_id "TCONS_00009478"; splice_chain2 "272468";
NW_011934327.1	astalavista	as_event	236945	236954	.	+	.	as_code "1^ , 2^"; transcript1_id "TCONS_00009374"; splice_chain1 "236945"; transcript2_id "TCONS_00009373"; splice_chain2 "236954";
NW_011934269.1	astalavista	as_event	204040	204052	.	+	.	as_code "1^ , 2^"; transcript1_id "TCONS_00007918"; splice_chain1 "204040"; transcript2_id "TCONS_00007919"; splice_chain2 "204052";
NW_011934269.1	astalavista	as_event	198065	198086	.	+	.	as_code "1^ , 2^"; transcript1_id "TCONS_00007916"; splice_chain1 "198065"; transcript2_id "TCONS_00007917"; splice_chain2 "198086";
NW_011934327.1	astalavista	as_event	230849	230883	.	-	.	as_code "1^ , 2^"; transcript1_id "TCONS_00009464"; splice_chain1 "230849"; transcript2_id "TCONS_00009465"; splice_chain2 "230883";
NW_011934327.1	astalavista	as_event	210915	210939	.	-	.	as_code "1^ , 2^"; transcript1_id "TCONS_00009458"; splice_chain1 "210915"; transcript2_id "TCONS_00009459"; splice_chain2 "210939";
NW_011934268.1	astalavista	as_event	177406	177445	.	-	.	as_code "1^ , 2^"; transcript1_id "TCONS_00007757"; splice_chain1 "177406"; transcript2_id "TCONS_00007758"; splice_chain2 "177445";
NW_011934268.1	astalavista	as_event	199816	199849	.	+	.	as_code "1^ , 2^"; transcript1_id "TCONS_00007603"; splice_chain1 "199816"; transcript2_id "TCONS_00007606"; splice_chain2 "199849";
NW_011934268.1	astalavista	as_event	149082	149097	.	+	.	as_code "1^ , 2^"; transcript1_id "TCONS_00007586"; splice_chain1 "149097"; transcript2_id "TCONS_00007588"; splice_chain2 "149082";
NW_011934268.1	astalavista	as_event	155887	155904	.	+	.	as_code "1^ , 2^"; transcript1_id "TCONS_00007590"; splice_chain1 "155887"; transcript2_id "TCONS_00007591"; splice_chain2 "155904";
NW_011934327.1	astalavista	as_event	137823	137883	.	-	.	as_code "1^ , 2^"; transcript1_id "TCONS_00009439"; splice_chain1 "137823"; transcript2_id "TCONS_00009444"; splice_chain2 "137883";
NW_011934327.1	astalavista	as_event	116601	116823	.	-	.	as_code "1^ , 2^"; transcript1_id "TCONS_00009436"; splice_chain1 "116601"; transcript2_id "TCONS_00009438"; splice_chain2 "116823";
NW_011934327.1	astalavista	as_event	116108	116127	.	-	.	as_code "1^ , 2^"; transcript1_id "TCONS_00009436"; splice_chain1 "116127"; transcript2_id "TCONS_00009437"; splice_chain2 "116108";
NW_011934327.1	astalavista	as_event	106398	106531	.	+	.	as_code "1^ , 2^"; transcript1_id "TCONS_00009339"; splice_chain1 "106398"; transcript2_id "TCONS_00009340"; splice_chain2 "106531";
NW_011934327.1	astalavista	as_event	110001	110040	.	-	.	as_code "1^ , 2^"; transcript1_id "TCONS_00009433"; splice_chain1 "110001"; transcript2_id "TCONS_00009434"; splice_chain2 "110040";
NW_011934327.1	astalavista	as_event	114572	114617	.	+	.	as_code "1^ , 2^"; transcript1_id "TCONS_00009342"; splice_chain1 "114617"; transcript2_id "TCONS_00009343"; splice_chain2 "114572";
NW_011934268.1	astalavista	as_event	124517	124580	.	+	.	as_code "1^ , 2^"; transcript1_id "TCONS_00007579"; splice_chain1 "124580"; transcript2_id "TCONS_00007582"; splice_chain2 "124517";
NW_011934487.1	astalavista	as_event	133627	133639	.	-	.	as_code "1^ , 2^"; transcript1_id "TCONS_00013286"; splice_chain1 "133627"; transcript2_id "TCONS_00013287"; splice_chain2 "133639";
NW_011934487.1	astalavista	as_event	127497	127512	.	+	.	as_code "1^ , 2^"; transcript1_id "TCONS_00013218"; splice_chain1 "127512"; transcript2_id "TCONS_00013219"; splice_chain2 "127497";
NW_011934487.1	astalavista	as_event	109397	109592	.	+	.	as_code "1^ , 2^"; transcript1_id "TCONS_00013212"; splice_chain1 "109592"; transcript2_id "TCONS_00013215"; splice_chain2 "109397";
NW_011934268.1	astalavista	as_event	101599	101614	.	-	.	as_code "1^ , 2^"; transcript1_id "TCONS_00007735"; splice_chain1 "101599"; transcript2_id "TCONS_00007736"; splice_chain2 "101614";
NW_011934487.1	astalavista	as_event	75160	75181	.	-	.	as_code "1^ , 2^"; transcript1_id "TCONS_00013266"; splice_chain1 "75181"; transcript2_id "TCONS_00013267"; splice_chain2 "75160";
NW_011934268.1	astalavista	as_event	86122	86155	.	-	.	as_code "1^ , 2^"; transcript1_id "TCONS_00007732"; splice_chain1 "86122"; transcript2_id "TCONS_00007733"; splice_chain2 "86155";
NW_011934487.1	astalavista	as_event	97819	97843	.	-	.	as_code "1^ , 2^"; transcript1_id "TCONS_00013272"; splice_chain1 "97819"; transcript2_id "TCONS_00013274"; splice_chain2 "97843";
NW_011934487.1	astalavista	as_event	96799	96818	.	-	.	as_code "1^ , 2^"; transcript1_id "TCONS_00013272"; splice_chain1 "96799"; transcript2_id "TCONS_00013274"; splice_chain2 "96818";
NW_011934487.1	astalavista	as_event	95790	95805	.	-	.	as_code "1^ , 2^"; transcript1_id "TCONS_00013272"; splice_chain1 "95805"; transcript2_id "TCONS_00013274"; splice_chain2 "95790";
NW_011934487.1	astalavista	as_event	94200	94226	.	-	.	as_code "1^ , 2^"; transcript1_id "TCONS_00013274"; splice_chain1 "94200"; transcript2_id "TCONS_00013273"; splice_chain2 "94226";
NW_011934268.1	astalavista	as_event	288555	288564	.	+	.	as_code "1^ , 2^"; transcript1_id "TCONS_00007639"; splice_chain1 "288564"; transcript2_id "TCONS_00007640"; splice_chain2 "288555";
NW_011934268.1	astalavista	as_event	285908	286104	.	-	.	as_code "1^ , 2^"; transcript1_id "TCONS_00007784"; splice_chain1 "285908"; transcript2_id "TCONS_00007785"; splice_chain2 "286104";
NW_011934268.1	astalavista	as_event	278930	278957	.	+	.	as_code "1^ , 2^"; transcript1_id "TCONS_00007633"; splice_chain1 "278930"; transcript2_id "TCONS_00007635"; splice_chain2 "278957";
NW_011934268.1	astalavista	as_event	270314	270407	.	-	.	as_code "1^ , 2^"; transcript1_id "TCONS_00007779"; splice_chain1 "270314"; transcript2_id "TCONS_00007778"; splice_chain2 "270407";
NW_011934268.1	astalavista	as_event	260996	261032	.	+	.	as_code "1^ , 2^"; transcript1_id "TCONS_00007628"; splice_chain1 "261032"; transcript2_id "TCONS_00007629"; splice_chain2 "260996";
NW_011934253.1	astalavista	as_event	248997	249015	.	-	.	as_code "1^ , 2^"; transcript1_id "TCONS_00006606"; splice_chain1 "248997"; transcript2_id "TCONS_00006607"; splice_chain2 "249015";
NW_011934253.1	astalavista	as_event	280986	281013	.	+	.	as_code "1^ , 2^"; transcript1_id "TCONS_00006536"; splice_chain1 "280986"; transcript2_id "TCONS_00006537"; splice_chain2 "281013";
NW_011934253.1	astalavista	as_event	258752	258872	.	-	.	as_code "1^ , 2^"; transcript1_id "TCONS_00006611"; splice_chain1 "258752"; transcript2_id "TCONS_00006612"; splice_chain2 "258872";
NW_011934487.1	astalavista	as_event	21896	22145	.	-	.	as_code "1^ , 2^"; transcript1_id "TCONS_00013249"; splice_chain1 "21896"; transcript2_id "TCONS_00013250"; splice_chain2 "22145";
NW_011934487.1	astalavista	as_event	6156	6168	.	+	.	as_code "1^ , 2^"; transcript1_id "TCONS_00013192"; splice_chain1 "6156"; transcript2_id "TCONS_00013193"; splice_chain2 "6168";
NW_011934487.1	astalavista	as_event	55716	55764	.	+	.	as_code "1^ , 2^"; transcript1_id "TCONS_00013204"; splice_chain1 "55764"; transcript2_id "TCONS_00013205"; splice_chain2 "55716";
NW_011934476.1	astalavista	as_event	129628	129694	.	-	.	as_code "1^ , 2^"; transcript1_id "TCONS_00012675"; splice_chain1 "129628"; transcript2_id "TCONS_00012674"; splice_chain2 "129694";
NW_011934476.1	astalavista	as_event	112218	112230	.	-	.	as_code "1^ , 2^"; transcript1_id "TCONS_00012667"; splice_chain1 "112230"; transcript2_id "TCONS_00012668"; splice_chain2 "112218";
NW_011934476.1	astalavista	as_event	114549	114573	.	-	.	as_code "1^ , 2^"; transcript1_id "TCONS_00012668"; splice_chain1 "114573"; transcript2_id "TCONS_00012671"; splice_chain2 "114549";
NW_011934476.1	astalavista	as_event	113831	113846	.	-	.	as_code "1^ , 2^"; transcript1_id "TCONS_00012668"; splice_chain1 "113846"; transcript2_id "TCONS_00012671"; splice_chain2 "113831";
NW_011934476.1	astalavista	as_event	122853	122865	.	+	.	as_code "1^ , 2^"; transcript1_id "TCONS_00012565"; splice_chain1 "122853"; transcript2_id "TCONS_00012566"; splice_chain2 "122865";
NW_011934253.1	astalavista	as_event	96656	96827	.	+	.	as_code "1^ , 2^"; transcript1_id "TCONS_00006483"; splice_chain1 "96656"; transcript2_id "TCONS_00006484"; splice_chain2 "96827";
NW_011934476.1	astalavista	as_event	88577	88592	.	+	.	as_code "1^ , 2^"; transcript1_id "TCONS_00012560"; splice_chain1 "88577"; transcript2_id "TCONS_00012561"; splice_chain2 "88592";
NW_011934476.1	astalavista	as_event	103966	103996	.	-	.	as_code "1^ , 2^"; transcript1_id "TCONS_00012664"; splice_chain1 "103996"; transcript2_id "TCONS_00012666"; splice_chain2 "103966";
NW_011934476.1	astalavista	as_event	98440	98500	.	-	.	as_code "1^ , 2^"; transcript1_id "TCONS_00012662"; splice_chain1 "98500"; transcript2_id "TCONS_00012663"; splice_chain2 "98440";
NW_011934476.1	astalavista	as_event	162160	162388	.	+	.	as_code "1^ , 2^"; transcript1_id "TCONS_00012573"; splice_chain1 "162388"; transcript2_id "TCONS_00012575"; splice_chain2 "162160";
NW_011934476.1	astalavista	as_event	164663	164707	.	-	.	as_code "1^ , 2^"; transcript1_id "TCONS_00012688"; splice_chain1 "164707"; transcript2_id "TCONS_00012689"; splice_chain2 "164663";
NW_011934476.1	astalavista	as_event	170196	170219	.	-	.	as_code "1^ , 2^"; transcript1_id "TCONS_00012690"; splice_chain1 "170219"; transcript2_id "TCONS_00012691"; splice_chain2 "170196";
NW_011934253.1	astalavista	as_event	100338	100356	.	-	.	as_code "1^ , 2^"; transcript1_id "TCONS_00006567"; splice_chain1 "100356"; transcript2_id "TCONS_00006568"; splice_chain2 "100338";
NW_011934476.1	astalavista	as_event	141456	141468	.	-	.	as_code "1^ , 2^"; transcript1_id "TCONS_00012680"; splice_chain1 "141468"; transcript2_id "TCONS_00012683"; splice_chain2 "141456";
NW_011934476.1	astalavista	as_event	140833	140839	.	-	.	as_code "1^ , 2^"; transcript1_id "TCONS_00012680"; splice_chain1 "140839"; transcript2_id "TCONS_00012681"; splice_chain2 "140833";
NW_011934476.1	astalavista	as_event	139522	139543	.	-	.	as_code "1^ , 2^"; transcript1_id "TCONS_00012680"; splice_chain1 "139543"; transcript2_id "TCONS_00012683"; splice_chain2 "139522";
NW_011934253.1	astalavista	as_event	146146	146161	.	+	.	as_code "1^ , 2^"; transcript1_id "TCONS_00006507"; splice_chain1 "146161"; transcript2_id "TCONS_00006505"; splice_chain2 "146146";
NW_011934253.1	astalavista	as_event	157446	157834	.	-	.	as_code "1^ , 2^"; transcript1_id "TCONS_00006588"; splice_chain1 "157446"; transcript2_id "TCONS_00006590"; splice_chain2 "157834";
NW_011934253.1	astalavista	as_event	174571	174610	.	+	.	as_code "1^ , 2^"; transcript1_id "TCONS_00006512"; splice_chain1 "174610"; transcript2_id "TCONS_00006514"; splice_chain2 "174571";
NW_011934328.1	astalavista	as_event	9936	9957	.	-	.	as_code "1^ , 2^"; transcript1_id "TCONS_00009485"; splice_chain1 "9936"; transcript2_id "TCONS_00009486"; splice_chain2 "9957";
NW_011934328.1	astalavista	as_event	8565	8603	.	-	.	as_code "1^ , 2^"; transcript1_id "TCONS_00009485"; splice_chain1 "8603"; transcript2_id "TCONS_00009486"; splice_chain2 "8565";
NW_011934328.1	astalavista	as_event	8564	8603	.	-	.	as_code "1^ , 2^"; transcript1_id "TCONS_00009485"; splice_chain1 "8603"; transcript2_id "TCONS_00009487"; splice_chain2 "8564";
NW_011934328.1	astalavista	as_event	8564	8565	.	-	.	as_code "1^ , 2^"; transcript1_id "TCONS_00009486"; splice_chain1 "8565"; transcript2_id "TCONS_00009487"; splice_chain2 "8564";
NW_011934476.1	astalavista	as_event	204270	204286	.	-	.	as_code "1^ , 2^"; transcript1_id "TCONS_00012704"; splice_chain1 "204286"; transcript2_id "TCONS_00012705"; splice_chain2 "204270";
NW_011934407.1	astalavista	as_event	37102	37186	.	-	.	as_code "1^ , 2^"; transcript1_id "TCONS_00011211"; splice_chain1 "37186"; transcript2_id "TCONS_00011212"; splice_chain2 "37102";
NW_011934407.1	astalavista	as_event	38031	38079	.	-	.	as_code "1^ , 2^"; transcript1_id "TCONS_00011211"; splice_chain1 "38031"; transcript2_id "TCONS_00011214"; splice_chain2 "38079";
NW_011934407.1	astalavista	as_event	39825	39849	.	-	.	as_code "1^ , 2^"; transcript1_id "TCONS_00011211"; splice_chain1 "39849"; transcript2_id "TCONS_00011215"; splice_chain2 "39825";
NW_011934407.1	astalavista	as_event	21550	21652	.	-	.	as_code "1^ , 2^"; transcript1_id "TCONS_00011206"; splice_chain1 "21652"; transcript2_id "TCONS_00011207"; splice_chain2 "21550";
NW_011934476.1	astalavista	as_event	174981	174999	.	+	.	as_code "1^ , 2^"; transcript1_id "TCONS_00012577"; splice_chain1 "174981"; transcript2_id "TCONS_00012579"; splice_chain2 "174999";
NW_011934407.1	astalavista	as_event	12487	12490	.	-	.	as_code "1^ , 2^"; transcript1_id "TCONS_00011203"; splice_chain1 "12490"; transcript2_id "TCONS_00011204"; splice_chain2 "12487";
NW_011934407.1	astalavista	as_event	5302	5311	.	-	.	as_code "1^ , 2^"; transcript1_id "TCONS_00011198"; splice_chain1 "5302"; transcript2_id "TCONS_00011199"; splice_chain2 "5311";
NW_011934226.1	astalavista	as_event	205805	205826	.	-	.	as_code "1^ , 2^"; transcript1_id "TCONS_00005231"; splice_chain1 "205826"; transcript2_id "TCONS_00005232"; splice_chain2 "205805";
NW_011934226.1	astalavista	as_event	176233	176764	.	-	.	as_code "1^ , 2^"; transcript1_id "TCONS_00005223"; splice_chain1 "176233"; transcript2_id "TCONS_00005224"; splice_chain2 "176764";
NW_011934226.1	astalavista	as_event	171543	171561	.	-	.	as_code "1^ , 2^"; transcript1_id "TCONS_00005223"; splice_chain1 "171543"; transcript2_id "TCONS_00005224"; splice_chain2 "171561";
NW_011934226.1	astalavista	as_event	179435	179451	.	-	.	as_code "1^ , 2^"; transcript1_id "TCONS_00005223"; splice_chain1 "179435"; transcript2_id "TCONS_00005227"; splice_chain2 "179451";
NW_011934226.1	astalavista	as_event	178917	179017	.	-	.	as_code "1^ , 2^"; transcript1_id "TCONS_00005223"; splice_chain1 "179017"; transcript2_id "TCONS_00005227"; splice_chain2 "178917";
NW_011934226.1	astalavista	as_event	261686	261690	.	+	.	as_code "1^ , 2^"; transcript1_id "TCONS_00005174"; splice_chain1 "261686"; transcript2_id "TCONS_00005175"; splice_chain2 "261690";
NW_011934226.1	astalavista	as_event	233303	233354	.	+	.	as_code "1^ , 2^"; transcript1_id "TCONS_00005165"; splice_chain1 "233303"; transcript2_id "TCONS_00005166"; splice_chain2 "233354";
NW_011934226.1	astalavista	as_event	229235	229253	.	+	.	as_code "1^ , 2^"; transcript1_id "TCONS_00005163"; splice_chain1 "229253"; transcript2_id "TCONS_00005164"; splice_chain2 "229235";
NW_011934226.1	astalavista	as_event	227198	227199	.	-	.	as_code "1^ , 2^"; transcript1_id "TCONS_00005238"; splice_chain1 "227199"; transcript2_id "TCONS_00005239"; splice_chain2 "227198";
NW_011934226.1	astalavista	as_event	221664	221709	.	-	.	as_code "1^ , 2^"; transcript1_id "TCONS_00005236"; splice_chain1 "221664"; transcript2_id "TCONS_00005237"; splice_chain2 "221709";
NW_011934226.1	astalavista	as_event	214163	214226	.	-	.	as_code "1^ , 2^"; transcript1_id "TCONS_00005234"; splice_chain1 "214163"; transcript2_id "TCONS_00005235"; splice_chain2 "214226";
NW_011934269.1	astalavista	as_event	97517	97535	.	+	.	as_code "1^ , 2^"; transcript1_id "TCONS_00007883"; splice_chain1 "97517"; transcript2_id "TCONS_00007882"; splice_chain2 "97535";
NW_011934269.1	astalavista	as_event	93464	93485	.	-	.	as_code "1^ , 2^"; transcript1_id "TCONS_00007940"; splice_chain1 "93464"; transcript2_id "TCONS_00007941"; splice_chain2 "93485";
NW_011934269.1	astalavista	as_event	93164	93173	.	-	.	as_code "1^ , 2^"; transcript1_id "TCONS_00007940"; splice_chain1 "93164"; transcript2_id "TCONS_00007941"; splice_chain2 "93173";
NW_011934269.1	astalavista	as_event	92822	92885	.	-	.	as_code "1^ , 2^"; transcript1_id "TCONS_00007940"; splice_chain1 "92885"; transcript2_id "TCONS_00007941"; splice_chain2 "92822";
NW_011934269.1	astalavista	as_event	91229	91250	.	-	.	as_code "1^ , 2^"; transcript1_id "TCONS_00007940"; splice_chain1 "91250"; transcript2_id "TCONS_00007941"; splice_chain2 "91229";
NW_011934269.1	astalavista	as_event	84235	84247	.	+	.	as_code "1^ , 2^"; transcript1_id "TCONS_00007879"; splice_chain1 "84235"; transcript2_id "TCONS_00007880"; splice_chain2 "84247";
NW_011934269.1	astalavista	as_event	39642	39663	.	+	.	as_code "1^ , 2^"; transcript1_id "TCONS_00007872"; splice_chain1 "39663"; transcript2_id "TCONS_00007873"; splice_chain2 "39642";
NW_011934269.1	astalavista	as_event	167424	167472	.	+	.	as_code "1^ , 2^"; transcript1_id "TCONS_00007902"; splice_chain1 "167472"; transcript2_id "TCONS_00007904"; splice_chain2 "167424";
NW_011934269.1	astalavista	as_event	151168	151188	.	-	.	as_code "1^ , 2^"; transcript1_id "TCONS_00007972"; splice_chain1 "151168"; transcript2_id "TCONS_00007973"; splice_chain2 "151188";
NW_011934269.1	astalavista	as_event	190881	190950	.	-	.	as_code "1^ , 2^"; transcript1_id "TCONS_00007978"; splice_chain1 "190881"; transcript2_id "TCONS_00007979"; splice_chain2 "190950";
NW_011934269.1	astalavista	as_event	118417	118525	.	-	.	as_code "1^ , 2^"; transcript1_id "TCONS_00007951"; splice_chain1 "118525"; transcript2_id "TCONS_00007952"; splice_chain2 "118417";
NW_011934269.1	astalavista	as_event	112254	112293	.	+	.	as_code "1^ , 2^"; transcript1_id "TCONS_00007888"; splice_chain1 "112254"; transcript2_id "TCONS_00007889"; splice_chain2 "112293";
NW_011934269.1	astalavista	as_event	124668	125320	.	+	.	as_code "1^ , 2^"; transcript1_id "TCONS_00007891"; splice_chain1 "125320"; transcript2_id "TCONS_00007892"; splice_chain2 "124668";
NW_011934476.1	astalavista	as_event	256995	257019	.	+	.	as_code "1^ , 2^"; transcript1_id "TCONS_00012605"; splice_chain1 "256995"; transcript2_id "TCONS_00012607"; splice_chain2 "257019";
NW_011934476.1	astalavista	as_event	258663	258705	.	+	.	as_code "1^ , 2^"; transcript1_id "TCONS_00012605"; splice_chain1 "258705"; transcript2_id "TCONS_00012607"; splice_chain2 "258663";
NW_011934381.1	astalavista	as_event	189774	189779	.	+	.	as_code "1^ , 2^"; transcript1_id "TCONS_00010554"; splice_chain1 "189774"; transcript2_id "TCONS_00010553"; splice_chain2 "189779";
NW_011934253.1	astalavista	as_event	3041	3167	.	+	.	as_code "1^ , 2^"; transcript1_id "TCONS_00006451"; splice_chain1 "3167"; transcript2_id "TCONS_00006452"; splice_chain2 "3041";
NW_011934253.1	astalavista	as_event	3167	3185	.	+	.	as_code "1^ , 2^"; transcript1_id "TCONS_00006451"; splice_chain1 "3167"; transcript2_id "TCONS_00006453"; splice_chain2 "3185";
NW_011934253.1	astalavista	as_event	3041	3185	.	+	.	as_code "1^ , 2^"; transcript1_id "TCONS_00006452"; splice_chain1 "3041"; transcript2_id "TCONS_00006453"; splice_chain2 "3185";
NW_011934476.1	astalavista	as_event	240851	240860	.	-	.	as_code "1^ , 2^"; transcript1_id "TCONS_00012716"; splice_chain1 "240851"; transcript2_id "TCONS_00012717"; splice_chain2 "240860";
NW_011934476.1	astalavista	as_event	333404	333903	.	-	.	as_code "1^ , 2^"; transcript1_id "TCONS_00012736"; splice_chain1 "333404"; transcript2_id "TCONS_00012738"; splice_chain2 "333903";
NW_011934476.1	astalavista	as_event	327610	327640	.	-	.	as_code "1^ , 2^"; transcript1_id "TCONS_00012736"; splice_chain1 "327610"; transcript2_id "TCONS_00012738"; splice_chain2 "327640";
NW_011934269.1	astalavista	as_event	709	736	.	+	.	as_code "1^ , 2^"; transcript1_id "TCONS_00007857"; splice_chain1 "709"; transcript2_id "TCONS_00007858"; splice_chain2 "736";
NW_011934269.1	astalavista	as_event	4210	4312	.	+	.	as_code "1^ , 2^"; transcript1_id "TCONS_00007857"; splice_chain1 "4312"; transcript2_id "TCONS_00007858"; splice_chain2 "4210";
NW_011934476.1	astalavista	as_event	342468	342497	.	-	.	as_code "1^ , 2^"; transcript1_id "TCONS_00012739"; splice_chain1 "342497"; transcript2_id "TCONS_00012741"; splice_chain2 "342468";
NW_011934253.1	astalavista	as_event	70211	70379	.	-	.	as_code "1^ , 2^"; transcript1_id "TCONS_00006559"; splice_chain1 "70379"; transcript2_id "TCONS_00006560"; splice_chain2 "70211";
NW_011934253.1	astalavista	as_event	69183	69192	.	-	.	as_code "1^ , 2^"; transcript1_id "TCONS_00006559"; splice_chain1 "69192"; transcript2_id "TCONS_00006560"; splice_chain2 "69183";
NW_011934253.1	astalavista	as_event	68861	68867	.	-	.	as_code "1^ , 2^"; transcript1_id "TCONS_00006560"; splice_chain1 "68867"; transcript2_id "TCONS_00006562"; splice_chain2 "68861";
NW_011934269.1	astalavista	as_event	10527	10605	.	+	.	as_code "1^ , 2^"; transcript1_id "TCONS_00007863"; splice_chain1 "10605"; transcript2_id "TCONS_00007864"; splice_chain2 "10527";
NW_011934253.1	astalavista	as_event	10430	10442	.	+	.	as_code "1^ , 2^"; transcript1_id "TCONS_00006457"; splice_chain1 "10430"; transcript2_id "TCONS_00006458"; splice_chain2 "10442";
NW_011934253.1	astalavista	as_event	14706	14751	.	-	.	as_code "1^ , 2^"; transcript1_id "TCONS_00006539"; splice_chain1 "14751"; transcript2_id "TCONS_00006540"; splice_chain2 "14706";
NW_011934476.1	astalavista	as_event	283722	283806	.	+	.	as_code "1^ , 2^"; transcript1_id "TCONS_00012620"; splice_chain1 "283722"; transcript2_id "TCONS_00012621"; splice_chain2 "283806";
NW_011934476.1	astalavista	as_event	303459	303564	.	-	.	as_code "1^ , 2^"; transcript1_id "TCONS_00012731"; splice_chain1 "303564"; transcript2_id "TCONS_00012732"; splice_chain2 "303459";
NW_011934476.1	astalavista	as_event	317795	317819	.	+	.	as_code "1^ , 2^"; transcript1_id "TCONS_00012627"; splice_chain1 "317795"; transcript2_id "TCONS_00012632"; splice_chain2 "317819";
NW_011934476.1	astalavista	as_event	307614	307617	.	+	.	as_code "1^ , 2^"; transcript1_id "TCONS_00012630"; splice_chain1 "307614"; transcript2_id "TCONS_00012631"; splice_chain2 "307617";
NW_011934381.1	astalavista	as_event	26334	26430	.	-	.	as_code "1^ , 2^"; transcript1_id "TCONS_00010562"; splice_chain1 "26334"; transcript2_id "TCONS_00010563"; splice_chain2 "26430";
NW_011934381.1	astalavista	as_event	37531	37550	.	+	.	as_code "1^ , 2^"; transcript1_id "TCONS_00010498"; splice_chain1 "37531"; transcript2_id "TCONS_00010499"; splice_chain2 "37550";
NW_011934381.1	astalavista	as_event	59714	59747	.	-	.	as_code "1^ , 2^"; transcript1_id "TCONS_00010571"; splice_chain1 "59747"; transcript2_id "TCONS_00010572"; splice_chain2 "59714";
NW_011934381.1	astalavista	as_event	66403	66436	.	+	.	as_code "1^ , 2^"; transcript1_id "TCONS_00010504"; splice_chain1 "66436"; transcript2_id "TCONS_00010505"; splice_chain2 "66403";
NW_011934429.1	astalavista	as_event	23004	23013	.	-	.	as_code "1^ , 2^"; transcript1_id "TCONS_00011580"; splice_chain1 "23013"; transcript2_id "TCONS_00011581"; splice_chain2 "23004";
NW_011934249.1	astalavista	as_event	513470	513521	.	+	.	as_code "1^ , 2^"; transcript1_id "TCONS_00005908"; splice_chain1 "513521"; transcript2_id "TCONS_00005911"; splice_chain2 "513470";
NW_011934249.1	astalavista	as_event	515375	515386	.	+	.	as_code "1^ , 2^"; transcript1_id "TCONS_00005908"; splice_chain1 "515375"; transcript2_id "TCONS_00005909"; splice_chain2 "515386";
NW_011934381.1	astalavista	as_event	9496	9585	.	-	.	as_code "1^ , 2^"; transcript1_id "TCONS_00010557"; splice_chain1 "9496"; transcript2_id "TCONS_00010558"; splice_chain2 "9585";
NW_011934429.1	astalavista	as_event	64604	64646	.	-	.	as_code "1^ , 2^"; transcript1_id "TCONS_00011597"; splice_chain1 "64646"; transcript2_id "TCONS_00011596"; splice_chain2 "64604";
NW_011934249.1	astalavista	as_event	439360	439426	.	+	.	as_code "1^ , 2^"; transcript1_id "TCONS_00005894"; splice_chain1 "439360"; transcript2_id "TCONS_00005895"; splice_chain2 "439426";
NW_011934249.1	astalavista	as_event	460987	461038	.	+	.	as_code "1^ , 2^"; transcript1_id "TCONS_00005899"; splice_chain1 "461038"; transcript2_id "TCONS_00005900"; splice_chain2 "460987";
NW_011934249.1	astalavista	as_event	438253	438259	.	-	.	as_code "1^ , 2^"; transcript1_id "TCONS_00006090"; splice_chain1 "438259"; transcript2_id "TCONS_00006091"; splice_chain2 "438253";
NW_011934249.1	astalavista	as_event	468536	468563	.	+	.	as_code "1^ , 2^"; transcript1_id "TCONS_00005903"; splice_chain1 "468563"; transcript2_id "TCONS_00005904"; splice_chain2 "468536";
NW_011934249.1	astalavista	as_event	470313	470331	.	+	.	as_code "1^ , 2^"; transcript1_id "TCONS_00005903"; splice_chain1 "470331"; transcript2_id "TCONS_00005902"; splice_chain2 "470313";
NW_011934476.1	astalavista	as_event	53972	54047	.	-	.	as_code "1^ , 2^"; transcript1_id "TCONS_00012651"; splice_chain1 "53972"; transcript2_id "TCONS_00012652"; splice_chain2 "54047";
NW_011934476.1	astalavista	as_event	85651	85696	.	-	.	as_code "1^ , 2^"; transcript1_id "TCONS_00012660"; splice_chain1 "85696"; transcript2_id "TCONS_00012661"; splice_chain2 "85651";
NW_011934476.1	astalavista	as_event	84880	84907	.	-	.	as_code "1^ , 2^"; transcript1_id "TCONS_00012660"; splice_chain1 "84880"; transcript2_id "TCONS_00012661"; splice_chain2 "84907";
NW_011934476.1	astalavista	as_event	80135	80150	.	-	.	as_code "1^ , 2^"; transcript1_id "TCONS_00012654"; splice_chain1 "80150"; transcript2_id "TCONS_00012657"; splice_chain2 "80135";
NW_011934476.1	astalavista	as_event	8869	8896	.	-	.	as_code "1^ , 2^"; transcript1_id "TCONS_00012639"; splice_chain1 "8869"; transcript2_id "TCONS_00012641"; splice_chain2 "8896";
NW_011934476.1	astalavista	as_event	31328	31334	.	+	.	as_code "1^ , 2^"; transcript1_id "TCONS_00012543"; splice_chain1 "31328"; transcript2_id "TCONS_00012545"; splice_chain2 "31334";
NW_011934476.1	astalavista	as_event	33199	33217	.	+	.	as_code "1^ , 2^"; transcript1_id "TCONS_00012543"; splice_chain1 "33199"; transcript2_id "TCONS_00012546"; splice_chain2 "33217";
NW_011934342.1	astalavista	as_event	8010	8406	.	-	.	as_code "1^ , 2^"; transcript1_id "TCONS_00009741"; splice_chain1 "8010"; transcript2_id "TCONS_00009742"; splice_chain2 "8406";
NW_011934342.1	astalavista	as_event	10831	10849	.	+	.	as_code "1^ , 2^"; transcript1_id "TCONS_00009733"; splice_chain1 "10831"; transcript2_id "TCONS_00009735"; splice_chain2 "10849";
NW_011934342.1	astalavista	as_event	28434	28713	.	+	.	as_code "1^ , 2^"; transcript1_id "TCONS_00009738"; splice_chain1 "28713"; transcript2_id "TCONS_00009739"; splice_chain2 "28434";
NW_011934342.1	astalavista	as_event	26130	26225	.	-	.	as_code "1^ , 2^"; transcript1_id "TCONS_00009744"; splice_chain1 "26225"; transcript2_id "TCONS_00009745"; splice_chain2 "26130";
NW_011934318.1	astalavista	as_event	1456	1483	.	+	.	as_code "1^ , 2^"; transcript1_id "TCONS_00008788"; splice_chain1 "1483"; transcript2_id "TCONS_00008789"; splice_chain2 "1456";
NW_011934316.1	astalavista	as_event	33502	33532	.	+	.	as_code "1^ , 2^"; transcript1_id "TCONS_00008766"; splice_chain1 "33502"; transcript2_id "TCONS_00008767"; splice_chain2 "33532";
NW_011934316.1	astalavista	as_event	47933	47987	.	-	.	as_code "1^ , 2^"; transcript1_id "TCONS_00008781"; splice_chain1 "47933"; transcript2_id "TCONS_00008782"; splice_chain2 "47987";
NW_011934316.1	astalavista	as_event	39548	39559	.	-	.	as_code "1^ , 2^"; transcript1_id "TCONS_00008776"; splice_chain1 "39559"; transcript2_id "TCONS_00008777"; splice_chain2 "39548";
NW_011934419.1	astalavista	as_event	25004	25028	.	-	.	as_code "1^ , 2^"; transcript1_id "TCONS_00011493"; splice_chain1 "25004"; transcript2_id "TCONS_00011494"; splice_chain2 "25028";
NW_011934419.1	astalavista	as_event	24507	24585	.	-	.	as_code "1^ , 2^"; transcript1_id "TCONS_00011493"; splice_chain1 "24507"; transcript2_id "TCONS_00011494"; splice_chain2 "24585";
NW_011934419.1	astalavista	as_event	24036	24072	.	-	.	as_code "1^ , 2^"; transcript1_id "TCONS_00011493"; splice_chain1 "24072"; transcript2_id "TCONS_00011494"; splice_chain2 "24036";
NW_011934249.1	astalavista	as_event	697605	697650	.	-	.	as_code "1^ , 2^"; transcript1_id "TCONS_00006153"; splice_chain1 "697605"; transcript2_id "TCONS_00006154"; splice_chain2 "697650";
NW_011934316.1	astalavista	as_event	17980	17986	.	+	.	as_code "1^ , 2^"; transcript1_id "TCONS_00008759"; splice_chain1 "17986"; transcript2_id "TCONS_00008758"; splice_chain2 "17980";
NW_011934316.1	astalavista	as_event	20132	20147	.	+	.	as_code "1^ , 2^"; transcript1_id "TCONS_00008759"; splice_chain1 "20132"; transcript2_id "TCONS_00008762"; splice_chain2 "20147";
NW_011934477.1	astalavista	as_event	145008	145014	.	-	.	as_code "1^ , 2^"; transcript1_id "TCONS_00012822"; splice_chain1 "145008"; transcript2_id "TCONS_00012823"; splice_chain2 "145014";
NW_011934477.1	astalavista	as_event	143511	143544	.	-	.	as_code "1^ , 2^"; transcript1_id "TCONS_00012822"; splice_chain1 "143511"; transcript2_id "TCONS_00012823"; splice_chain2 "143544";
NW_011934249.1	astalavista	as_event	679989	680169	.	+	.	as_code "1^ , 2^"; transcript1_id "TCONS_00005948"; splice_chain1 "680169"; transcript2_id "TCONS_00005949"; splice_chain2 "679989";
NW_011934439.1	astalavista	as_event	5509	5554	.	-	.	as_code "1^ , 2^"; transcript1_id "TCONS_00011723"; splice_chain1 "5509"; transcript2_id "TCONS_00011729"; splice_chain2 "5554";
NW_011934477.1	astalavista	as_event	153486	153498	.	-	.	as_code "1^ , 2^"; transcript1_id "TCONS_00012825"; splice_chain1 "153498"; transcript2_id "TCONS_00012826"; splice_chain2 "153486";
NW_011934477.1	astalavista	as_event	90044	90055	.	-	.	as_code "1^ , 2^"; transcript1_id "TCONS_00012814"; splice_chain1 "90044"; transcript2_id "TCONS_00012815"; splice_chain2 "90055";
NW_011934477.1	astalavista	as_event	129313	129334	.	+	.	as_code "1^ , 2^"; transcript1_id "TCONS_00012778"; splice_chain1 "129313"; transcript2_id "TCONS_00012779"; splice_chain2 "129334";
NW_011934249.1	astalavista	as_event	597107	597237	.	-	.	as_code "1^ , 2^"; transcript1_id "TCONS_00006129"; splice_chain1 "597107"; transcript2_id "TCONS_00006130"; splice_chain2 "597237";
NW_011934477.1	astalavista	as_event	69628	69728	.	+	.	as_code "1^ , 2^"; transcript1_id "TCONS_00012764"; splice_chain1 "69728"; transcript2_id "TCONS_00012765"; splice_chain2 "69628";
NW_011934258.1	astalavista	as_event	783351	783482	.	+	.	as_code "1^2- , 0"; transcript1_id "TCONS_00007054"; splice_chain1 ""; transcript2_id "TCONS_00007053"; splice_chain2 "783351,783482";
NW_011934258.1	astalavista	as_event	789336	789547	.	-	.	as_code "1^2- , 0"; transcript1_id "TCONS_00007319"; splice_chain1 ""; transcript2_id "TCONS_00007320"; splice_chain2 "789547,789336";
NW_011934258.1	astalavista	as_event	744384	744640	.	+	.	as_code "1^2- , 0"; transcript1_id "TCONS_00007040"; splice_chain1 ""; transcript2_id "TCONS_00007041"; splice_chain2 "744384,744640";
NW_011934258.1	astalavista	as_event	805234	805454	.	-	.	as_code "1^2- , 0"; transcript1_id "TCONS_00007326"; splice_chain1 ""; transcript2_id "TCONS_00007327"; splice_chain2 "805454,805234";
NW_011934258.1	astalavista	as_event	679866	679966	.	-	.	as_code "1^2- , 0"; transcript1_id "TCONS_00007290"; splice_chain1 "679966,679866"; transcript2_id "TCONS_00007292"; splice_chain2 "";
NW_011934258.1	astalavista	as_event	679860	679966	.	-	.	as_code "1^2- , 0"; transcript1_id "TCONS_00007291"; splice_chain1 "679966,679860"; transcript2_id "TCONS_00007292"; splice_chain2 "";
NW_011934258.1	astalavista	as_event	689197	690038	.	+	.	as_code "1^2- , 0"; transcript1_id "TCONS_00007029"; splice_chain1 ""; transcript2_id "TCONS_00007030"; splice_chain2 "689197,690038";
NW_011934258.1	astalavista	as_event	723030	723124	.	-	.	as_code "1^2- , 0"; transcript1_id "TCONS_00007302"; splice_chain1 ""; transcript2_id "TCONS_00007303"; splice_chain2 "723124,723030";
NW_011934258.1	astalavista	as_event	710176	710473	.	-	.	as_code "1^2- , 0"; transcript1_id "TCONS_00007299"; splice_chain1 ""; transcript2_id "TCONS_00007300"; splice_chain2 "710473,710176";
NW_011934218.1	astalavista	as_event	11255	11515	.	+	.	as_code "1^2- , 0"; transcript1_id "TCONS_00005083"; splice_chain1 "11255,11515"; transcript2_id "TCONS_00005084"; splice_chain2 "";
NW_011934141.1	astalavista	as_event	18975	19085	.	+	.	as_code "1^2- , 0"; transcript1_id "TCONS_00000991"; splice_chain1 "18975,19085"; transcript2_id "TCONS_00000993"; splice_chain2 "";
NW_011934258.1	astalavista	as_event	838768	839034	.	+	.	as_code "1^2- , 0"; transcript1_id "TCONS_00007070"; splice_chain1 ""; transcript2_id "TCONS_00007071"; splice_chain2 "838768,839034";
NW_011934426.1	astalavista	as_event	47517	47767	.	-	.	as_code "1^2- , 0"; transcript1_id "TCONS_00011536"; splice_chain1 ""; transcript2_id "TCONS_00011537"; splice_chain2 "47767,47517";
NW_011934143.1	astalavista	as_event	234658	234739	.	-	.	as_code "1^2- , 0"; transcript1_id "TCONS_00001314"; splice_chain1 "234739,234658"; transcript2_id "TCONS_00001315"; splice_chain2 "";
NW_011934143.1	astalavista	as_event	237102	237199	.	+	.	as_code "1^2- , 0"; transcript1_id "TCONS_00001129"; splice_chain1 ""; transcript2_id "TCONS_00001132"; splice_chain2 "237102,237199";
NW_011934143.1	astalavista	as_event	245111	245418	.	+	.	as_code "1^2- , 0"; transcript1_id "TCONS_00001134"; splice_chain1 "245111,245418"; transcript2_id "TCONS_00001135"; splice_chain2 "";
NW_011934406.1	astalavista	as_event	120187	120439	.	-	.	as_code "1^2- , 0"; transcript1_id "TCONS_00011135"; splice_chain1 "120439,120187"; transcript2_id "TCONS_00011136"; splice_chain2 "";
NW_011934143.1	astalavista	as_event	179352	179477	.	+	.	as_code "1^2- , 0"; transcript1_id "TCONS_00001112"; splice_chain1 "179352,179477"; transcript2_id "TCONS_00001113"; splice_chain2 "";
NW_011934143.1	astalavista	as_event	215927	216105	.	-	.	as_code "1^2- , 0"; transcript1_id "TCONS_00001306"; splice_chain1 ""; transcript2_id "TCONS_00001307"; splice_chain2 "216105,215927";
NW_011934406.1	astalavista	as_event	74264	74397	.	+	.	as_code "1^2- , 0"; transcript1_id "TCONS_00011082"; splice_chain1 "74264,74397"; transcript2_id "TCONS_00011083"; splice_chain2 "";
NW_011934143.1	astalavista	as_event	100320	100592	.	+	.	as_code "1^2- , 0"; transcript1_id "TCONS_00001099"; splice_chain1 ""; transcript2_id "TCONS_00001100"; splice_chain2 "100320,100592";
NW_011934406.1	astalavista	as_event	41745	41866	.	-	.	as_code "1^2- , 0"; transcript1_id "TCONS_00011113"; splice_chain1 "41866,41745"; transcript2_id "TCONS_00011114"; splice_chain2 "";
NW_011934143.1	astalavista	as_event	144114	144403	.	-	.	as_code "1^2- , 0"; transcript1_id "TCONS_00001287"; splice_chain1 ""; transcript2_id "TCONS_00001288"; splice_chain2 "144403,144114";
NW_011934207.1	astalavista	as_event	37139	37263	.	-	.	as_code "1^2- , 0"; transcript1_id "TCONS_00003823"; splice_chain1 "37263,37139"; transcript2_id "TCONS_00003822"; splice_chain2 "";
NW_011934207.1	astalavista	as_event	35592	35830	.	-	.	as_code "1^2- , 0"; transcript1_id "TCONS_00003823"; splice_chain1 ""; transcript2_id "TCONS_00003822"; splice_chain2 "35830,35592";
NW_011934207.1	astalavista	as_event	39407	39656	.	+	.	as_code "1^2- , 0"; transcript1_id "TCONS_00003809"; splice_chain1 ""; transcript2_id "TCONS_00003808"; splice_chain2 "39407,39656";
NW_011934207.1	astalavista	as_event	8519	8724	.	+	.	as_code "1^2- , 0"; transcript1_id "TCONS_00003799"; splice_chain1 "8519,8724"; transcript2_id "TCONS_00003800"; splice_chain2 "";
NW_011934143.1	astalavista	as_event	22277	22504	.	+	.	as_code "1^2- , 0"; transcript1_id "TCONS_00001067"; splice_chain1 "22277,22504"; transcript2_id "TCONS_00001066"; splice_chain2 "";
NW_011934207.1	astalavista	as_event	4272	4362	.	-	.	as_code "1^2- , 0"; transcript1_id "TCONS_00003813"; splice_chain1 ""; transcript2_id "TCONS_00003814"; splice_chain2 "4362,4272";
NW_011934207.1	astalavista	as_event	3506	3722	.	-	.	as_code "1^2- , 0"; transcript1_id "TCONS_00003813"; splice_chain1 ""; transcript2_id "TCONS_00003814"; splice_chain2 "3722,3506";
NW_011934143.1	astalavista	as_event	69181	69284	.	+	.	as_code "1^2- , 0"; transcript1_id "TCONS_00001087"; splice_chain1 "69181,69284"; transcript2_id "TCONS_00001090"; splice_chain2 "";
NW_011934143.1	astalavista	as_event	412809	412971	.	-	.	as_code "1^2- , 0"; transcript1_id "TCONS_00001371"; splice_chain1 "412971,412809"; transcript2_id "TCONS_00001373"; splice_chain2 "";
NW_011934143.1	astalavista	as_event	411741	411947	.	-	.	as_code "1^2- , 0"; transcript1_id "TCONS_00001371"; splice_chain1 "411947,411741"; transcript2_id "TCONS_00001373"; splice_chain2 "";
NW_011934143.1	astalavista	as_event	409787	409872	.	-	.	as_code "1^2- , 0"; transcript1_id "TCONS_00001371"; splice_chain1 "409872,409787"; transcript2_id "TCONS_00001372"; splice_chain2 "";
NW_011934143.1	astalavista	as_event	407303	407523	.	-	.	as_code "1^2- , 0"; transcript1_id "TCONS_00001371"; splice_chain1 ""; transcript2_id "TCONS_00001373"; splice_chain2 "407523,407303";
NW_011934143.1	astalavista	as_event	433770	433933	.	+	.	as_code "1^2- , 0"; transcript1_id "TCONS_00001184"; splice_chain1 ""; transcript2_id "TCONS_00001186"; splice_chain2 "433770,433933";
NW_011934143.1	astalavista	as_event	446830	446915	.	-	.	as_code "1^2- , 0"; transcript1_id "TCONS_00001380"; splice_chain1 "446915,446830"; transcript2_id "TCONS_00001381"; splice_chain2 "";
NW_011934143.1	astalavista	as_event	439977	440104	.	+	.	as_code "1^2- , 0"; transcript1_id "TCONS_00001189"; splice_chain1 ""; transcript2_id "TCONS_00001191"; splice_chain2 "439977,440104";
NW_011934162.1	astalavista	as_event	288132	288244	.	+	.	as_code "1^2- , 0"; transcript1_id "TCONS_00001991"; splice_chain1 "288132,288244"; transcript2_id "TCONS_00001992"; splice_chain2 "";
NW_011934305.1	astalavista	as_event	60098	60225	.	+	.	as_code "1^2- , 0"; transcript1_id "TCONS_00008637"; splice_chain1 ""; transcript2_id "TCONS_00008638"; splice_chain2 "60098,60225";
NW_011934305.1	astalavista	as_event	53584	53869	.	-	.	as_code "1^2- , 0"; transcript1_id "TCONS_00008690"; splice_chain1 "53869,53584"; transcript2_id "TCONS_00008692"; splice_chain2 "";
NW_011934305.1	astalavista	as_event	66599	66766	.	-	.	as_code "1^2- , 0"; transcript1_id "TCONS_00008691"; splice_chain1 "66766,66599"; transcript2_id "TCONS_00008692"; splice_chain2 "";
NW_011934305.1	astalavista	as_event	30699	30890	.	-	.	as_code "1^2- , 0"; transcript1_id "TCONS_00008681"; splice_chain1 ""; transcript2_id "TCONS_00008682"; splice_chain2 "30890,30699";
NW_011934305.1	astalavista	as_event	12210	12403	.	-	.	as_code "1^2- , 0"; transcript1_id "TCONS_00008681"; splice_chain1 "12403,12210"; transcript2_id "TCONS_00008682"; splice_chain2 "";
NW_011934305.1	astalavista	as_event	188836	189162	.	+	.	as_code "1^2- , 0"; transcript1_id "TCONS_00008669"; splice_chain1 ""; transcript2_id "TCONS_00008670"; splice_chain2 "188836,189162";
NW_011934277.1	astalavista	as_event	7893	8126	.	-	.	as_code "1^2- , 0"; transcript1_id "TCONS_00008067"; splice_chain1 ""; transcript2_id "TCONS_00008066"; splice_chain2 "8126,7893";
NW_011934277.1	astalavista	as_event	5834	6001	.	-	.	as_code "1^2- , 0"; transcript1_id "TCONS_00008067"; splice_chain1 ""; transcript2_id "TCONS_00008066"; splice_chain2 "6001,5834";
NW_011934305.1	astalavista	as_event	177519	177954	.	-	.	as_code "1^2- , 0"; transcript1_id "TCONS_00008728"; splice_chain1 ""; transcript2_id "TCONS_00008729"; splice_chain2 "177954,177519";
NW_011934189.1	astalavista	as_event	1934	2044	.	+	.	as_code "1^2- , 0"; transcript1_id "TCONS_00002700"; splice_chain1 ""; transcript2_id "TCONS_00002699"; splice_chain2 "1934,2044";
NW_011934305.1	astalavista	as_event	115459	115636	.	-	.	as_code "1^2- , 0"; transcript1_id "TCONS_00008711"; splice_chain1 "115636,115459"; transcript2_id "TCONS_00008712"; splice_chain2 "";
NW_011934129.1	astalavista	as_event	21491	21741	.	+	.	as_code "1^2- , 0"; transcript1_id "TCONS_00000684"; splice_chain1 "21491,21741"; transcript2_id "TCONS_00000685"; splice_chain2 "";
NW_011934232.1	astalavista	as_event	3610	3836	.	-	.	as_code "1^2- , 0"; transcript1_id "TCONS_00005388"; splice_chain1 ""; transcript2_id "TCONS_00005389"; splice_chain2 "3836,3610";
NW_011934232.1	astalavista	as_event	4116	4324	.	-	.	as_code "1^2- , 0"; transcript1_id "TCONS_00005388"; splice_chain1 "4324,4116"; transcript2_id "TCONS_00005390"; splice_chain2 "";
NW_011934232.1	astalavista	as_event	3654	3861	.	+	.	as_code "1^2- , 0"; transcript1_id "TCONS_00005384"; splice_chain1 "3654,3861"; transcript2_id "TCONS_00005386"; splice_chain2 "";
NW_011934129.1	astalavista	as_event	2206	2517	.	-	.	as_code "1^2- , 0"; transcript1_id "TCONS_00000729"; splice_chain1 ""; transcript2_id "TCONS_00000730"; splice_chain2 "2517,2206";
NW_011934129.1	astalavista	as_event	57955	58357	.	-	.	as_code "1^2- , 0"; transcript1_id "TCONS_00000745"; splice_chain1 ""; transcript2_id "TCONS_00000746"; splice_chain2 "58357,57955";
NW_011934197.1	astalavista	as_event	1480	1636	.	+	.	as_code "1^2- , 0"; transcript1_id "TCONS_00002872"; splice_chain1 ""; transcript2_id "TCONS_00002874"; splice_chain2 "1480,1636";
NW_011934241.1	astalavista	as_event	430183	430999	.	+	.	as_code "1^2- , 0"; transcript1_id "TCONS_00005638"; splice_chain1 ""; transcript2_id "TCONS_00005639"; splice_chain2 "430183,430999";
NW_011934241.1	astalavista	as_event	410843	410956	.	-	.	as_code "1^2- , 0"; transcript1_id "TCONS_00005746"; splice_chain1 "410956,410843"; transcript2_id "TCONS_00005747"; splice_chain2 "";
NW_011934241.1	astalavista	as_event	408876	409120	.	-	.	as_code "1^2- , 0"; transcript1_id "TCONS_00005746"; splice_chain1 ""; transcript2_id "TCONS_00005748"; splice_chain2 "409120,408876";
NW_011934129.1	astalavista	as_event	124991	125237	.	+	.	as_code "1^2- , 0"; transcript1_id "TCONS_00000710"; splice_chain1 ""; transcript2_id "TCONS_00000711"; splice_chain2 "124991,125237";
NW_011934241.1	astalavista	as_event	218383	218465	.	+	.	as_code "1^2- , 0"; transcript1_id "TCONS_00005568"; splice_chain1 "218383,218465"; transcript2_id "TCONS_00005567"; splice_chain2 "";
NW_011934241.1	astalavista	as_event	220632	220732	.	+	.	as_code "1^2- , 0"; transcript1_id "TCONS_00005569"; splice_chain1 "220632,220732"; transcript2_id "TCONS_00005571"; splice_chain2 "";
NW_011934241.1	astalavista	as_event	238275	238637	.	+	.	as_code "1^2- , 0"; transcript1_id "TCONS_00005573"; splice_chain1 "238275,238637"; transcript2_id "TCONS_00005574"; splice_chain2 "";
NW_011934241.1	astalavista	as_event	247737	247934	.	+	.	as_code "1^2- , 0"; transcript1_id "TCONS_00005577"; splice_chain1 "247737,247934"; transcript2_id "TCONS_00005578"; splice_chain2 "";
NW_011934241.1	astalavista	as_event	259310	259506	.	+	.	as_code "1^2- , 0"; transcript1_id "TCONS_00005577"; splice_chain1 "259310,259506"; transcript2_id "TCONS_00005578"; splice_chain2 "";
NW_011934241.1	astalavista	as_event	248968	249096	.	+	.	as_code "1^2- , 0"; transcript1_id "TCONS_00005577"; splice_chain1 "248968,249096"; transcript2_id "TCONS_00005579"; splice_chain2 "";
NW_011934241.1	astalavista	as_event	256994	257082	.	+	.	as_code "1^2- , 0"; transcript1_id "TCONS_00005577"; splice_chain1 ""; transcript2_id "TCONS_00005579"; splice_chain2 "256994,257082";
NW_011934477.1	astalavista	as_event	20013	20286	.	-	.	as_code "1^2- , 0"; transcript1_id "TCONS_00012792"; splice_chain1 "20286,20013"; transcript2_id "TCONS_00012791"; splice_chain2 "";
NW_011934477.1	astalavista	as_event	19881	20259	.	-	.	as_code "1^2- , 0"; transcript1_id "TCONS_00012791"; splice_chain1 ""; transcript2_id "TCONS_00012795"; splice_chain2 "20259,19881";
NW_011934477.1	astalavista	as_event	27667	27934	.	+	.	as_code "1^2- , 0"; transcript1_id "TCONS_00012753"; splice_chain1 "27667,27934"; transcript2_id "TCONS_00012752"; splice_chain2 "";
NW_011934477.1	astalavista	as_event	27667	27768	.	+	.	as_code "1^2- , 0"; transcript1_id "TCONS_00012752"; splice_chain1 ""; transcript2_id "TCONS_00012754"; splice_chain2 "27667,27768";
NW_011934477.1	astalavista	as_event	32522	32787	.	-	.	as_code "1^2- , 0"; transcript1_id "TCONS_00012796"; splice_chain1 ""; transcript2_id "TCONS_00012797"; splice_chain2 "32787,32522";
NW_011934241.1	astalavista	as_event	276404	276554	.	+	.	as_code "1^2- , 0"; transcript1_id "TCONS_00005592"; splice_chain1 "276404,276554"; transcript2_id "TCONS_00005590"; splice_chain2 "";
NW_011934241.1	astalavista	as_event	277955	278187	.	+	.	as_code "1^2- , 0"; transcript1_id "TCONS_00005592"; splice_chain1 "277955,278187"; transcript2_id "TCONS_00005590"; splice_chain2 "";
NW_011934241.1	astalavista	as_event	277955	278158	.	+	.	as_code "1^2- , 0"; transcript1_id "TCONS_00005591"; splice_chain1 "277955,278158"; transcript2_id "TCONS_00005590"; splice_chain2 "";
NW_011934400.1	astalavista	as_event	10023	10396	.	-	.	as_code "1^2- , 0"; transcript1_id "TCONS_00010879"; splice_chain1 ""; transcript2_id "TCONS_00010880"; splice_chain2 "10396,10023";
NW_011934258.1	astalavista	as_event	264605	264867	.	-	.	as_code "1^2- , 0"; transcript1_id "TCONS_00007160"; splice_chain1 "264867,264605"; transcript2_id "TCONS_00007161"; splice_chain2 "";
NW_011934258.1	astalavista	as_event	291057	291169	.	+	.	as_code "1^2- , 0"; transcript1_id "TCONS_00006895"; splice_chain1 "291057,291169"; transcript2_id "TCONS_00006896"; splice_chain2 "";
NW_011934258.1	astalavista	as_event	322031	322357	.	-	.	as_code "1^2- , 0"; transcript1_id "TCONS_00007182"; splice_chain1 "322357,322031"; transcript2_id "TCONS_00007183"; splice_chain2 "";
NW_011934258.1	astalavista	as_event	353310	353551	.	+	.	as_code "1^2- , 0"; transcript1_id "TCONS_00006911"; splice_chain1 "353310,353551"; transcript2_id "TCONS_00006913"; splice_chain2 "";
NW_011934258.1	astalavista	as_event	356032	356174	.	+	.	as_code "1^2- , 0"; transcript1_id "TCONS_00006911"; splice_chain1 "356032,356174"; transcript2_id "TCONS_00006913"; splice_chain2 "";
NW_011934258.1	astalavista	as_event	355877	356165	.	+	.	as_code "1^2- , 0"; transcript1_id "TCONS_00006913"; splice_chain1 ""; transcript2_id "TCONS_00006915"; splice_chain2 "355877,356165";
NW_011934258.1	astalavista	as_event	420150	420433	.	+	.	as_code "1^2- , 0"; transcript1_id "TCONS_00006937"; splice_chain1 ""; transcript2_id "TCONS_00006938"; splice_chain2 "420150,420433";
NW_011934258.1	astalavista	as_event	438807	439017	.	-	.	as_code "1^2- , 0"; transcript1_id "TCONS_00007209"; splice_chain1 ""; transcript2_id "TCONS_00007210"; splice_chain2 "439017,438807";
NW_011934258.1	astalavista	as_event	423235	423401	.	+	.	as_code "1^2- , 0"; transcript1_id "TCONS_00006939"; splice_chain1 ""; transcript2_id "TCONS_00006940"; splice_chain2 "423235,423401";
NW_011934258.1	astalavista	as_event	428829	429040	.	+	.	as_code "1^2- , 0"; transcript1_id "TCONS_00006939"; splice_chain1 "428829,429040"; transcript2_id "TCONS_00006940"; splice_chain2 "";
NW_011934258.1	astalavista	as_event	488276	488457	.	-	.	as_code "1^2- , 0"; transcript1_id "TCONS_00007219"; splice_chain1 "488457,488276"; transcript2_id "TCONS_00007220"; splice_chain2 "";
NW_011934258.1	astalavista	as_event	487343	487559	.	-	.	as_code "1^2- , 0"; transcript1_id "TCONS_00007219"; splice_chain1 "487559,487343"; transcript2_id "TCONS_00007220"; splice_chain2 "";
NW_011934258.1	astalavista	as_event	452432	452684	.	-	.	as_code "1^2- , 0"; transcript1_id "TCONS_00007215"; splice_chain1 ""; transcript2_id "TCONS_00007216"; splice_chain2 "452684,452432";
NW_011934258.1	astalavista	as_event	470326	470480	.	+	.	as_code "1^2- , 0"; transcript1_id "TCONS_00006952"; splice_chain1 ""; transcript2_id "TCONS_00006951"; splice_chain2 "470326,470480";
NW_011934258.1	astalavista	as_event	463885	464149	.	+	.	as_code "1^2- , 0"; transcript1_id "TCONS_00006952"; splice_chain1 "463885,464149"; transcript2_id "TCONS_00006953"; splice_chain2 "";
NW_011934258.1	astalavista	as_event	514729	514805	.	-	.	as_code "1^2- , 0"; transcript1_id "TCONS_00007232"; splice_chain1 ""; transcript2_id "TCONS_00007234"; splice_chain2 "514805,514729";
NW_011934258.1	astalavista	as_event	499316	499539	.	+	.	as_code "1^2- , 0"; transcript1_id "TCONS_00006968"; splice_chain1 "499316,499539"; transcript2_id "TCONS_00006970"; splice_chain2 "";
NW_011934258.1	astalavista	as_event	500492	500682	.	+	.	as_code "1^2- , 0"; transcript1_id "TCONS_00006968"; splice_chain1 "500492,500682"; transcript2_id "TCONS_00006970"; splice_chain2 "";
NW_011934258.1	astalavista	as_event	500513	500682	.	+	.	as_code "1^2- , 0"; transcript1_id "TCONS_00006970"; splice_chain1 ""; transcript2_id "TCONS_00006973"; splice_chain2 "500513,500682";
NW_011934258.1	astalavista	as_event	520212	520511	.	+	.	as_code "1^2- , 0"; transcript1_id "TCONS_00006977"; splice_chain1 ""; transcript2_id "TCONS_00006978"; splice_chain2 "520212,520511";
NW_011934258.1	astalavista	as_event	532023	532132	.	-	.	as_code "1^2- , 0"; transcript1_id "TCONS_00007238"; splice_chain1 "532132,532023"; transcript2_id "TCONS_00007240"; splice_chain2 "";
NW_011934118.1	astalavista	as_event	55985	56259	.	+	.	as_code "1^2- , 0"; transcript1_id "TCONS_00000033"; splice_chain1 ""; transcript2_id "TCONS_00000034"; splice_chain2 "55985,56259";
NW_011934118.1	astalavista	as_event	28269	28392	.	-	.	as_code "1^2- , 0"; transcript1_id "TCONS_00000110"; splice_chain1 ""; transcript2_id "TCONS_00000111"; splice_chain2 "28392,28269";
NW_011934118.1	astalavista	as_event	41160	41473	.	-	.	as_code "1^2- , 0"; transcript1_id "TCONS_00000116"; splice_chain1 ""; transcript2_id "TCONS_00000117"; splice_chain2 "41473,41160";
NW_011934118.1	astalavista	as_event	50103	50304	.	+	.	as_code "1^2- , 0"; transcript1_id "TCONS_00000028"; splice_chain1 "50103,50304"; transcript2_id "TCONS_00000029"; splice_chain2 "";
NW_011934258.1	astalavista	as_event	546671	546797	.	-	.	as_code "1^2- , 0"; transcript1_id "TCONS_00007245"; splice_chain1 ""; transcript2_id "TCONS_00007247"; splice_chain2 "546797,546671";
NW_011934258.1	astalavista	as_event	545428	545630	.	-	.	as_code "1^2- , 0"; transcript1_id "TCONS_00007245"; splice_chain1 "545630,545428"; transcript2_id "TCONS_00007247"; splice_chain2 "";
NW_011934258.1	astalavista	as_event	545894	546018	.	-	.	as_code "1^2- , 0"; transcript1_id "TCONS_00007246"; splice_chain1 "546018,545894"; transcript2_id "TCONS_00007248"; splice_chain2 "";
NW_011934258.1	astalavista	as_event	544710	544820	.	-	.	as_code "1^2- , 0"; transcript1_id "TCONS_00007245"; splice_chain1 "544820,544710"; transcript2_id "TCONS_00007246"; splice_chain2 "";
NW_011934258.1	astalavista	as_event	552264	552428	.	-	.	as_code "1^2- , 0"; transcript1_id "TCONS_00007250"; splice_chain1 "552428,552264"; transcript2_id "TCONS_00007251"; splice_chain2 "";
NW_011934258.1	astalavista	as_event	550677	550923	.	-	.	as_code "1^2- , 0"; transcript1_id "TCONS_00007250"; splice_chain1 "550923,550677"; transcript2_id "TCONS_00007251"; splice_chain2 "";
NW_011934258.1	astalavista	as_event	551401	551519	.	-	.	as_code "1^2- , 0"; transcript1_id "TCONS_00007250"; splice_chain1 "551519,551401"; transcript2_id "TCONS_00007254"; splice_chain2 "";
NW_011934258.1	astalavista	as_event	572279	572508	.	+	.	as_code "1^2- , 0"; transcript1_id "TCONS_00006996"; splice_chain1 "572279,572508"; transcript2_id "TCONS_00006997"; splice_chain2 "";
NW_011934118.1	astalavista	as_event	73079	73377	.	-	.	as_code "1^2- , 0"; transcript1_id "TCONS_00000128"; splice_chain1 ""; transcript2_id "TCONS_00000129"; splice_chain2 "73377,73079";
NW_011934118.1	astalavista	as_event	135308	135401	.	+	.	as_code "1^2- , 0"; transcript1_id "TCONS_00000059"; splice_chain1 "135308,135401"; transcript2_id "TCONS_00000060"; splice_chain2 "";
NW_011934118.1	astalavista	as_event	135776	135881	.	+	.	as_code "1^2- , 0"; transcript1_id "TCONS_00000059"; splice_chain1 "135776,135881"; transcript2_id "TCONS_00000060"; splice_chain2 "";
NW_011934118.1	astalavista	as_event	141942	142151	.	+	.	as_code "1^2- , 0"; transcript1_id "TCONS_00000062"; splice_chain1 "141942,142151"; transcript2_id "TCONS_00000063"; splice_chain2 "";
NW_011934118.1	astalavista	as_event	142670	142796	.	+	.	as_code "1^2- , 0"; transcript1_id "TCONS_00000062"; splice_chain1 ""; transcript2_id "TCONS_00000065"; splice_chain2 "142670,142796";
NW_011934146.1	astalavista	as_event	397525	397731	.	+	.	as_code "1^2- , 0"; transcript1_id "TCONS_00001541"; splice_chain1 ""; transcript2_id "TCONS_00001542"; splice_chain2 "397525,397731";
NW_011934146.1	astalavista	as_event	399138	399232	.	+	.	as_code "1^2- , 0"; transcript1_id "TCONS_00001541"; splice_chain1 ""; transcript2_id "TCONS_00001542"; splice_chain2 "399138,399232";
NW_011934117.1	astalavista	as_event	11120	11378	.	-	.	as_code "1^2- , 0"; transcript1_id "TCONS_00000015"; splice_chain1 "11378,11120"; transcript2_id "TCONS_00000016"; splice_chain2 "";
NW_011934143.1	astalavista	as_event	7841	7988	.	+	.	as_code "1^2- , 0"; transcript1_id "TCONS_00001060"; splice_chain1 "7841,7988"; transcript2_id "TCONS_00001062"; splice_chain2 "";
NW_011934118.1	astalavista	as_event	282296	282627	.	-	.	as_code "1^2- , 0"; transcript1_id "TCONS_00000182"; splice_chain1 "282627,282296"; transcript2_id "TCONS_00000183"; splice_chain2 "";
NW_011934118.1	astalavista	as_event	280659	280712	.	-	.	as_code "1^2- , 0"; transcript1_id "TCONS_00000182"; splice_chain1 "280712,280659"; transcript2_id "TCONS_00000185"; splice_chain2 "";
NW_011934118.1	astalavista	as_event	295831	296024	.	+	.	as_code "1^2- , 0"; transcript1_id "TCONS_00000104"; splice_chain1 "295831,296024"; transcript2_id "TCONS_00000105"; splice_chain2 "";
NW_011934272.1	astalavista	as_event	3918	4010	.	+	.	as_code "1^2- , 0"; transcript1_id "TCONS_00008002"; splice_chain1 ""; transcript2_id "TCONS_00008007"; splice_chain2 "3918,4010";
NW_011934272.1	astalavista	as_event	4510	4727	.	+	.	as_code "1^2- , 0"; transcript1_id "TCONS_00008002"; splice_chain1 "4510,4727"; transcript2_id "TCONS_00008007"; splice_chain2 "";
NW_011934272.1	astalavista	as_event	5022	5188	.	+	.	as_code "1^2- , 0"; transcript1_id "TCONS_00008002"; splice_chain1 ""; transcript2_id "TCONS_00008007"; splice_chain2 "5022,5188";
NW_011934272.1	astalavista	as_event	7450	7568	.	+	.	as_code "1^2- , 0"; transcript1_id "TCONS_00008002"; splice_chain1 ""; transcript2_id "TCONS_00008007"; splice_chain2 "7450,7568";
NW_011934272.1	astalavista	as_event	8354	8589	.	+	.	as_code "1^2- , 0"; transcript1_id "TCONS_00008002"; splice_chain1 "8354,8589"; transcript2_id "TCONS_00008008"; splice_chain2 "";
NW_011934272.1	astalavista	as_event	8354	8571	.	+	.	as_code "1^2- , 0"; transcript1_id "TCONS_00008007"; splice_chain1 "8354,8571"; transcript2_id "TCONS_00008008"; splice_chain2 "";
NW_011934272.1	astalavista	as_event	5289	5592	.	+	.	as_code "1^2- , 0"; transcript1_id "TCONS_00008008"; splice_chain1 ""; transcript2_id "TCONS_00008009"; splice_chain2 "5289,5592";
NW_011934407.1	astalavista	as_event	185164	185371	.	+	.	as_code "1^2- , 0"; transcript1_id "TCONS_00011189"; splice_chain1 ""; transcript2_id "TCONS_00011190"; splice_chain2 "185164,185371";
NW_011934407.1	astalavista	as_event	188847	189182	.	+	.	as_code "1^2- , 0"; transcript1_id "TCONS_00011189"; splice_chain1 ""; transcript2_id "TCONS_00011190"; splice_chain2 "188847,189182";
NW_011934407.1	astalavista	as_event	174043	174175	.	-	.	as_code "1^2- , 0"; transcript1_id "TCONS_00011256"; splice_chain1 "174175,174043"; transcript2_id "TCONS_00011257"; splice_chain2 "";
NW_011934407.1	astalavista	as_event	148569	148634	.	+	.	as_code "1^2- , 0"; transcript1_id "TCONS_00011181"; splice_chain1 ""; transcript2_id "TCONS_00011182"; splice_chain2 "148569,148634";
NW_011934407.1	astalavista	as_event	110740	110901	.	-	.	as_code "1^2- , 0"; transcript1_id "TCONS_00011235"; splice_chain1 "110901,110740"; transcript2_id "TCONS_00011237"; splice_chain2 "";
NW_011934407.1	astalavista	as_event	78159	78247	.	-	.	as_code "1^2- , 0"; transcript1_id "TCONS_00011222"; splice_chain1 ""; transcript2_id "TCONS_00011223"; splice_chain2 "78247,78159";
NW_011934407.1	astalavista	as_event	73956	74096	.	-	.	as_code "1^2- , 0"; transcript1_id "TCONS_00011222"; splice_chain1 "74096,73956"; transcript2_id "TCONS_00011223"; splice_chain2 "";
NW_011934407.1	astalavista	as_event	71468	71654	.	-	.	as_code "1^2- , 0"; transcript1_id "TCONS_00011222"; splice_chain1 ""; transcript2_id "TCONS_00011225"; splice_chain2 "71654,71468";
NW_011934407.1	astalavista	as_event	73956	74120	.	-	.	as_code "1^2- , 0"; transcript1_id "TCONS_00011223"; splice_chain1 ""; transcript2_id "TCONS_00011226"; splice_chain2 "74120,73956";
NW_011934155.1	astalavista	as_event	62898	63237	.	-	.	as_code "1^2- , 0"; transcript1_id "TCONS_00001735"; splice_chain1 ""; transcript2_id "TCONS_00001737"; splice_chain2 "63237,62898";
NW_011934155.1	astalavista	as_event	21193	21323	.	-	.	as_code "1^2- , 0"; transcript1_id "TCONS_00001722"; splice_chain1 "21323,21193"; transcript2_id "TCONS_00001725"; splice_chain2 "";
NW_011934155.1	astalavista	as_event	39752	39987	.	-	.	as_code "1^2- , 0"; transcript1_id "TCONS_00001729"; splice_chain1 "39987,39752"; transcript2_id "TCONS_00001731"; splice_chain2 "";
NW_011934272.1	astalavista	as_event	15920	16049	.	-	.	as_code "1^2- , 0"; transcript1_id "TCONS_00008028"; splice_chain1 "16049,15920"; transcript2_id "TCONS_00008031"; splice_chain2 "";
NW_011934258.1	astalavista	as_event	654145	654355	.	+	.	as_code "1^2- , 0"; transcript1_id "TCONS_00007019"; splice_chain1 "654145,654355"; transcript2_id "TCONS_00007020"; splice_chain2 "";
NW_011934258.1	astalavista	as_event	588012	588151	.	-	.	as_code "1^2- , 0"; transcript1_id "TCONS_00007260"; splice_chain1 ""; transcript2_id "TCONS_00007261"; splice_chain2 "588151,588012";
NW_011934258.1	astalavista	as_event	75682	76148	.	+	.	as_code "1^2- , 0"; transcript1_id "TCONS_00006838"; splice_chain1 ""; transcript2_id "TCONS_00006839"; splice_chain2 "75682,76148";
NW_011934209.1	astalavista	as_event	511936	512102	.	+	.	as_code "1^2- , 0"; transcript1_id "TCONS_00003994"; splice_chain1 "511936,512102"; transcript2_id "TCONS_00003996"; splice_chain2 "";
NW_011934209.1	astalavista	as_event	509675	509895	.	+	.	as_code "1^2- , 0"; transcript1_id "TCONS_00003995"; splice_chain1 ""; transcript2_id "TCONS_00003996"; splice_chain2 "509675,509895";
NW_011934258.1	astalavista	as_event	110028	110153	.	-	.	as_code "1^2- , 0"; transcript1_id "TCONS_00007112"; splice_chain1 "110153,110028"; transcript2_id "TCONS_00007113"; splice_chain2 "";
NW_011934258.1	astalavista	as_event	124797	125038	.	-	.	as_code "1^2- , 0"; transcript1_id "TCONS_00007118"; splice_chain1 "125038,124797"; transcript2_id "TCONS_00007117"; splice_chain2 "";
NW_011934258.1	astalavista	as_event	121486	121697	.	+	.	as_code "1^2- , 0"; transcript1_id "TCONS_00006851"; splice_chain1 ""; transcript2_id "TCONS_00006852"; splice_chain2 "121486,121697";
NW_011934209.1	astalavista	as_event	480100	480245	.	+	.	as_code "1^2- , 0"; transcript1_id "TCONS_00003980"; splice_chain1 "480100,480245"; transcript2_id "TCONS_00003981"; splice_chain2 "";
NW_011934258.1	astalavista	as_event	33546	33907	.	-	.	as_code "1^2- , 0"; transcript1_id "TCONS_00007087"; splice_chain1 "33907,33546"; transcript2_id "TCONS_00007086"; splice_chain2 "";
NW_011934258.1	astalavista	as_event	13533	13695	.	-	.	as_code "1^2- , 0"; transcript1_id "TCONS_00007078"; splice_chain1 "13695,13533"; transcript2_id "TCONS_00007079"; splice_chain2 "";
NW_011934258.1	astalavista	as_event	12968	13123	.	-	.	as_code "1^2- , 0"; transcript1_id "TCONS_00007079"; splice_chain1 ""; transcript2_id "TCONS_00007080"; splice_chain2 "13123,12968";
NW_011934258.1	astalavista	as_event	27568	27690	.	+	.	as_code "1^2- , 0"; transcript1_id "TCONS_00006824"; splice_chain1 ""; transcript2_id "TCONS_00006823"; splice_chain2 "27568,27690";
NW_011934258.1	astalavista	as_event	30593	30804	.	+	.	as_code "1^2- , 0"; transcript1_id "TCONS_00006826"; splice_chain1 ""; transcript2_id "TCONS_00006827"; splice_chain2 "30593,30804";
NW_011934258.1	astalavista	as_event	62348	62557	.	+	.	as_code "1^2- , 0"; transcript1_id "TCONS_00006833"; splice_chain1 ""; transcript2_id "TCONS_00006834"; splice_chain2 "62348,62557";
NW_011934258.1	astalavista	as_event	43410	43518	.	-	.	as_code "1^2- , 0"; transcript1_id "TCONS_00007090"; splice_chain1 ""; transcript2_id "TCONS_00007091"; splice_chain2 "43518,43410";
NW_011934258.1	astalavista	as_event	49481	49573	.	-	.	as_code "1^2- , 0"; transcript1_id "TCONS_00007091"; splice_chain1 "49573,49481"; transcript2_id "TCONS_00007093"; splice_chain2 "";
NW_011934258.1	astalavista	as_event	53759	54086	.	+	.	as_code "1^2- , 0"; transcript1_id "TCONS_00006831"; splice_chain1 ""; transcript2_id "TCONS_00006832"; splice_chain2 "53759,54086";
NW_011934124.1	astalavista	as_event	228327	228415	.	+	.	as_code "1^2- , 0"; transcript1_id "TCONS_00000441"; splice_chain1 ""; transcript2_id "TCONS_00000442"; splice_chain2 "228327,228415";
NW_011934124.1	astalavista	as_event	248595	248804	.	-	.	as_code "1^2- , 0"; transcript1_id "TCONS_00000502"; splice_chain1 "248804,248595"; transcript2_id "TCONS_00000503"; splice_chain2 "";
NW_011934124.1	astalavista	as_event	248602	248804	.	-	.	as_code "1^2- , 0"; transcript1_id "TCONS_00000503"; splice_chain1 ""; transcript2_id "TCONS_00000504"; splice_chain2 "248804,248602";
NW_011934241.1	astalavista	as_event	117596	117826	.	-	.	as_code "1^2- , 0"; transcript1_id "TCONS_00005675"; splice_chain1 "117826,117596"; transcript2_id "TCONS_00005676"; splice_chain2 "";
NW_011934241.1	astalavista	as_event	79326	79421	.	+	.	as_code "1^2- , 0"; transcript1_id "TCONS_00005528"; splice_chain1 "79326,79421"; transcript2_id "TCONS_00005530"; splice_chain2 "";
NW_011934241.1	astalavista	as_event	93501	93673	.	+	.	as_code "1^2- , 0"; transcript1_id "TCONS_00005528"; splice_chain1 "93501,93673"; transcript2_id "TCONS_00005530"; splice_chain2 "";
NW_011934241.1	astalavista	as_event	82760	83056	.	+	.	as_code "1^2- , 0"; transcript1_id "TCONS_00005528"; splice_chain1 "82760,83056"; transcript2_id "TCONS_00005532"; splice_chain2 "";
NW_011934241.1	astalavista	as_event	96966	97150	.	+	.	as_code "1^2- , 0"; transcript1_id "TCONS_00005528"; splice_chain1 "96966,97150"; transcript2_id "TCONS_00005534"; splice_chain2 "";
NW_011934241.1	astalavista	as_event	71965	72186	.	-	.	as_code "1^2- , 0"; transcript1_id "TCONS_00005664"; splice_chain1 "72186,71965"; transcript2_id "TCONS_00005665"; splice_chain2 "";
NW_011934241.1	astalavista	as_event	156700	156855	.	+	.	as_code "1^2- , 0"; transcript1_id "TCONS_00005547"; splice_chain1 "156700,156855"; transcript2_id "TCONS_00005548"; splice_chain2 "";
NW_011934241.1	astalavista	as_event	154488	154581	.	+	.	as_code "1^2- , 0"; transcript1_id "TCONS_00005548"; splice_chain1 ""; transcript2_id "TCONS_00005549"; splice_chain2 "154488,154581";
NW_011934241.1	astalavista	as_event	151771	152149	.	-	.	as_code "1^2- , 0"; transcript1_id "TCONS_00005686"; splice_chain1 ""; transcript2_id "TCONS_00005688"; splice_chain2 "152149,151771";
NW_011934241.1	astalavista	as_event	135431	135707	.	+	.	as_code "1^2- , 0"; transcript1_id "TCONS_00005543"; splice_chain1 "135431,135707"; transcript2_id "TCONS_00005544"; splice_chain2 "";
NW_011934241.1	astalavista	as_event	138031	138660	.	-	.	as_code "1^2- , 0"; transcript1_id "TCONS_00005684"; splice_chain1 ""; transcript2_id "TCONS_00005685"; splice_chain2 "138660,138031";
NW_011934209.1	astalavista	as_event	196525	196815	.	+	.	as_code "1^2- , 0"; transcript1_id "TCONS_00003901"; splice_chain1 ""; transcript2_id "TCONS_00003902"; splice_chain2 "196525,196815";
NW_011934442.1	astalavista	as_event	570	759	.	-	.	as_code "1^2- , 0"; transcript1_id "TCONS_00011831"; splice_chain1 "759,570"; transcript2_id "TCONS_00011832"; splice_chain2 "";
NW_011934128.1	astalavista	as_event	4273	4479	.	+	.	as_code "1^2- , 0"; transcript1_id "TCONS_00000659"; splice_chain1 ""; transcript2_id "TCONS_00000660"; splice_chain2 "4273,4479";
NW_011934241.1	astalavista	as_event	18057	18279	.	-	.	as_code "1^2- , 0"; transcript1_id "TCONS_00005644"; splice_chain1 ""; transcript2_id "TCONS_00005645"; splice_chain2 "18279,18057";
NW_011934241.1	astalavista	as_event	54482	54702	.	-	.	as_code "1^2- , 0"; transcript1_id "TCONS_00005656"; splice_chain1 "54702,54482"; transcript2_id "TCONS_00005659"; splice_chain2 "";
NW_011934209.1	astalavista	as_event	386764	386958	.	+	.	as_code "1^2- , 0"; transcript1_id "TCONS_00003953"; splice_chain1 "386764,386958"; transcript2_id "TCONS_00003952"; splice_chain2 "";
NW_011934209.1	astalavista	as_event	396868	397043	.	-	.	as_code "1^2- , 0"; transcript1_id "TCONS_00004116"; splice_chain1 "397043,396868"; transcript2_id "TCONS_00004115"; splice_chain2 "";
NW_011934209.1	astalavista	as_event	395695	395903	.	-	.	as_code "1^2- , 0"; transcript1_id "TCONS_00004116"; splice_chain1 ""; transcript2_id "TCONS_00004115"; splice_chain2 "395903,395695";
NW_011934258.1	astalavista	as_event	216698	216801	.	-	.	as_code "1^2- , 0"; transcript1_id "TCONS_00007140"; splice_chain1 "216801,216698"; transcript2_id "TCONS_00007141"; splice_chain2 "";
NW_011934258.1	astalavista	as_event	215277	215525	.	-	.	as_code "1^2- , 0"; transcript1_id "TCONS_00007141"; splice_chain1 "215525,215277"; transcript2_id "TCONS_00007142"; splice_chain2 "";
NW_011934258.1	astalavista	as_event	199216	199295	.	+	.	as_code "1^2- , 0"; transcript1_id "TCONS_00006872"; splice_chain1 ""; transcript2_id "TCONS_00006873"; splice_chain2 "199216,199295";
NW_011934258.1	astalavista	as_event	238018	238454	.	+	.	as_code "1^2- , 0"; transcript1_id "TCONS_00006880"; splice_chain1 ""; transcript2_id "TCONS_00006882"; splice_chain2 "238018,238454";
NW_011934209.1	astalavista	as_event	370163	370552	.	-	.	as_code "1^2- , 0"; transcript1_id "TCONS_00004108"; splice_chain1 ""; transcript2_id "TCONS_00004109"; splice_chain2 "370552,370163";
NW_011934258.1	astalavista	as_event	245974	246318	.	-	.	as_code "1^2- , 0"; transcript1_id "TCONS_00007152"; splice_chain1 "246318,245974"; transcript2_id "TCONS_00007153"; splice_chain2 "";
NW_011934209.1	astalavista	as_event	324979	325277	.	-	.	as_code "1^2- , 0"; transcript1_id "TCONS_00004092"; splice_chain1 ""; transcript2_id "TCONS_00004093"; splice_chain2 "325277,324979";
NW_011934258.1	astalavista	as_event	185462	185866	.	-	.	as_code "1^2- , 0"; transcript1_id "TCONS_00007134"; splice_chain1 ""; transcript2_id "TCONS_00007135"; splice_chain2 "185866,185462";
NW_011934209.1	astalavista	as_event	274326	274546	.	-	.	as_code "1^2- , 0"; transcript1_id "TCONS_00004080"; splice_chain1 ""; transcript2_id "TCONS_00004082"; splice_chain2 "274546,274326";
NW_011934209.1	astalavista	as_event	304709	304969	.	+	.	as_code "1^2- , 0"; transcript1_id "TCONS_00003927"; splice_chain1 ""; transcript2_id "TCONS_00003926"; splice_chain2 "304709,304969";
NW_011934258.1	astalavista	as_event	166980	167199	.	-	.	as_code "1^2- , 0"; transcript1_id "TCONS_00007127"; splice_chain1 ""; transcript2_id "TCONS_00007128"; splice_chain2 "167199,166980";
NW_011934209.1	astalavista	as_event	283171	283442	.	+	.	as_code "1^2- , 0"; transcript1_id "TCONS_00003916"; splice_chain1 ""; transcript2_id "TCONS_00003918"; splice_chain2 "283171,283442";
NW_011934209.1	astalavista	as_event	298151	298216	.	+	.	as_code "1^2- , 0"; transcript1_id "TCONS_00003921"; splice_chain1 "298151,298216"; transcript2_id "TCONS_00003923"; splice_chain2 "";
NW_011934162.1	astalavista	as_event	274226	274305	.	-	.	as_code "1^2- , 0"; transcript1_id "TCONS_00002088"; splice_chain1 "274305,274226"; transcript2_id "TCONS_00002089"; splice_chain2 "";
NW_011934215.1	astalavista	as_event	169070	169287	.	-	.	as_code "1^2- , 0"; transcript1_id "TCONS_00005039"; splice_chain1 ""; transcript2_id "TCONS_00005040"; splice_chain2 "169287,169070";
NW_011934162.1	astalavista	as_event	234969	235068	.	-	.	as_code "1^2- , 0"; transcript1_id "TCONS_00002080"; splice_chain1 ""; transcript2_id "TCONS_00002081"; splice_chain2 "235068,234969";
NW_011934162.1	astalavista	as_event	244580	244667	.	+	.	as_code "1^2- , 0"; transcript1_id "TCONS_00001973"; splice_chain1 "244580,244667"; transcript2_id "TCONS_00001974"; splice_chain2 "";
NW_011934162.1	astalavista	as_event	213695	213896	.	+	.	as_code "1^2- , 0"; transcript1_id "TCONS_00001965"; splice_chain1 ""; transcript2_id "TCONS_00001966"; splice_chain2 "213695,213896";
NW_011934162.1	astalavista	as_event	248404	248563	.	+	.	as_code "1^2- , 0"; transcript1_id "TCONS_00001977"; splice_chain1 ""; transcript2_id "TCONS_00001978"; splice_chain2 "248404,248563";
NW_011934215.1	astalavista	as_event	227560	227718	.	+	.	as_code "1^2- , 0"; transcript1_id "TCONS_00004954"; splice_chain1 ""; transcript2_id "TCONS_00004955"; splice_chain2 "227560,227718";
NW_011934215.1	astalavista	as_event	214839	215057	.	+	.	as_code "1^2- , 0"; transcript1_id "TCONS_00004951"; splice_chain1 ""; transcript2_id "TCONS_00004952"; splice_chain2 "214839,215057";
NW_011934215.1	astalavista	as_event	250917	251032	.	+	.	as_code "1^2- , 0"; transcript1_id "TCONS_00004964"; splice_chain1 ""; transcript2_id "TCONS_00004963"; splice_chain2 "250917,251032";
NW_011934215.1	astalavista	as_event	252544	252635	.	+	.	as_code "1^2- , 0"; transcript1_id "TCONS_00004964"; splice_chain1 "252544,252635"; transcript2_id "TCONS_00004966"; splice_chain2 "";
NW_011934215.1	astalavista	as_event	255774	256072	.	+	.	as_code "1^2- , 0"; transcript1_id "TCONS_00004964"; splice_chain1 "255774,256072"; transcript2_id "TCONS_00004966"; splice_chain2 "";
NW_011934215.1	astalavista	as_event	259591	259811	.	+	.	as_code "1^2- , 0"; transcript1_id "TCONS_00004964"; splice_chain1 "259591,259811"; transcript2_id "TCONS_00004966"; splice_chain2 "";
NW_011934215.1	astalavista	as_event	259570	259811	.	+	.	as_code "1^2- , 0"; transcript1_id "TCONS_00004963"; splice_chain1 "259570,259811"; transcript2_id "TCONS_00004966"; splice_chain2 "";
NW_011934143.1	astalavista	as_event	476709	476810	.	+	.	as_code "1^2- , 0"; transcript1_id "TCONS_00001196"; splice_chain1 ""; transcript2_id "TCONS_00001199"; splice_chain2 "476709,476810";
NW_011934124.1	astalavista	as_event	119252	119370	.	+	.	as_code "1^2- , 0"; transcript1_id "TCONS_00000406"; splice_chain1 ""; transcript2_id "TCONS_00000407"; splice_chain2 "119252,119370";
NW_011934380.1	astalavista	as_event	82647	83095	.	+	.	as_code "1^2- , 0"; transcript1_id "TCONS_00010451"; splice_chain1 ""; transcript2_id "TCONS_00010452"; splice_chain2 "82647,83095";
NW_011934124.1	astalavista	as_event	208170	208354	.	-	.	as_code "1^2- , 0"; transcript1_id "TCONS_00000489"; splice_chain1 ""; transcript2_id "TCONS_00000490"; splice_chain2 "208354,208170";
NW_011934143.1	astalavista	as_event	489724	489851	.	+	.	as_code "1^2- , 0"; transcript1_id "TCONS_00001204"; splice_chain1 "489724,489851"; transcript2_id "TCONS_00001205"; splice_chain2 "";
NW_011934380.1	astalavista	as_event	6157	6329	.	-	.	as_code "1^2- , 0"; transcript1_id "TCONS_00010458"; splice_chain1 "6329,6157"; transcript2_id "TCONS_00010459"; splice_chain2 "";
NW_011934143.1	astalavista	as_event	539916	540032	.	+	.	as_code "1^2- , 0"; transcript1_id "TCONS_00001222"; splice_chain1 "539916,540032"; transcript2_id "TCONS_00001224"; splice_chain2 "";
NW_011934143.1	astalavista	as_event	542347	542639	.	+	.	as_code "1^2- , 0"; transcript1_id "TCONS_00001222"; splice_chain1 "542347,542639"; transcript2_id "TCONS_00001224"; splice_chain2 "";
NW_011934143.1	astalavista	as_event	526756	526976	.	-	.	as_code "1^2- , 0"; transcript1_id "TCONS_00001403"; splice_chain1 "526976,526756"; transcript2_id "TCONS_00001404"; splice_chain2 "";
NW_011934162.1	astalavista	as_event	22894	23119	.	-	.	as_code "1^2- , 0"; transcript1_id "TCONS_00002023"; splice_chain1 "23119,22894"; transcript2_id "TCONS_00002024"; splice_chain2 "";
NW_011934162.1	astalavista	as_event	22894	23062	.	-	.	as_code "1^2- , 0"; transcript1_id "TCONS_00002024"; splice_chain1 ""; transcript2_id "TCONS_00002026"; splice_chain2 "23062,22894";
NW_011934162.1	astalavista	as_event	60609	60778	.	-	.	as_code "1^2- , 0"; transcript1_id "TCONS_00002035"; splice_chain1 "60778,60609"; transcript2_id "TCONS_00002037"; splice_chain2 "";
NW_011934162.1	astalavista	as_event	58731	58864	.	-	.	as_code "1^2- , 0"; transcript1_id "TCONS_00002035"; splice_chain1 ""; transcript2_id "TCONS_00002036"; splice_chain2 "58864,58731";
NW_011934143.1	astalavista	as_event	557060	557278	.	-	.	as_code "1^2- , 0"; transcript1_id "TCONS_00001411"; splice_chain1 "557278,557060"; transcript2_id "TCONS_00001412"; splice_chain2 "";
NW_011934143.1	astalavista	as_event	592402	592698	.	+	.	as_code "1^2- , 0"; transcript1_id "TCONS_00001236"; splice_chain1 "592402,592698"; transcript2_id "TCONS_00001239"; splice_chain2 "";
NW_011934215.1	astalavista	as_event	313370	313585	.	-	.	as_code "1^2- , 0"; transcript1_id "TCONS_00005073"; splice_chain1 ""; transcript2_id "TCONS_00005074"; splice_chain2 "313585,313370";
NW_011934361.1	astalavista	as_event	36969	37209	.	+	.	as_code "1^2- , 0"; transcript1_id "TCONS_00010212"; splice_chain1 "36969,37209"; transcript2_id "TCONS_00010213"; splice_chain2 "";
NW_011934361.1	astalavista	as_event	37652	37962	.	+	.	as_code "1^2- , 0"; transcript1_id "TCONS_00010212"; splice_chain1 ""; transcript2_id "TCONS_00010214"; splice_chain2 "37652,37962";
NW_011934124.1	astalavista	as_event	32093	32354	.	-	.	as_code "1^2- , 0"; transcript1_id "TCONS_00000461"; splice_chain1 ""; transcript2_id "TCONS_00000462"; splice_chain2 "32354,32093";
NW_011934162.1	astalavista	as_event	100809	100957	.	+	.	as_code "1^2- , 0"; transcript1_id "TCONS_00001926"; splice_chain1 ""; transcript2_id "TCONS_00001928"; splice_chain2 "100809,100957";
NW_011934162.1	astalavista	as_event	106571	107052	.	+	.	as_code "1^2- , 0"; transcript1_id "TCONS_00001927"; splice_chain1 "106571,107052"; transcript2_id "TCONS_00001929"; splice_chain2 "";
NW_011934162.1	astalavista	as_event	108207	108331	.	+	.	as_code "1^2- , 0"; transcript1_id "TCONS_00001927"; splice_chain1 "108207,108331"; transcript2_id "TCONS_00001929"; splice_chain2 "";
NW_011934162.1	astalavista	as_event	104197	104321	.	+	.	as_code "1^2- , 0"; transcript1_id "TCONS_00001928"; splice_chain1 "104197,104321"; transcript2_id "TCONS_00001931"; splice_chain2 "";
NW_011934162.1	astalavista	as_event	105025	105242	.	+	.	as_code "1^2- , 0"; transcript1_id "TCONS_00001929"; splice_chain1 "105025,105242"; transcript2_id "TCONS_00001930"; splice_chain2 "";
NW_011934162.1	astalavista	as_event	81645	81715	.	+	.	as_code "1^2- , 0"; transcript1_id "TCONS_00001916"; splice_chain1 "81645,81715"; transcript2_id "TCONS_00001917"; splice_chain2 "";
NW_011934162.1	astalavista	as_event	79974	80063	.	+	.	as_code "1^2- , 0"; transcript1_id "TCONS_00001919"; splice_chain1 ""; transcript2_id "TCONS_00001918"; splice_chain2 "79974,80063";
NW_011934162.1	astalavista	as_event	85989	86077	.	+	.	as_code "1^2- , 0"; transcript1_id "TCONS_00001919"; splice_chain1 "85989,86077"; transcript2_id "TCONS_00001918"; splice_chain2 "";
NW_011934162.1	astalavista	as_event	79974	80078	.	+	.	as_code "1^2- , 0"; transcript1_id "TCONS_00001919"; splice_chain1 ""; transcript2_id "TCONS_00001917"; splice_chain2 "79974,80078";
NW_011934162.1	astalavista	as_event	84060	84423	.	+	.	as_code "1^2- , 0"; transcript1_id "TCONS_00001919"; splice_chain1 "84060,84423"; transcript2_id "TCONS_00001917"; splice_chain2 "";
NW_011934124.1	astalavista	as_event	78059	78153	.	+	.	as_code "1^2- , 0"; transcript1_id "TCONS_00000394"; splice_chain1 ""; transcript2_id "TCONS_00000395"; splice_chain2 "78059,78153";
NW_011934473.1	astalavista	as_event	24380	24464	.	+	.	as_code "1^2- , 0"; transcript1_id "TCONS_00012275"; splice_chain1 ""; transcript2_id "TCONS_00012276"; splice_chain2 "24380,24464";
NW_011934473.1	astalavista	as_event	39771	39958	.	-	.	as_code "1^2- , 0"; transcript1_id "TCONS_00012350"; splice_chain1 "39958,39771"; transcript2_id "TCONS_00012351"; splice_chain2 "";
NW_011934473.1	astalavista	as_event	38447	38570	.	-	.	as_code "1^2- , 0"; transcript1_id "TCONS_00012350"; splice_chain1 "38570,38447"; transcript2_id "TCONS_00012351"; splice_chain2 "";
NW_011934473.1	astalavista	as_event	39797	40014	.	-	.	as_code "1^2- , 0"; transcript1_id "TCONS_00012351"; splice_chain1 ""; transcript2_id "TCONS_00012355"; splice_chain2 "40014,39797";
NW_011934124.1	astalavista	as_event	57175	57275	.	+	.	as_code "1^2- , 0"; transcript1_id "TCONS_00000385"; splice_chain1 ""; transcript2_id "TCONS_00000386"; splice_chain2 "57175,57275";
NW_011934473.1	astalavista	as_event	10001	10130	.	-	.	as_code "1^2- , 0"; transcript1_id "TCONS_00012338"; splice_chain1 ""; transcript2_id "TCONS_00012337"; splice_chain2 "10130,10001";
NW_011934473.1	astalavista	as_event	9020	9117	.	-	.	as_code "1^2- , 0"; transcript1_id "TCONS_00012338"; splice_chain1 "9117,9020"; transcript2_id "TCONS_00012339"; splice_chain2 "";
NW_011934473.1	astalavista	as_event	2264	2427	.	-	.	as_code "1^2- , 0"; transcript1_id "TCONS_00012338"; splice_chain1 ""; transcript2_id "TCONS_00012340"; splice_chain2 "2427,2264";
NW_011934162.1	astalavista	as_event	175829	176232	.	-	.	as_code "1^2- , 0"; transcript1_id "TCONS_00002064"; splice_chain1 ""; transcript2_id "TCONS_00002065"; splice_chain2 "176232,175829";
NW_011934233.1	astalavista	as_event	16502	16605	.	-	.	as_code "1^2- , 0"; transcript1_id "TCONS_00005414"; splice_chain1 "16605,16502"; transcript2_id "TCONS_00005415"; splice_chain2 "";
NW_011934159.1	astalavista	as_event	246431	246522	.	+	.	as_code "1^2- , 0"; transcript1_id "TCONS_00001822"; splice_chain1 ""; transcript2_id "TCONS_00001824"; splice_chain2 "246431,246522";
NW_011934159.1	astalavista	as_event	182831	182960	.	-	.	as_code "1^2- , 0"; transcript1_id "TCONS_00001878"; splice_chain1 "182960,182831"; transcript2_id "TCONS_00001879"; splice_chain2 "";
NW_011934159.1	astalavista	as_event	180610	180701	.	-	.	as_code "1^2- , 0"; transcript1_id "TCONS_00001878"; splice_chain1 "180701,180610"; transcript2_id "TCONS_00001879"; splice_chain2 "";
NW_011934159.1	astalavista	as_event	193149	193381	.	-	.	as_code "1^2- , 0"; transcript1_id "TCONS_00001883"; splice_chain1 ""; transcript2_id "TCONS_00001882"; splice_chain2 "193381,193149";
NW_011934159.1	astalavista	as_event	194912	195005	.	+	.	as_code "1^2- , 0"; transcript1_id "TCONS_00001813"; splice_chain1 "194912,195005"; transcript2_id "TCONS_00001814"; splice_chain2 "";
NW_011934159.1	astalavista	as_event	168091	168267	.	-	.	as_code "1^2- , 0"; transcript1_id "TCONS_00001874"; splice_chain1 "168267,168091"; transcript2_id "TCONS_00001875"; splice_chain2 "";
NW_011934159.1	astalavista	as_event	127664	127760	.	+	.	as_code "1^2- , 0"; transcript1_id "TCONS_00001796"; splice_chain1 ""; transcript2_id "TCONS_00001803"; splice_chain2 "127664,127760";
NW_011934159.1	astalavista	as_event	117281	117386	.	+	.	as_code "1^2- , 0"; transcript1_id "TCONS_00001800"; splice_chain1 "117281,117386"; transcript2_id "TCONS_00001801"; splice_chain2 "";
NW_011934473.1	astalavista	as_event	55362	55606	.	+	.	as_code "1^2- , 0"; transcript1_id "TCONS_00012284"; splice_chain1 ""; transcript2_id "TCONS_00012285"; splice_chain2 "55362,55606";
NW_011934473.1	astalavista	as_event	56592	56695	.	+	.	as_code "1^2- , 0"; transcript1_id "TCONS_00012284"; splice_chain1 ""; transcript2_id "TCONS_00012285"; splice_chain2 "56592,56695";
NW_011934473.1	astalavista	as_event	174029	174203	.	-	.	as_code "1^2- , 0"; transcript1_id "TCONS_00012376"; splice_chain1 "174203,174029"; transcript2_id "TCONS_00012378"; splice_chain2 "";
NW_011934159.1	astalavista	as_event	31225	31270	.	-	.	as_code "1^2- , 0"; transcript1_id "TCONS_00001835"; splice_chain1 ""; transcript2_id "TCONS_00001836"; splice_chain2 "31270,31225";
NW_011934473.1	astalavista	as_event	156495	156716	.	+	.	as_code "1^2- , 0"; transcript1_id "TCONS_00012296"; splice_chain1 ""; transcript2_id "TCONS_00012297"; splice_chain2 "156495,156716";
NW_011934473.1	astalavista	as_event	119352	119578	.	-	.	as_code "1^2- , 0"; transcript1_id "TCONS_00012365"; splice_chain1 "119578,119352"; transcript2_id "TCONS_00012367"; splice_chain2 "";
NW_011934473.1	astalavista	as_event	109787	109869	.	-	.	as_code "1^2- , 0"; transcript1_id "TCONS_00012365"; splice_chain1 "109869,109787"; transcript2_id "TCONS_00012367"; splice_chain2 "";
NW_011934473.1	astalavista	as_event	83587	83690	.	-	.	as_code "1^2- , 0"; transcript1_id "TCONS_00012365"; splice_chain1 "83690,83587"; transcript2_id "TCONS_00012367"; splice_chain2 "";
NW_011934473.1	astalavista	as_event	79398	79456	.	-	.	as_code "1^2- , 0"; transcript1_id "TCONS_00012365"; splice_chain1 "79456,79398"; transcript2_id "TCONS_00012367"; splice_chain2 "";
NW_011934473.1	astalavista	as_event	250671	250757	.	+	.	as_code "1^2- , 0"; transcript1_id "TCONS_00012322"; splice_chain1 ""; transcript2_id "TCONS_00012323"; splice_chain2 "250671,250757";
NW_011934473.1	astalavista	as_event	252154	252243	.	+	.	as_code "1^2- , 0"; transcript1_id "TCONS_00012322"; splice_chain1 ""; transcript2_id "TCONS_00012323"; splice_chain2 "252154,252243";
NW_011934473.1	astalavista	as_event	259048	259150	.	-	.	as_code "1^2- , 0"; transcript1_id "TCONS_00012402"; splice_chain1 "259150,259048"; transcript2_id "TCONS_00012403"; splice_chain2 "";
NW_011934473.1	astalavista	as_event	254702	254797	.	-	.	as_code "1^2- , 0"; transcript1_id "TCONS_00012402"; splice_chain1 ""; transcript2_id "TCONS_00012403"; splice_chain2 "254797,254702";
NW_011934473.1	astalavista	as_event	254018	254103	.	-	.	as_code "1^2- , 0"; transcript1_id "TCONS_00012402"; splice_chain1 ""; transcript2_id "TCONS_00012404"; splice_chain2 "254103,254018";
NW_011934473.1	astalavista	as_event	256340	256427	.	-	.	as_code "1^2- , 0"; transcript1_id "TCONS_00012402"; splice_chain1 ""; transcript2_id "TCONS_00012405"; splice_chain2 "256427,256340";
NW_011934473.1	astalavista	as_event	270641	270876	.	+	.	as_code "1^2- , 0"; transcript1_id "TCONS_00012326"; splice_chain1 "270641,270876"; transcript2_id "TCONS_00012329"; splice_chain2 "";
NW_011934129.1	astalavista	as_event	215425	215650	.	-	.	as_code "1^2- , 0"; transcript1_id "TCONS_00000785"; splice_chain1 ""; transcript2_id "TCONS_00000786"; splice_chain2 "215650,215425";
NW_011934129.1	astalavista	as_event	213988	214242	.	-	.	as_code "1^2- , 0"; transcript1_id "TCONS_00000785"; splice_chain1 ""; transcript2_id "TCONS_00000786"; splice_chain2 "214242,213988";
NW_011934129.1	astalavista	as_event	223321	223575	.	+	.	as_code "1^2- , 0"; transcript1_id "TCONS_00000724"; splice_chain1 "223321,223575"; transcript2_id "TCONS_00000725"; splice_chain2 "";
NW_011934129.1	astalavista	as_event	225098	225221	.	-	.	as_code "1^2- , 0"; transcript1_id "TCONS_00000790"; splice_chain1 "225221,225098"; transcript2_id "TCONS_00000791"; splice_chain2 "";
NW_011934473.1	astalavista	as_event	240468	240848	.	+	.	as_code "1^2- , 0"; transcript1_id "TCONS_00012319"; splice_chain1 ""; transcript2_id "TCONS_00012320"; splice_chain2 "240468,240848";
NW_011934233.1	astalavista	as_event	30487	30834	.	-	.	as_code "1^2- , 0"; transcript1_id "TCONS_00005419"; splice_chain1 ""; transcript2_id "TCONS_00005420"; splice_chain2 "30834,30487";
NW_011934233.1	astalavista	as_event	42229	42347	.	+	.	as_code "1^2- , 0"; transcript1_id "TCONS_00005402"; splice_chain1 "42229,42347"; transcript2_id "TCONS_00005404"; splice_chain2 "";
NW_011934482.1	astalavista	as_event	46905	46977	.	-	.	as_code "1^2- , 0"; transcript1_id "TCONS_00012890"; splice_chain1 "46977,46905"; transcript2_id "TCONS_00012891"; splice_chain2 "";
NW_011934482.1	astalavista	as_event	70400	70729	.	+	.	as_code "1^2- , 0"; transcript1_id "TCONS_00012848"; splice_chain1 ""; transcript2_id "TCONS_00012850"; splice_chain2 "70400,70729";
NW_011934213.1	astalavista	as_event	589616	589870	.	-	.	as_code "1^2- , 0"; transcript1_id "TCONS_00004752"; splice_chain1 ""; transcript2_id "TCONS_00004753"; splice_chain2 "589870,589616";
NW_011934213.1	astalavista	as_event	584189	584284	.	+	.	as_code "1^2- , 0"; transcript1_id "TCONS_00004459"; splice_chain1 ""; transcript2_id "TCONS_00004461"; splice_chain2 "584189,584284";
NW_011934213.1	astalavista	as_event	583788	584062	.	+	.	as_code "1^2- , 0"; transcript1_id "TCONS_00004461"; splice_chain1 ""; transcript2_id "TCONS_00004460"; splice_chain2 "583788,584062";
NW_011934213.1	astalavista	as_event	567261	567490	.	+	.	as_code "1^2- , 0"; transcript1_id "TCONS_00004455"; splice_chain1 "567261,567490"; transcript2_id "TCONS_00004456"; splice_chain2 "";
NW_011934213.1	astalavista	as_event	555218	555423	.	-	.	as_code "1^2- , 0"; transcript1_id "TCONS_00004745"; splice_chain1 "555423,555218"; transcript2_id "TCONS_00004746"; splice_chain2 "";
NW_011934177.1	astalavista	as_event	716	1011	.	+	.	as_code "1^2- , 0"; transcript1_id "TCONS_00002298"; splice_chain1 "716,1011"; transcript2_id "TCONS_00002299"; splice_chain2 "";
NW_011934482.1	astalavista	as_event	75698	75763	.	-	.	as_code "1^2- , 0"; transcript1_id "TCONS_00012902"; splice_chain1 "75763,75698"; transcript2_id "TCONS_00012903"; splice_chain2 "";
NW_011934482.1	astalavista	as_event	98745	98992	.	+	.	as_code "1^2- , 0"; transcript1_id "TCONS_00012855"; splice_chain1 "98745,98992"; transcript2_id "TCONS_00012856"; splice_chain2 "";
NW_011934204.1	astalavista	as_event	472864	473258	.	-	.	as_code "1^2- , 0"; transcript1_id "TCONS_00003344"; splice_chain1 ""; transcript2_id "TCONS_00003345"; splice_chain2 "473258,472864";
NW_011934215.1	astalavista	as_event	97059	97243	.	+	.	as_code "1^2- , 0"; transcript1_id "TCONS_00004923"; splice_chain1 ""; transcript2_id "TCONS_00004922"; splice_chain2 "97059,97243";
NW_011934215.1	astalavista	as_event	98669	98787	.	+	.	as_code "1^2- , 0"; transcript1_id "TCONS_00004923"; splice_chain1 ""; transcript2_id "TCONS_00004922"; splice_chain2 "98669,98787";
NW_011934215.1	astalavista	as_event	123640	123889	.	-	.	as_code "1^2- , 0"; transcript1_id "TCONS_00005019"; splice_chain1 ""; transcript2_id "TCONS_00005020"; splice_chain2 "123889,123640";
NW_011934215.1	astalavista	as_event	67986	68184	.	+	.	as_code "1^2- , 0"; transcript1_id "TCONS_00004909"; splice_chain1 "67986,68184"; transcript2_id "TCONS_00004912"; splice_chain2 "";
NW_011934215.1	astalavista	as_event	86655	86873	.	-	.	as_code "1^2- , 0"; transcript1_id "TCONS_00005007"; splice_chain1 ""; transcript2_id "TCONS_00005006"; splice_chain2 "86873,86655";
NW_011934215.1	astalavista	as_event	18488	18618	.	+	.	as_code "1^2- , 0"; transcript1_id "TCONS_00004898"; splice_chain1 "18488,18618"; transcript2_id "TCONS_00004899"; splice_chain2 "";
NW_011934215.1	astalavista	as_event	17852	18058	.	+	.	as_code "1^2- , 0"; transcript1_id "TCONS_00004898"; splice_chain1 "17852,18058"; transcript2_id "TCONS_00004901"; splice_chain2 "";
NW_011934215.1	astalavista	as_event	19376	19595	.	+	.	as_code "1^2- , 0"; transcript1_id "TCONS_00004898"; splice_chain1 "19376,19595"; transcript2_id "TCONS_00004902"; splice_chain2 "";
NW_011934215.1	astalavista	as_event	40612	40754	.	+	.	as_code "1^2- , 0"; transcript1_id "TCONS_00004904"; splice_chain1 "40612,40754"; transcript2_id "TCONS_00004906"; splice_chain2 "";
NW_011934265.1	astalavista	as_event	32192	32291	.	-	.	as_code "1^2- , 0"; transcript1_id "TCONS_00007462"; splice_chain1 ""; transcript2_id "TCONS_00007463"; splice_chain2 "32291,32192";
NW_011934265.1	astalavista	as_event	14898	15217	.	+	.	as_code "1^2- , 0"; transcript1_id "TCONS_00007402"; splice_chain1 ""; transcript2_id "TCONS_00007403"; splice_chain2 "14898,15217";
NW_011934213.1	astalavista	as_event	837367	837560	.	+	.	as_code "1^2- , 0"; transcript1_id "TCONS_00004531"; splice_chain1 ""; transcript2_id "TCONS_00004532"; splice_chain2 "837367,837560";
NW_011934265.1	astalavista	as_event	17527	17582	.	-	.	as_code "1^2- , 0"; transcript1_id "TCONS_00007460"; splice_chain1 ""; transcript2_id "TCONS_00007461"; splice_chain2 "17582,17527";
NW_011934213.1	astalavista	as_event	865669	865896	.	-	.	as_code "1^2- , 0"; transcript1_id "TCONS_00004819"; splice_chain1 "865896,865669"; transcript2_id "TCONS_00004823"; splice_chain2 "";
NW_011934321.1	astalavista	as_event	26008	26072	.	+	.	as_code "1^2- , 0"; transcript1_id "TCONS_00008921"; splice_chain1 "26008,26072"; transcript2_id "TCONS_00008922"; splice_chain2 "";
NW_011934321.1	astalavista	as_event	7256	7373	.	+	.	as_code "1^2- , 0"; transcript1_id "TCONS_00008916"; splice_chain1 "7256,7373"; transcript2_id "TCONS_00008917"; splice_chain2 "";
NW_011934321.1	astalavista	as_event	12236	12897	.	-	.	as_code "1^2- , 0"; transcript1_id "TCONS_00009095"; splice_chain1 ""; transcript2_id "TCONS_00009096"; splice_chain2 "12897,12236";
NW_011934265.1	astalavista	as_event	59472	59895	.	-	.	as_code "1^2- , 0"; transcript1_id "TCONS_00007473"; splice_chain1 ""; transcript2_id "TCONS_00007474"; splice_chain2 "59895,59472";
NW_011934213.1	astalavista	as_event	781770	782134	.	+	.	as_code "1^2- , 0"; transcript1_id "TCONS_00004520"; splice_chain1 "781770,782134"; transcript2_id "TCONS_00004522"; splice_chain2 "";
NW_011934122.1	astalavista	as_event	99845	100126	.	-	.	as_code "1^2- , 0"; transcript1_id "TCONS_00000335"; splice_chain1 "100126,99845"; transcript2_id "TCONS_00000338"; splice_chain2 "";
NW_011934122.1	astalavista	as_event	70588	70901	.	-	.	as_code "1^2- , 0"; transcript1_id "TCONS_00000331"; splice_chain1 ""; transcript2_id "TCONS_00000332"; splice_chain2 "70901,70588";
NW_011934122.1	astalavista	as_event	76284	76379	.	+	.	as_code "1^2- , 0"; transcript1_id "TCONS_00000277"; splice_chain1 "76284,76379"; transcript2_id "TCONS_00000278"; splice_chain2 "";
NW_011934122.1	astalavista	as_event	83658	83760	.	+	.	as_code "1^2- , 0"; transcript1_id "TCONS_00000277"; splice_chain1 "83658,83760"; transcript2_id "TCONS_00000278"; splice_chain2 "";
NW_011934122.1	astalavista	as_event	76284	76366	.	+	.	as_code "1^2- , 0"; transcript1_id "TCONS_00000278"; splice_chain1 ""; transcript2_id "TCONS_00000281"; splice_chain2 "76284,76366";
NW_011934213.1	astalavista	as_event	766379	766655	.	+	.	as_code "1^2- , 0"; transcript1_id "TCONS_00004513"; splice_chain1 "766379,766655"; transcript2_id "TCONS_00004514"; splice_chain2 "";
NW_011934213.1	astalavista	as_event	758533	758724	.	-	.	as_code "1^2- , 0"; transcript1_id "TCONS_00004795"; splice_chain1 "758724,758533"; transcript2_id "TCONS_00004796"; splice_chain2 "";
NW_011934213.1	astalavista	as_event	757075	757295	.	-	.	as_code "1^2- , 0"; transcript1_id "TCONS_00004795"; splice_chain1 ""; transcript2_id "TCONS_00004796"; splice_chain2 "757295,757075";
NW_011934213.1	astalavista	as_event	758682	758848	.	-	.	as_code "1^2- , 0"; transcript1_id "TCONS_00004796"; splice_chain1 ""; transcript2_id "TCONS_00004797"; splice_chain2 "758848,758682";
NW_011934321.1	astalavista	as_event	62793	63087	.	-	.	as_code "1^2- , 0"; transcript1_id "TCONS_00009112"; splice_chain1 ""; transcript2_id "TCONS_00009113"; splice_chain2 "63087,62793";
NW_011934321.1	astalavista	as_event	78854	79074	.	-	.	as_code "1^2- , 0"; transcript1_id "TCONS_00009118"; splice_chain1 ""; transcript2_id "TCONS_00009119"; splice_chain2 "79074,78854";
NW_011934321.1	astalavista	as_event	83207	83307	.	-	.	as_code "1^2- , 0"; transcript1_id "TCONS_00009119"; splice_chain1 ""; transcript2_id "TCONS_00009120"; splice_chain2 "83307,83207";
NW_011934122.1	astalavista	as_event	121948	122036	.	+	.	as_code "1^2- , 0"; transcript1_id "TCONS_00000295"; splice_chain1 ""; transcript2_id "TCONS_00000296"; splice_chain2 "121948,122036";
NW_011934213.1	astalavista	as_event	707972	708069	.	-	.	as_code "1^2- , 0"; transcript1_id "TCONS_00004783"; splice_chain1 "708069,707972"; transcript2_id "TCONS_00004784"; splice_chain2 "";
NW_011934213.1	astalavista	as_event	716659	716744	.	-	.	as_code "1^2- , 0"; transcript1_id "TCONS_00004784"; splice_chain1 ""; transcript2_id "TCONS_00004787"; splice_chain2 "716744,716659";
NW_011934213.1	astalavista	as_event	731633	731727	.	+	.	as_code "1^2- , 0"; transcript1_id "TCONS_00004504"; splice_chain1 ""; transcript2_id "TCONS_00004505"; splice_chain2 "731633,731727";
NW_011934122.1	astalavista	as_event	12570	12779	.	-	.	as_code "1^2- , 0"; transcript1_id "TCONS_00000312"; splice_chain1 "12779,12570"; transcript2_id "TCONS_00000313"; splice_chain2 "";
NW_011934370.1	astalavista	as_event	48193	48636	.	+	.	as_code "1^2- , 0"; transcript1_id "TCONS_00010381"; splice_chain1 ""; transcript2_id "TCONS_00010382"; splice_chain2 "48193,48636";
NW_011934204.1	astalavista	as_event	408825	408994	.	-	.	as_code "1^2- , 0"; transcript1_id "TCONS_00003327"; splice_chain1 "408994,408825"; transcript2_id "TCONS_00003328"; splice_chain2 "";
NW_011934370.1	astalavista	as_event	67484	67632	.	-	.	as_code "1^2- , 0"; transcript1_id "TCONS_00010404"; splice_chain1 ""; transcript2_id "TCONS_00010405"; splice_chain2 "67632,67484";
NW_011934213.1	astalavista	as_event	630145	630347	.	-	.	as_code "1^2- , 0"; transcript1_id "TCONS_00004766"; splice_chain1 ""; transcript2_id "TCONS_00004767"; splice_chain2 "630347,630145";
NW_011934482.1	astalavista	as_event	147592	147815	.	-	.	as_code "1^2- , 0"; transcript1_id "TCONS_00012923"; splice_chain1 ""; transcript2_id "TCONS_00012924"; splice_chain2 "147815,147592";
NW_011934213.1	astalavista	as_event	603060	603393	.	-	.	as_code "1^2- , 0"; transcript1_id "TCONS_00004758"; splice_chain1 ""; transcript2_id "TCONS_00004759"; splice_chain2 "603393,603060";
NW_011934213.1	astalavista	as_event	617808	617918	.	+	.	as_code "1^2- , 0"; transcript1_id "TCONS_00004477"; splice_chain1 "617808,617918"; transcript2_id "TCONS_00004480"; splice_chain2 "";
NW_011934482.1	astalavista	as_event	179076	179180	.	-	.	as_code "1^2- , 0"; transcript1_id "TCONS_00012934"; splice_chain1 "179180,179076"; transcript2_id "TCONS_00012935"; splice_chain2 "";
NW_011934482.1	astalavista	as_event	178439	178540	.	-	.	as_code "1^2- , 0"; transcript1_id "TCONS_00012934"; splice_chain1 "178540,178439"; transcript2_id "TCONS_00012935"; splice_chain2 "";
NW_011934482.1	astalavista	as_event	178439	178592	.	-	.	as_code "1^2- , 0"; transcript1_id "TCONS_00012935"; splice_chain1 ""; transcript2_id "TCONS_00012936"; splice_chain2 "178592,178439";
NW_011934331.1	astalavista	as_event	17074	17483	.	+	.	as_code "1^2- , 0"; transcript1_id "TCONS_00009585"; splice_chain1 "17074,17483"; transcript2_id "TCONS_00009584"; splice_chain2 "";
[truncated: 3,229 more rows]
