# Supplementary material for: Integrative analysis of gene expression and alternative splicing in microalgae grown under heterotrophic condition
Source: PLoS One. 2020 Jun 17;15(6):e0234710. doi: 10.1371/journal.pone.0234710 (PMC7299362; doi:10.1371/journal.pone.0234710)
Supplement: S3 Table — (XLSX) [file pone.0234710.s003.xlsx]

## Sheet: Sheet1
Supplementary file 3: top 10 up-regulated and down-regulated genes and their function annotations on hour 3, hour 6, hour 12, hour 24, and hour 72
	Hour 3							hour 6											hour 12											hour 24											hour 72
	Up regulated	Tag ID	Gene ID	log2FoldChange	P-value	annotation		Up regulated	Tag ID	Gene ID	log2FoldChange	P-value	annotation						Up regulated	Gene ID	log2FoldChange	P-value	annotation							Up regulated	Tag ID	Gene ID	log2FoldChange	P-value	annotation						Up regulated	Tag ID	Gene ID	log2FoldChange	P-value	annotation
	gene937	F751_6023	23617414	4.76566	0.0177491	hypothetical protein		gene4229	F751_6654	23618045	9.97282	0	Ammonium transporter 1 member 3						gene5106	23616782	5.52838	0.00743903	hypothetical protein							gene4229	F751_6654	23618045	10.3736	0	Ammonium transporter 1 member 3						gene4229	F751_6654	23618045	10.2969	0	Ammonium transporter 1 member 3
	gene4902	F751_4611	23616002	4.80949	5.36219e-27	hypothetical protein		gene2854	F751_0904	23612295	7.37452	0	Uric acid-xanthine permease						gene4699	23612702	5.5838	3.1096e-131	Purple acid phosphatase 15							gene6150	F751_0072	23611463	9.08985	0	hypothetical protein						gene2854	F751_0904	23612295	8.38791	0	Uric acid-xanthine permease
	gene1920	F751_3154	23614545	4.85212	1.58392e-59	hypothetical protein		gene2853	F751_0903	23612294	7.00099	5.06627e-158	Putative purine permease						gene3570	23617623	5.89978	2.41909e-174	hypothetical protein							gene6151	F751_0073	23611464	8.55858	3.3388e-189	LRR receptor-like serine/threonine-protein kinase GSO2						gene2853	F751_0903	23612294	8.03642	4.27292e-201	Putative purine permease
	gene6817	F751_3247	23614638	5.24855	2.47044e-169	Ferric reductase transmembrane component 1		gene5106	F751_5391	23616782	6.89048	7.00845e-05	hypothetical protein						gene6151	23611464	6.19858	5.15919e-206	LRR receptor-like serine/threonine-protein kinase GSO2							gene2853	F751_0903	23612294	8.53022	2.70102e-268	Putative purine permease						gene6061	F751_5364	23616755	7.31594	5.95292e-06	hypothetical protein
	gene4636	F751_5698	23617089	5.66646	8.34376e-06	hypothetical protein		gene6061	F751_5364	23616755	6.40365	0.000447967	hypothetical protein						gene6150	23611463	6.64977	0	hypothetical protein							gene2854	F751_0904	23612295	8.43529	0	Uric acid-xanthine permease						gene4699	F751_1311	23612702	6.3524	7.8981e-160	Purple acid phosphatase 15
	gene4699	F751_1311	23612702	5.90593	1.86373e-76	Purple acid phosphatase 15		gene4699	F751_1311	23612702	6.27747	1.32643e-56	Purple acid phosphatase 15						gene6205	23611707	6.70469	1.47468e-05	hypothetical protein							gene6205	F751_0316	23611707	6.30647	6.08862e-05	hypothetical protein						gene6150	F751_0072	23611463	5.55582	4.32887e-206	hypothetical protein
	gene1880	F751_3114	23614505	6.40969	0.00149509	hypothetical protein		gene937	F751_6023	23617414	5.58039	0.000994422	hypothetical protein						gene2853	23612294	7.1284	4.31735e-188	Putative purine permease							gene3193	F751_2545	23613936	6.29292	1.59003e-169	hypothetical protein						gene5464	F751_5446	23616837	5.19887	0	Amino acid permease 2
	gene5106	F751_5391	23616782	7.25701	4.01239e-05	hypothetical protein		gene6151	F751_0073	23611464	5.36419	4.35261e-246	LRR receptor-like serine/threonine-protein kinase GSO2						gene6061	23616755	7.35322	7.21584e-06	hypothetical protein							gene4699	F751_1311	23612702	5.99718	1.27771e-153	Purple acid phosphatase 15						gene3728	F751_4732	23616123	4.86756	1.25105e-11	hypothetical protein
	gene6061	F751_5364	23616755	7.25742	4.32425e-05	hypothetical protein		gene6150	F751_0072	23611463	5.34785	2.52085e-199	hypothetical protein						gene2854	23612295	7.49562	0	Uric acid-xanthine permease							gene6152	F751_0074	23611465	5.05231	1.16627e-106	hypothetical protein						gene4638	F751_5700	23617091	4.83089	0	Cell division cycle protein 20-like protein
	gene4229	F751_6654	23618045	8.48193	7.34978e-304	Ammonium transporter 1 member 3		gene4902	F751_4611	23616002	5.22706	9.46775e-43	hypothetical protein						gene4229	23618045	10.0773	0	Ammonium transporter 1 member 3							gene6764	F751_5469	23616860	5.03724	0	Adenine/guanine permease AZG1						Down-regulated	#N/A	#N/A			#N/A
	Down-regulated							Down-regulated											Down-regulated											Down-regulated	#N/A	#N/A			#N/A						gene4079	F751_2134	23613525	-8.30069	0	Calcium-transporting ATPase PAT1
	gene1565	F751_1348	23612739	-12.1306	3.75156e-32	hypothetical protein		gene3205	F751_2557	23613948	-9.54443	7.81436e-232	Homogentisate 1,2-dioxygenase						gene6048	23616742	-12.975	2.85059e-19	hypothetical protein							gene4794	F751_4503	23615894	-7.77935	1.04769e-07	hypothetical protein						gene3169	F751_2521	23613912	-8.87418	7.81656e-18	hypothetical protein
	gene2105	F751_2339	23613730	-11.3545	4.83468e-15	hypothetical protein		gene6371	F751_3560	23614951	-9.58914	7.88683e-113	Vacuolar amino acid transporter 5						gene6883	23612999	-12.401	1.97521e-19	Superoxide dismutase [Mn], mitochondrial							gene2609	F751_2004	23613395	-7.91008	0	hypothetical protein						gene1565	F751_1348	23612739	-8.88269	1.15448e-144	hypothetical protein
	gene6883	F751_1608	23612999	-10.3544	5.11798e-182	Superoxide dismutase [Mn], mitochondrial		gene4795	F751_4504	23615895	-9.77344	2.60842e-11	hypothetical protein						gene1565	23612739	-10.6988	4.63193e-11	hypothetical protein							gene5570	F751_0654	23612045	-8.05143	4.98322e-83	hypothetical protein						gene4974	F751_1190	23612581	-9.47945	2.18169e-29	hypothetical protein
	gene6048	F751_5351	23616742	-10.2537	2.97333e-23	hypothetical protein		gene783	F751_1013	23612404	-9.8772	7.46062e-52	hypothetical protein						gene4537	23613634	-10.1955	2.68159e-23	putative inactive purple acid phosphatase 2							gene86	F751_4278	23615669	-8.08441	2.25899e-59	GATA-binding factor 1-A						gene2810	F751_4003	23615394	-10.5024	0	hypothetical protein
	gene151	F751_6730	23618121	-9.85254	1.1342e-122	hypothetical protein		gene6741	F751_3713	23615104	-9.91423	0	Uncharacterized protein						gene4795	23615895	-9.96016	1.01586e-11	hypothetical protein							gene6821	F751_3251	23614642	-8.13464	4.88465e-184	Superoxide-generating NADPH oxidase heavy chain subunit B						gene6821	F751_3251	23614642	-10.7332	1.50926e-280	Superoxide-generating NADPH oxidase heavy chain subunit B
	gene1566	F751_1349	23612740	-9.76379	5.35386e-77	hypothetical protein		gene6048	F751_5351	23616742	-10.3473	6.59372e-24	hypothetical protein						gene6821	23614642	-9.41422	0	Superoxide-generating NADPH oxidase heavy chain subunit B							gene1565	F751_1348	23612739	-8.21638	0	hypothetical protein						gene6883	F751_1608	23612999	-12.5234	2.69544e-66	Superoxide dismutase [Mn], mitochondrial
	gene5525	F751_5259	23616650	-9.74521	2.42057e-111	putative glycerol uptake facilitator protein		gene6821	F751_3251	23614642	-10.6252	2.5824e-33	Superoxide-generating NADPH oxidase heavy chain subunit B						gene4791	23615891	-9.27836	6.52632e-261	hypothetical protein							gene4536	F751_2242	23613633	-8.42604	3.62586e-37	hypothetical protein						gene6048	F751_5351	23616742	-12.692	1.90342e-18	hypothetical protein
	gene4795	F751_4504	23615895	-9.68167	6.07013e-11	hypothetical protein		gene6883	F751_1608	23612999	-11.2968	1.02329e-131	Superoxide dismutase [Mn], mitochondrial						gene5570	23612045	-9.12167	0	hypothetical protein							gene4397	F751_4916	23616307	-9.44997	1.18413e-54	H(+)/hexose cotransporter 2						gene4973	F751_1189	23612580	-13.0371	2.11681e-19	hypothetical protein
	gene6617	F751_6491	23617882	-9.36015	2.73623e-10	hypothetical protein		gene1565	F751_1348	23612739	-11.6395	5.84641e-44	hypothetical protein						gene4536	23613633	-9.03811	1.67507e-18	hypothetical protein							gene6883	F751_1608	23612999	-9.45275	4.48494e-39	Superoxide dismutase [Mn], mitochondrial						gene4397	F751_4916	23616307	-16.9449	1.02239e-31	H(+)/hexose cotransporter 2
	gene2669	F751_6138	23617529	-9.33017	3.96588e-86	Long-chain-alcohol oxidase FAO1		gene1783	F751_5142	23616533	-12.2513	2.64496e-17	hypothetical protein						gene2810	23615394	-9.0101	0	hypothetical protein							gene6048	F751_5351	23616742	-11.2442	5.81543e-28	hypothetical protein
