# Supplementary material for: Integrative analysis of gene expression and alternative splicing in microalgae grown under heterotrophic condition
Source: PLoS One. 2020 Jun 17;15(6):e0234710. doi: 10.1371/journal.pone.0234710 (PMC7299362; doi:10.1371/journal.pone.0234710)
Supplement: S4 Table — (XLSX) [file pone.0234710.s004.xlsx]

## Sheet: Sheet1
suplementary file 4:identified DAS genes based on differential exon usage at five time points after transition to heterotrophic condition
hour 3							hour 6							hour 12							hour 24							hour 72
geneID	chr	start	end	total_exons	exon_changes		geneID	chr	start	end	total_exons	exon_changes		geneID	chr	start	end	total_exons	exon_changes		geneID	chr	start	end	total_exons	exon_changes		geneID	chr	start	end	total_exons	exon_changes
gene10	NW_011934118.1	14870	15959	3	1		gene10	NW_011934118.1	14870	15959	3	2		gene10	NW_011934118.1	14870	15959	3	1		gene1000	NW_011934159.1	179932	186714	16	7		gene10	NW_011934118.1	14870	15959	3	1
gene1000	NW_011934159.1	179932	186714	16	7		gene1000	NW_011934159.1	179932	186714	16	11		gene1000	NW_011934159.1	179932	186714	16	14		gene1002	NW_011934159.1	192022	194552	5	1		gene1000	NW_011934159.1	179932	186714	16	7
gene1002	NW_011934159.1	192022	194552	5	4		gene1002	NW_011934159.1	192022	194552	5	5		gene1002	NW_011934159.1	192022	194552	5	4		gene1005	NW_011934159.1	200421	229617	80	9		gene1002	NW_011934159.1	192022	194552	5	4
gene1003	NW_011934159.1	195038	196034	3	2		gene1003	NW_011934159.1	195038	196034	3	2		gene1003	NW_011934159.1	195038	196034	3	2		gene1012	NW_011934159.1	240372	246595	15	1		gene1003	NW_011934159.1	195038	196034	3	2
gene1005	NW_011934159.1	200421	229617	80	20		gene1005	NW_011934159.1	200421	229617	80	15		gene1005	NW_011934159.1	200421	229617	80	10		gene1019	NW_011934162.1	26696	28122	5	1		gene1005	NW_011934159.1	200421	229617	80	9
gene1007	NW_011934159.1	231425	232527	3	2		gene1007	NW_011934159.1	231425	232527	3	2		gene1007	NW_011934159.1	231425	232527	3	2		gene1023	NW_011934162.1	36285	37462	3	1		gene1007	NW_011934159.1	231425	232527	3	2
gene101	NW_011934118.1	295438	298190	7	2		gene1009	NW_011934159.1	234081	236056	3	1		gene1009	NW_011934159.1	234081	236056	3	1		gene1026	NW_011934162.1	44785	50720	11	1		gene1009	NW_011934159.1	234081	236056	3	2
gene1010	NW_011934159.1	235070	237347	2	2		gene101	NW_011934118.1	295438	298190	7	5		gene101	NW_011934118.1	295438	298190	7	6		gene1029	NW_011934162.1	57420	61070	7	2		gene101	NW_011934118.1	295438	298190	7	3
gene1012	NW_011934159.1	240372	246595	15	10		gene1010	NW_011934159.1	235070	237347	2	2		gene1010	NW_011934159.1	235070	237347	2	2		gene104	NW_011934120.1	8516	23929	52	1		gene1010	NW_011934159.1	235070	237347	2	2
gene1013	NW_011934161.1	507	1275	2	2		gene1011	NW_011934159.1	237504	239218	6	4		gene1011	NW_011934159.1	237504	239218	6	1		gene1040	NW_011934162.1	89446	97991	17	5		gene1012	NW_011934159.1	240372	246595	15	9
gene1015	NW_011934162.1	5620	7214	3	3		gene1012	NW_011934159.1	240372	246595	15	7		gene1012	NW_011934159.1	240372	246595	15	8		gene1041	NW_011934162.1	98487	111616	26	16		gene1015	NW_011934162.1	5620	7214	3	2
gene1017	NW_011934162.1	13080	17060	11	1		gene1015	NW_011934162.1	5620	7214	3	2		gene1014	NW_011934162.1	1005	5318	6	2		gene106	NW_011934120.1	26924	28422	6	1		gene1017	NW_011934162.1	13080	17060	11	2
gene1018	NW_011934162.1	21836	26012	10	3		gene1017	NW_011934162.1	13080	17060	11	4		gene1015	NW_011934162.1	5620	7214	3	3		gene1060	NW_011934162.1	155980	160956	13	4		gene1018	NW_011934162.1	21836	26012	10	2
gene1019	NW_011934162.1	26696	28122	5	4		gene1018	NW_011934162.1	21836	26012	10	3		gene1016	NW_011934162.1	9060	12206	10	1		gene1063	NW_011934162.1	169790	171382	7	1		gene1019	NW_011934162.1	26696	28122	5	5
gene102	NW_011934120.1	5328	6357	4	1		gene1019	NW_011934162.1	26696	28122	5	4		gene1018	NW_011934162.1	21836	26012	10	3		gene107	NW_011934120.1	28910	42375	33	1		gene102	NW_011934120.1	5328	6357	4	1
gene1020	NW_011934162.1	28873	30695	5	5		gene102	NW_011934120.1	5328	6357	4	1		gene1019	NW_011934162.1	26696	28122	5	5		gene1079	NW_011934162.1	218605	219406	4	1		gene1020	NW_011934162.1	28873	30695	5	5
gene1021	NW_011934162.1	31151	33288	5	3		gene1020	NW_011934162.1	28873	30695	5	5		gene102	NW_011934120.1	5328	6357	4	1		gene1081	NW_011934162.1	221133	225746	12	12		gene1021	NW_011934162.1	31151	33288	5	3
gene1023	NW_011934162.1	36285	37462	3	2		gene1021	NW_011934162.1	31151	33288	5	2		gene1020	NW_011934162.1	28873	30695	5	5		gene1085	NW_011934162.1	236041	242711	4	4		gene1022	NW_011934162.1	33530	34244	3	2
gene1024	NW_011934162.1	38454	40770	5	2		gene1022	NW_011934162.1	33530	34244	3	2		gene1021	NW_011934162.1	31151	33288	5	2		gene1099	NW_011934162.1	273461	278546	13	3		gene1023	NW_011934162.1	36285	37462	3	2
gene1026	NW_011934162.1	44785	50720	11	2		gene1023	NW_011934162.1	36285	37462	3	2		gene1022	NW_011934162.1	33530	34244	3	2		gene1104	NW_011934162.1	288762	290528	4	2		gene1024	NW_011934162.1	38454	40770	5	2
gene1028	NW_011934162.1	53623	56761	8	1		gene1024	NW_011934162.1	38454	40770	5	1		gene1023	NW_011934162.1	36285	37462	3	2		gene1110	NW_011934162.1	303916	306517	7	1		gene1025	NW_011934162.1	41023	42661	5	1
gene1029	NW_011934162.1	57420	61070	7	5		gene1025	NW_011934162.1	41023	42661	5	1		gene1024	NW_011934162.1	38454	40770	5	1		gene1111	NW_011934162.1	306933	310012	6	1		gene1026	NW_011934162.1	44785	50720	11	4
gene1031	NW_011934162.1	64663	68498	7	4		gene1026	NW_011934162.1	44785	50720	11	2		gene1025	NW_011934162.1	41023	42661	5	2		gene1115	NW_011934162.1	317050	320762	6	5		gene1028	NW_011934162.1	53623	56761	8	2
gene1033	NW_011934162.1	70239	72035	4	3		gene1028	NW_011934162.1	53623	56761	8	3		gene1026	NW_011934162.1	44785	50720	11	2		gene1124	NW_011934162.1	341507	347894	13	13		gene1029	NW_011934162.1	57420	61070	7	6
gene1036	NW_011934162.1	76299	82605	14	4		gene1029	NW_011934162.1	57420	61070	7	7		gene1028	NW_011934162.1	53623	56761	8	3		gene113	NW_011934120.1	52126	58615	15	5		gene1031	NW_011934162.1	64663	68498	7	4
gene1037	NW_011934162.1	82899	86106	7	5		gene1031	NW_011934162.1	64663	68498	7	2		gene1029	NW_011934162.1	57420	61070	7	7		gene1134	NW_011934163.1	3692	10634	8	3		gene1033	NW_011934162.1	70239	72035	4	4
gene1038	NW_011934162.1	86514	88199	5	1		gene1033	NW_011934162.1	70239	72035	4	4		gene1031	NW_011934162.1	64663	68498	7	5		gene1135	NW_011934163.1	11100	17535	7	1		gene1036	NW_011934162.1	76299	82605	14	5
gene104	NW_011934120.1	8516	23929	52	10		gene1036	NW_011934162.1	76299	82605	14	4		gene1033	NW_011934162.1	70239	72035	4	4		gene1142	NW_011934163.1	27625	30760	4	1		gene1037	NW_011934162.1	82899	86106	7	6
gene1040	NW_011934162.1	89446	97991	17	6		gene1037	NW_011934162.1	82899	86106	7	7		gene1034	NW_011934162.1	72589	74364	3	2		gene1144	NW_011934163.1	31292	35870	7	1		gene1038	NW_011934162.1	86514	88199	5	1
gene1041	NW_011934162.1	98487	111616	26	18		gene1038	NW_011934162.1	86514	88199	5	1		gene1036	NW_011934162.1	76299	82605	14	4		gene1154	NW_011934163.1	56702	57669	3	3		gene104	NW_011934120.1	8516	23929	52	5
gene1042	NW_011934162.1	111722	113298	5	1		gene104	NW_011934120.1	8516	23929	52	14		gene1037	NW_011934162.1	82899	86106	7	6		gene1158	NW_011934163.1	66025	72848	19	9		gene1040	NW_011934162.1	89446	97991	17	10
gene1043	NW_011934162.1	114118	115245	4	2		gene1040	NW_011934162.1	89446	97991	17	13		gene1039	NW_011934162.1	88318	89097	3	1		gene116	NW_011934120.1	66183	71115	15	2		gene1041	NW_011934162.1	98487	111616	26	8
gene1044	NW_011934162.1	115562	117069	5	2		gene1041	NW_011934162.1	98487	111616	26	11		gene104	NW_011934120.1	8516	23929	52	20		gene1161	NW_011934163.1	78044	81476	9	1		gene1042	NW_011934162.1	111722	113298	5	1
gene1048	NW_011934162.1	127626	128577	5	1		gene1042	NW_011934162.1	111722	113298	5	1		gene1040	NW_011934162.1	89446	97991	17	13		gene1181	NW_011934167.1	44587	47394	4	2		gene1044	NW_011934162.1	115562	117069	5	1
gene1049	NW_011934162.1	128908	133380	9	1		gene1043	NW_011934162.1	114118	115245	4	2		gene1041	NW_011934162.1	98487	111616	26	16		gene1198	NW_011934167.1	104295	107003	4	4		gene1045	NW_011934162.1	117266	123671	17	3
gene1050	NW_011934162.1	136377	138588	7	3		gene1044	NW_011934162.1	115562	117069	5	3		gene1042	NW_011934162.1	111722	113298	5	1		gene1200	NW_011934167.1	110351	112602	7	1		gene1046	NW_011934162.1	123984	126553	3	1
gene1055	NW_011934162.1	143948	146551	8	1		gene1045	NW_011934162.1	117266	123671	17	5		gene1043	NW_011934162.1	114118	115245	4	2		gene1206	NW_011934168.1	5899	10196	9	1		gene1049	NW_011934162.1	128908	133380	9	3
gene1058	NW_011934162.1	149612	151808	4	2		gene1049	NW_011934162.1	128908	133380	9	2		gene1044	NW_011934162.1	115562	117069	5	2		gene1207	NW_011934168.1	10428	11845	5	1		gene105	NW_011934120.1	24260	26329	6	3
gene1059	NW_011934162.1	152183	154309	5	1		gene105	NW_011934120.1	24260	26329	6	2		gene1049	NW_011934162.1	128908	133380	9	3		gene1217	NW_011934168.1	30193	32914	5	1		gene1050	NW_011934162.1	136377	138588	7	2
gene1060	NW_011934162.1	155980	160956	13	2		gene1050	NW_011934162.1	136377	138588	7	2		gene105	NW_011934120.1	24260	26329	6	2		gene122	NW_011934120.1	100209	106797	18	1		gene1054	NW_011934162.1	141719	142894	3	1
gene1063	NW_011934162.1	169790	171382	7	1		gene1054	NW_011934162.1	141719	142894	3	2		gene1050	NW_011934162.1	136377	138588	7	1		gene1239	NW_011934185.1	51845	56489	10	10		gene1055	NW_011934162.1	143948	146551	8	4
gene1066	NW_011934162.1	175494	177526	5	2		gene1055	NW_011934162.1	143948	146551	8	3		gene1055	NW_011934162.1	143948	146551	8	7		gene1247	NW_011934185.1	76552	80306	10	1		gene1058	NW_011934162.1	149612	151808	4	2
gene1067	NW_011934162.1	179603	181374	5	2		gene1058	NW_011934162.1	149612	151808	4	1		gene1058	NW_011934162.1	149612	151808	4	2		gene1256	NW_011934185.1	101802	107077	6	4		gene1060	NW_011934162.1	155980	160956	13	7
gene107	NW_011934120.1	28910	42375	33	1		gene106	NW_011934120.1	26924	28422	6	1		gene1059	NW_011934162.1	152183	154309	5	1		gene1257	NW_011934185.1	104668	106142	3	1		gene1061	NW_011934162.1	163048	166663	12	1
gene1070	NW_011934162.1	185519	190468	13	4		gene1060	NW_011934162.1	155980	160956	13	1		gene1060	NW_011934162.1	155980	160956	13	7		gene1264	NW_011934185.1	121884	124656	8	1		gene1063	NW_011934162.1	169790	171382	7	2
gene1075	NW_011934162.1	205487	210977	15	2		gene1061	NW_011934162.1	163048	166663	12	1		gene1061	NW_011934162.1	163048	166663	12	2		gene1278	NW_011934187.1	30573	31846	4	1		gene1065	NW_011934162.1	173666	174961	5	2
gene1077	NW_011934162.1	211411	214630	11	4		gene1063	NW_011934162.1	169790	171382	7	2		gene1067	NW_011934162.1	179603	181374	5	1		gene1285	NW_011934187.1	46059	56424	11	6		gene1068	NW_011934162.1	181807	184090	6	1
gene1078	NW_011934162.1	215102	217259	6	3		gene1066	NW_011934162.1	175494	177526	5	4		gene107	NW_011934120.1	28910	42375	33	2		gene1286	NW_011934187.1	49575	54088	11	1		gene107	NW_011934120.1	28910	42375	33	3
gene1079	NW_011934162.1	218605	219406	4	2		gene1067	NW_011934162.1	179603	181374	5	2		gene1070	NW_011934162.1	185519	190468	13	8		gene1295	NW_011934187.1	81164	92924	19	5		gene1070	NW_011934162.1	185519	190468	13	8
gene1081	NW_011934162.1	221133	225746	12	12		gene1068	NW_011934162.1	181807	184090	6	1		gene1071	NW_011934162.1	190809	192963	6	2		gene130	NW_011934120.1	129281	132626	9	2		gene1074	NW_011934162.1	201793	203670	6	2
gene1082	NW_011934162.1	225884	227772	7	2		gene107	NW_011934120.1	28910	42375	33	10		gene1075	NW_011934162.1	205487	210977	15	4		gene1303	NW_011934187.1	111867	122739	21	7		gene1075	NW_011934162.1	205487	210977	15	4
gene1085	NW_011934162.1	236041	242711	4	2		gene1070	NW_011934162.1	185519	190468	13	6		gene1077	NW_011934162.1	211411	214630	11	6		gene1317	NW_011934187.1	153457	160305	15	1		gene1076	NW_011934162.1	207301	207913	2	2
gene1088	NW_011934162.1	248537	250401	6	1		gene1071	NW_011934162.1	190809	192963	6	4		gene1078	NW_011934162.1	215102	217259	6	4		gene1318	NW_011934187.1	160701	165873	17	1		gene1077	NW_011934162.1	211411	214630	11	6
gene1090	NW_011934162.1	250586	253841	11	2		gene1074	NW_011934162.1	201793	203670	6	1		gene1081	NW_011934162.1	221133	225746	12	12		gene1326	NW_011934187.1	190355	195782	14	12		gene1078	NW_011934162.1	215102	217259	6	3
gene1092	NW_011934162.1	254879	257195	7	1		gene1075	NW_011934162.1	205487	210977	15	6		gene1082	NW_011934162.1	225884	227772	7	2		gene1333	NW_011934187.1	211469	216090	8	5		gene1081	NW_011934162.1	221133	225746	12	6
gene1093	NW_011934162.1	257302	261808	8	5		gene1077	NW_011934162.1	211411	214630	11	6		gene1084	NW_011934162.1	234036	235244	4	1		gene134	NW_011934120.1	140711	146710	12	8		gene1082	NW_011934162.1	225884	227772	7	4
gene1094	NW_011934162.1	262423	263889	3	3		gene1078	NW_011934162.1	215102	217259	6	3		gene1085	NW_011934162.1	236041	242711	4	4		gene1375	NW_011934187.1	319941	323143	3	1		gene1084	NW_011934162.1	234036	235244	4	1
gene1096	NW_011934162.1	266550	270130	10	1		gene1079	NW_011934162.1	218605	219406	4	2		gene1087	NW_011934162.1	246741	248232	6	1		gene1376	NW_011934187.1	324871	326458	2	2		gene1085	NW_011934162.1	236041	242711	4	4
gene1097	NW_011934162.1	270642	272315	4	1		gene1081	NW_011934162.1	221133	225746	12	11		gene1088	NW_011934162.1	248537	250401	6	1		gene1392	NW_011934187.1	364336	365698	4	1		gene1088	NW_011934162.1	248537	250401	6	1
gene1099	NW_011934162.1	273461	278546	13	11		gene1082	NW_011934162.1	225884	227772	7	1		gene1090	NW_011934162.1	250586	253841	11	3		gene1422	NW_011934187.1	437614	438045	2	2		gene1090	NW_011934162.1	250586	253841	11	3
gene11	NW_011934118.1	16290	17247	5	3		gene1085	NW_011934162.1	236041	242711	4	2		gene1092	NW_011934162.1	254879	257195	7	2		gene1423	NW_011934187.1	438718	442848	3	2		gene1093	NW_011934162.1	257302	261808	8	5
gene110	NW_011934120.1	45107	46625	5	4		gene1088	NW_011934162.1	248537	250401	6	1		gene1093	NW_011934162.1	257302	261808	8	4		gene1424	NW_011934187.1	444031	445570	6	3		gene1094	NW_011934162.1	262423	263889	3	3
gene1101	NW_011934162.1	280451	282581	2	2		gene1090	NW_011934162.1	250586	253841	11	1		gene1094	NW_011934162.1	262423	263889	3	3		gene1429	NW_011934187.1	456164	458612	7	1		gene1095	NW_011934162.1	264122	266033	6	1
gene1103	NW_011934162.1	287233	288588	4	2		gene1093	NW_011934162.1	257302	261808	8	4		gene1095	NW_011934162.1	264122	266033	6	1		gene143	NW_011934122.1	23682	25876	8	1		gene1096	NW_011934162.1	266550	270130	10	7
gene1104	NW_011934162.1	288762	290528	4	2		gene1094	NW_011934162.1	262423	263889	3	3		gene1096	NW_011934162.1	266550	270130	10	7		gene1430	NW_011934187.1	458804	459287	2	1		gene1097	NW_011934162.1	270642	272315	4	2
gene1105	NW_011934162.1	291504	293430	5	1		gene1095	NW_011934162.1	264122	266033	6	1		gene1097	NW_011934162.1	270642	272315	4	2		gene1438	NW_011934189.1	3105	8463	13	6		gene1099	NW_011934162.1	273461	278546	13	3
gene1108	NW_011934162.1	300923	302784	4	3		gene1096	NW_011934162.1	266550	270130	10	7		gene1099	NW_011934162.1	273461	278546	13	7		gene1450	NW_011934189.1	43456	45547	4	1		gene11	NW_011934118.1	16290	17247	5	1
gene1110	NW_011934162.1	303916	306517	7	4		gene1097	NW_011934162.1	270642	272315	4	2		gene11	NW_011934118.1	16290	17247	5	2		gene1454	NW_011934190.1	5516	9890	10	1		gene110	NW_011934120.1	45107	46625	5	3
gene1111	NW_011934162.1	306933	310012	6	3		gene1099	NW_011934162.1	273461	278546	13	5		gene110	NW_011934120.1	45107	46625	5	3		gene1455	NW_011934190.1	12163	18309	10	1		gene1100	NW_011934162.1	278778	280117	5	1
gene1112	NW_011934162.1	310423	312678	5	1		gene11	NW_011934118.1	16290	17247	5	2		gene1103	NW_011934162.1	287233	288588	4	3		gene146	NW_011934122.1	28671	31297	9	1		gene1103	NW_011934162.1	287233	288588	4	3
gene1113	NW_011934162.1	313031	314334	3	1		gene110	NW_011934120.1	45107	46625	5	3		gene1104	NW_011934162.1	288762	290528	4	3		gene1466	NW_011934190.1	62658	64368	6	1		gene1104	NW_011934162.1	288762	290528	4	3
gene1114	NW_011934162.1	315072	316657	4	2		gene1103	NW_011934162.1	287233	288588	4	2		gene1108	NW_011934162.1	300923	302784	4	1		gene1471	NW_011934190.1	80067	81304	4	1		gene1108	NW_011934162.1	300923	302784	4	3
gene1115	NW_011934162.1	317050	320762	6	2		gene1104	NW_011934162.1	288762	290528	4	3		gene1110	NW_011934162.1	303916	306517	7	1		gene1492	NW_011934190.1	126149	134230	25	1		gene1110	NW_011934162.1	303916	306517	7	4
gene1116	NW_011934162.1	321026	326138	5	3		gene1107	NW_011934162.1	298310	300618	5	1		gene1111	NW_011934162.1	306933	310012	6	5		gene1504	NW_011934196.1	12794	17725	9	4		gene1111	NW_011934162.1	306933	310012	6	3
gene1118	NW_011934162.1	326653	328899	6	4		gene1108	NW_011934162.1	300923	302784	4	1		gene1112	NW_011934162.1	310423	312678	5	5		gene1507	NW_011934196.1	26112	38804	31	9		gene1112	NW_011934162.1	310423	312678	5	4
gene1120	NW_011934162.1	332571	335507	8	6		gene1109	NW_011934162.1	302917	303530	3	1		gene1114	NW_011934162.1	315072	316657	4	2		gene151	NW_011934122.1	49581	51395	5	3		gene1115	NW_011934162.1	317050	320762	6	2
gene1122	NW_011934162.1	337109	337993	2	2		gene1110	NW_011934162.1	303916	306517	7	3		gene1115	NW_011934162.1	317050	320762	6	6		gene1510	NW_011934196.1	43693	45897	7	5		gene1116	NW_011934162.1	321026	326138	5	3
gene1123	NW_011934162.1	338496	340986	5	3		gene1111	NW_011934162.1	306933	310012	6	5		gene1116	NW_011934162.1	321026	326138	5	4		gene1517	NW_011934196.1	62277	63024	3	1		gene1118	NW_011934162.1	326653	328899	6	3
gene1124	NW_011934162.1	341507	347894	13	13		gene1112	NW_011934162.1	310423	312678	5	3		gene1118	NW_011934162.1	326653	328899	6	3		gene1522	NW_011934196.1	70800	74242	7	1		gene1120	NW_011934162.1	332571	335507	8	4
gene1125	NW_011934162.1	348330	354266	7	3		gene1113	NW_011934162.1	313031	314334	3	1		gene1120	NW_011934162.1	332571	335507	8	5		gene1523	NW_011934196.1	74629	78957	7	4		gene1122	NW_011934162.1	337109	337993	2	2
gene1129	NW_011934162.1	362372	363769	3	3		gene1114	NW_011934162.1	315072	316657	4	1		gene1122	NW_011934162.1	337109	337993	2	2		gene1526	NW_011934196.1	83562	88911	12	12		gene1123	NW_011934162.1	338496	340986	5	5
gene1130	NW_011934162.1	364176	367009	6	3		gene1115	NW_011934162.1	317050	320762	6	6		gene1123	NW_011934162.1	338496	340986	5	3		gene1531	NW_011934196.1	99455	104463	17	17		gene1124	NW_011934162.1	341507	347894	13	9
gene1131	NW_011934162.1	367137	368579	4	2		gene1116	NW_011934162.1	321026	326138	5	3		gene1124	NW_011934162.1	341507	347894	13	11		gene1550	NW_011934200.1	23430	29058	11	1		gene1125	NW_011934162.1	348330	354266	7	6
gene1132	NW_011934162.1	369418	378537	13	3		gene1118	NW_011934162.1	326653	328899	6	3		gene1125	NW_011934162.1	348330	354266	7	4		gene1557	NW_011934200.1	52538	57323	11	11		gene1126	NW_011934162.1	355145	356239	3	1
gene1133	NW_011934163.1	1294	3234	4	2		gene1120	NW_011934162.1	332571	335507	8	4		gene1126	NW_011934162.1	355145	356239	3	1		gene1564	NW_011934200.1	77411	79888	4	1		gene1129	NW_011934162.1	362372	363769	3	3
gene1134	NW_011934163.1	3692	10634	8	4		gene1122	NW_011934162.1	337109	337993	2	2		gene1129	NW_011934162.1	362372	363769	3	3		gene157	NW_011934122.1	61470	67137	14	14		gene113	NW_011934120.1	52126	58615	15	8
gene1135	NW_011934163.1	11100	17535	7	3		gene1123	NW_011934162.1	338496	340986	5	4		gene113	NW_011934120.1	52126	58615	15	6		gene1574	NW_011934200.1	111082	113613	6	6		gene1130	NW_011934162.1	364176	367009	6	3
gene1137	NW_011934163.1	18264	21717	8	3		gene1124	NW_011934162.1	341507	347894	13	13		gene1130	NW_011934162.1	364176	367009	6	2		gene158	NW_011934122.1	67438	72816	12	1		gene1132	NW_011934162.1	369418	378537	13	7
gene1139	NW_011934163.1	22173	23735	5	1		gene1125	NW_011934162.1	348330	354266	7	4		gene1131	NW_011934162.1	367137	368579	4	2		gene1589	NW_011934200.1	136898	137760	3	2		gene1133	NW_011934163.1	1294	3234	4	2
gene1142	NW_011934163.1	27625	30760	4	2		gene1126	NW_011934162.1	355145	356239	3	1		gene1132	NW_011934162.1	369418	378537	13	5		gene1597	NW_011934200.1	160019	164532	10	1		gene1134	NW_011934163.1	3692	10634	8	5
gene1144	NW_011934163.1	31292	35870	7	5		gene1129	NW_011934162.1	362372	363769	3	3		gene1133	NW_011934163.1	1294	3234	4	2		gene1598	NW_011934200.1	164845	166064	4	1		gene1135	NW_011934163.1	11100	17535	7	4
gene1146	NW_011934163.1	39246	41329	8	2		gene113	NW_011934120.1	52126	58615	15	1		gene1134	NW_011934163.1	3692	10634	8	2		gene1599	NW_011934200.1	166087	168302	9	9		gene1136	NW_011934163.1	15327	16696	4	1
gene1147	NW_011934163.1	41636	43651	6	5		gene1130	NW_011934162.1	364176	367009	6	2		gene1135	NW_011934163.1	11100	17535	7	5		gene1605	NW_011934200.1	186191	186715	3	2		gene1137	NW_011934163.1	18264	21717	8	2
gene1149	NW_011934163.1	44197	47844	12	3		gene1131	NW_011934162.1	367137	368579	4	2		gene1137	NW_011934163.1	18264	21717	8	4		gene161	NW_011934122.1	76235	83166	13	3		gene1141	NW_011934163.1	25382	26737	5	5
gene1150	NW_011934163.1	48402	53210	11	4		gene1132	NW_011934162.1	369418	378537	13	5		gene1139	NW_011934163.1	22173	23735	5	2		gene1610	NW_011934200.1	204537	208673	9	7		gene1142	NW_011934163.1	27625	30760	4	2
gene1151	NW_011934163.1	54383	56433	4	2		gene1133	NW_011934163.1	1294	3234	4	3		gene1141	NW_011934163.1	25382	26737	5	4		gene1611	NW_011934200.1	208865	212275	10	1		gene1144	NW_011934163.1	31292	35870	7	6
gene1154	NW_011934163.1	56702	57669	3	2		gene1134	NW_011934163.1	3692	10634	8	5		gene1142	NW_011934163.1	27625	30760	4	2		gene1627	NW_011934200.1	259211	274366	33	15		gene1145	NW_011934163.1	36846	38867	5	1
gene1155	NW_011934163.1	58088	61237	9	4		gene1135	NW_011934163.1	11100	17535	7	4		gene1144	NW_011934163.1	31292	35870	7	7		gene1634	NW_011934204.1	14819	27919	31	24		gene1146	NW_011934163.1	39246	41329	8	4
gene1156	NW_011934163.1	61430	62676	4	1		gene1137	NW_011934163.1	18264	21717	8	4		gene1145	NW_011934163.1	36846	38867	5	2		gene1659	NW_011934204.1	107727	116874	17	1		gene1147	NW_011934163.1	41636	43651	6	5
gene1157	NW_011934163.1	63686	65820	7	1		gene1139	NW_011934163.1	22173	23735	5	1		gene1146	NW_011934163.1	39246	41329	8	3		gene1676	NW_011934204.1	174822	176115	4	1		gene1149	NW_011934163.1	44197	47844	12	2
gene1158	NW_011934163.1	66025	72848	19	9		gene1142	NW_011934163.1	27625	30760	4	2		gene1147	NW_011934163.1	41636	43651	6	5		gene1677	NW_011934204.1	177044	179524	9	9		gene1150	NW_011934163.1	48402	53210	11	4
gene1161	NW_011934163.1	78044	81476	9	6		gene1144	NW_011934163.1	31292	35870	7	7		gene1149	NW_011934163.1	44197	47844	12	2		gene1684	NW_011934204.1	197562	202246	11	1		gene1151	NW_011934163.1	54383	56433	4	2
gene1163	NW_011934163.1	85814	90473	11	7		gene1146	NW_011934163.1	39246	41329	8	4		gene1150	NW_011934163.1	48402	53210	11	3		gene169	NW_011934122.1	97438	100511	8	7		gene1154	NW_011934163.1	56702	57669	3	2
gene1164	NW_011934163.1	90778	92014	5	3		gene1147	NW_011934163.1	41636	43651	6	5		gene1151	NW_011934163.1	54383	56433	4	3		gene1701	NW_011934204.1	247344	248796	5	1		gene1155	NW_011934163.1	58088	61237	9	1
gene1166	NW_011934163.1	92214	100582	22	9		gene1149	NW_011934163.1	44197	47844	12	4		gene1154	NW_011934163.1	56702	57669	3	3		gene1705	NW_011934204.1	253284	260416	8	1		gene1156	NW_011934163.1	61430	62676	4	2
gene1167	NW_011934163.1	101275	104688	6	1		gene1150	NW_011934163.1	48402	53210	11	5		gene1155	NW_011934163.1	58088	61237	9	4		gene171	NW_011934122.1	104303	108829	10	1		gene1157	NW_011934163.1	63686	65820	7	2
gene117	NW_011934120.1	72888	77858	14	7		gene1151	NW_011934163.1	54383	56433	4	1		gene1156	NW_011934163.1	61430	62676	4	1		gene1715	NW_011934204.1	288289	293070	9	1		gene1158	NW_011934163.1	66025	72848	19	12
gene1170	NW_011934167.1	2983	9104	15	5		gene1154	NW_011934163.1	56702	57669	3	2		gene1157	NW_011934163.1	63686	65820	7	6		gene1734	NW_011934204.1	340685	343629	5	3		gene116	NW_011934120.1	66183	71115	15	2
gene1173	NW_011934167.1	20269	21611	3	3		gene1155	NW_011934163.1	58088	61237	9	4		gene1158	NW_011934163.1	66025	72848	19	11		gene1739	NW_011934204.1	355123	358725	7	3		gene1161	NW_011934163.1	78044	81476	9	6
gene1176	NW_011934167.1	28332	30166	4	1		gene1156	NW_011934163.1	61430	62676	4	1		gene116	NW_011934120.1	66183	71115	15	3		gene1741	NW_011934204.1	361807	367887	13	5		gene1162	NW_011934163.1	82246	85508	10	3
gene1178	NW_011934167.1	34944	39595	15	6		gene1157	NW_011934163.1	63686	65820	7	3		gene1161	NW_011934163.1	78044	81476	9	5		gene1747	NW_011934204.1	377418	383339	5	3		gene1163	NW_011934163.1	85814	90473	11	7
gene1179	NW_011934167.1	40324	42166	5	4		gene1158	NW_011934163.1	66025	72848	19	6		gene1162	NW_011934163.1	82246	85508	10	2		gene1755	NW_011934204.1	408616	412982	11	3		gene1164	NW_011934163.1	90778	92014	5	3
gene1181	NW_011934167.1	44587	47394	4	4		gene116	NW_011934120.1	66183	71115	15	2		gene1163	NW_011934163.1	85814	90473	11	8		gene176	NW_011934122.1	123906	127677	7	1		gene1166	NW_011934163.1	92214	100582	22	8
gene1182	NW_011934167.1	48001	51594	8	3		gene1160	NW_011934163.1	74939	77627	6	2		gene1164	NW_011934163.1	90778	92014	5	3		gene1784	NW_011934204.1	512989	516949	12	1		gene1167	NW_011934163.1	101275	104688	6	1
gene1185	NW_011934167.1	54741	56331	4	1		gene1161	NW_011934163.1	78044	81476	9	6		gene1166	NW_011934163.1	92214	100582	22	6		gene18	NW_011934118.1	42055	46437	6	1		gene117	NW_011934120.1	72888	77858	14	10
gene1188	NW_011934167.1	63760	65162	5	5		gene1162	NW_011934163.1	82246	85508	10	2		gene1167	NW_011934163.1	101275	104688	6	1		gene1802	NW_011934206.1	34646	35500	3	2		gene1170	NW_011934167.1	2983	9104	15	6
gene1189	NW_011934167.1	68365	69681	3	3		gene1163	NW_011934163.1	85814	90473	11	9		gene117	NW_011934120.1	72888	77858	14	4		gene1813	NW_011934206.1	72037	74440	3	2		gene1173	NW_011934167.1	20269	21611	3	3
gene1190	NW_011934167.1	70117	72288	3	2		gene1164	NW_011934163.1	90778	92014	5	2		gene1170	NW_011934167.1	2983	9104	15	5		gene1841	NW_011934206.1	138999	141668	9	2		gene1176	NW_011934167.1	28332	30166	4	3
gene1191	NW_011934167.1	72568	74377	4	2		gene1166	NW_011934163.1	92214	100582	22	8		gene1173	NW_011934167.1	20269	21611	3	3		gene1847	NW_011934206.1	154432	160614	11	1		gene1178	NW_011934167.1	34944	39595	15	6
gene1193	NW_011934167.1	77938	81424	6	1		gene1167	NW_011934163.1	101275	104688	6	1		gene1178	NW_011934167.1	34944	39595	15	6		gene1859	NW_011934206.1	184977	190595	9	9		gene1179	NW_011934167.1	40324	42166	5	3
gene1194	NW_011934167.1	82370	85345	8	1		gene117	NW_011934120.1	72888	77858	14	8		gene1179	NW_011934167.1	40324	42166	5	3		gene1861	NW_011934206.1	193292	196453	7	1		gene1181	NW_011934167.1	44587	47394	4	3
gene1195	NW_011934167.1	85830	91145	13	1		gene1170	NW_011934167.1	2983	9104	15	4		gene118	NW_011934120.1	79957	82705	9	1		gene1863	NW_011934206.1	198747	200551	4	1		gene1182	NW_011934167.1	48001	51594	8	5
gene1196	NW_011934167.1	93708	100711	17	6		gene1173	NW_011934167.1	20269	21611	3	3		gene1182	NW_011934167.1	48001	51594	8	6		gene1872	NW_011934206.1	213145	217098	10	3		gene1186	NW_011934167.1	56688	58428	4	1
gene1198	NW_011934167.1	104295	107003	4	4		gene1175	NW_011934167.1	23942	28172	13	1		gene1185	NW_011934167.1	54741	56331	4	1		gene1873	NW_011934206.1	218182	220151	6	1		gene1188	NW_011934167.1	63760	65162	5	4
gene1199	NW_011934167.1	107240	108988	6	2		gene1176	NW_011934167.1	28332	30166	4	2		gene1187	NW_011934167.1	59879	62711	6	2		gene1875	NW_011934206.1	224740	233905	13	11		gene1189	NW_011934167.1	68365	69681	3	3
gene12	NW_011934118.1	18009	20887	10	4		gene1178	NW_011934167.1	34944	39595	15	3		gene1188	NW_011934167.1	63760	65162	5	5		gene1884	NW_011934206.1	261133	263920	7	1		gene1190	NW_011934167.1	70117	72288	3	3
gene1202	NW_011934167.1	116857	120480	8	1		gene1179	NW_011934167.1	40324	42166	5	3		gene1189	NW_011934167.1	68365	69681	3	3		gene1888	NW_011934206.1	272441	279541	13	1		gene1193	NW_011934167.1	77938	81424	6	2
gene1203	NW_011934167.1	121384	125066	10	1		gene1181	NW_011934167.1	44587	47394	4	2		gene1190	NW_011934167.1	70117	72288	3	2		gene1889	NW_011934206.1	280072	285933	15	15		gene1194	NW_011934167.1	82370	85345	8	3
gene1204	NW_011934168.1	3824	4417	2	2		gene1182	NW_011934167.1	48001	51594	8	5		gene1191	NW_011934167.1	72568	74377	4	1		gene1900	NW_011934206.1	331999	337997	17	6		gene1195	NW_011934167.1	85830	91145	13	9
gene1206	NW_011934168.1	5899	10196	9	7		gene1185	NW_011934167.1	54741	56331	4	2		gene1193	NW_011934167.1	77938	81424	6	4		gene1902	NW_011934206.1	339454	344950	14	11		gene1196	NW_011934167.1	93708	100711	17	6
gene1207	NW_011934168.1	10428	11845	5	2		gene1186	NW_011934167.1	56688	58428	4	1		gene1194	NW_011934167.1	82370	85345	8	3		gene1908	NW_011934206.1	354472	356292	6	1		gene1198	NW_011934167.1	104295	107003	4	4
gene1209	NW_011934168.1	15981	16439	2	2		gene1187	NW_011934167.1	59879	62711	6	2		gene1195	NW_011934167.1	85830	91145	13	8		gene1919	NW_011934206.1	385494	389302	8	7		gene1199	NW_011934167.1	107240	108988	6	2
gene121	NW_011934120.1	90531	100039	17	4		gene1188	NW_011934167.1	63760	65162	5	4		gene1196	NW_011934167.1	93708	100711	17	5		gene1932	NW_011934206.1	427713	428920	5	2		gene12	NW_011934118.1	18009	20887	10	6
gene1211	NW_011934168.1	18641	21063	7	3		gene1189	NW_011934167.1	68365	69681	3	3		gene1197	NW_011934167.1	101162	103535	6	5		gene1942	NW_011934206.1	462618	465535	3	2		gene120	NW_011934120.1	85969	90134	7	1
gene1217	NW_011934168.1	30193	32914	5	2		gene1190	NW_011934167.1	70117	72288	3	2		gene1198	NW_011934167.1	104295	107003	4	4		gene1943	NW_011934206.1	466633	468622	5	2		gene1200	NW_011934167.1	110351	112602	7	2
gene1218	NW_011934171.1	2073	7137	15	6		gene1191	NW_011934167.1	72568	74377	4	3		gene1199	NW_011934167.1	107240	108988	6	3		gene1944	NW_011934206.1	469521	471932	6	4		gene1202	NW_011934167.1	116857	120480	8	1
gene122	NW_011934120.1	100209	106797	18	7		gene1193	NW_011934167.1	77938	81424	6	4		gene12	NW_011934118.1	18009	20887	10	7		gene1972	NW_011934206.1	552987	554159	2	2		gene1203	NW_011934167.1	121384	125066	10	4
gene1220	NW_011934185.1	1134	1851	3	2		gene1194	NW_011934167.1	82370	85345	8	2		gene1200	NW_011934167.1	110351	112602	7	4		gene1981	NW_011934206.1	581036	585369	10	8		gene1204	NW_011934168.1	3824	4417	2	2
gene1221	NW_011934185.1	2222	4598	6	6		gene1195	NW_011934167.1	85830	91145	13	7		gene1202	NW_011934167.1	116857	120480	8	2		gene1989	NW_011934206.1	606411	607281	3	1		gene1206	NW_011934168.1	5899	10196	9	5
gene1222	NW_011934185.1	5786	8643	9	3		gene1196	NW_011934167.1	93708	100711	17	7		gene1203	NW_011934167.1	121384	125066	10	2		gene1997	NW_011934206.1	625366	630273	10	3		gene1207	NW_011934168.1	10428	11845	5	3
gene1223	NW_011934185.1	9080	10406	3	2		gene1197	NW_011934167.1	101162	103535	6	5		gene1206	NW_011934168.1	5899	10196	9	5		gene2000	NW_011934206.1	642061	646314	12	2		gene121	NW_011934120.1	90531	100039	17	5
gene1225	NW_011934185.1	10677	12642	4	1		gene1198	NW_011934167.1	104295	107003	4	4		gene1207	NW_011934168.1	10428	11845	5	4		gene2004	NW_011934206.1	654137	657250	7	6		gene1211	NW_011934168.1	18641	21063	7	5
gene1226	NW_011934185.1	14377	15565	3	2		gene1199	NW_011934167.1	107240	108988	6	3		gene121	NW_011934120.1	90531	100039	17	7		gene2024	NW_011934209.1	8728	10179	6	1		gene1217	NW_011934168.1	30193	32914	5	5
gene1227	NW_011934185.1	16599	19920	6	3		gene12	NW_011934118.1	18009	20887	10	7		gene1210	NW_011934168.1	16683	17610	4	2		gene2025	NW_011934209.1	10478	14732	10	10		gene1218	NW_011934171.1	2073	7137	15	4
gene1228	NW_011934185.1	21393	26105	10	3		gene1200	NW_011934167.1	110351	112602	7	4		gene1211	NW_011934168.1	18641	21063	7	5		gene2075	NW_011934209.1	159124	163495	9	9		gene122	NW_011934120.1	100209	106797	18	3
gene123	NW_011934120.1	108350	110302	6	1		gene1202	NW_011934167.1	116857	120480	8	1		gene1212	NW_011934168.1	23690	24586	3	1		gene2084	NW_011934209.1	183176	185014	6	4		gene1221	NW_011934185.1	2222	4598	6	5
gene1233	NW_011934185.1	33323	34270	3	3		gene1203	NW_011934167.1	121384	125066	10	1		gene1217	NW_011934168.1	30193	32914	5	3		gene2086	NW_011934209.1	189343	191740	4	2		gene1222	NW_011934185.1	5786	8643	9	4
gene1234	NW_011934185.1	34936	36577	4	1		gene1204	NW_011934168.1	3824	4417	2	2		gene1218	NW_011934171.1	2073	7137	15	4		gene2107	NW_011934209.1	237514	241205	10	1		gene1223	NW_011934185.1	9080	10406	3	3
gene1235	NW_011934185.1	36921	37814	3	1		gene1206	NW_011934168.1	5899	10196	9	5		gene122	NW_011934120.1	100209	106797	18	3		gene2119	NW_011934209.1	282477	293790	16	4		gene1225	NW_011934185.1	10677	12642	4	3
gene1236	NW_011934185.1	38763	40842	6	4		gene1207	NW_011934168.1	10428	11845	5	4		gene1220	NW_011934185.1	1134	1851	3	2		gene2121	NW_011934209.1	294532	299301	9	1		gene1226	NW_011934185.1	14377	15565	3	2
gene1237	NW_011934185.1	41339	50283	19	6		gene121	NW_011934120.1	90531	100039	17	9		gene1221	NW_011934185.1	2222	4598	6	6		gene2124	NW_011934209.1	301138	306553	7	3		gene1227	NW_011934185.1	16599	19920	6	2
gene1239	NW_011934185.1	51845	56489	10	10		gene1210	NW_011934168.1	16683	17610	4	3		gene1222	NW_011934185.1	5786	8643	9	4		gene2127	NW_011934209.1	312507	315505	6	1		gene1228	NW_011934185.1	21393	26105	10	3
gene124	NW_011934120.1	112251	113883	4	3		gene1211	NW_011934168.1	18641	21063	7	4		gene1223	NW_011934185.1	9080	10406	3	2		gene213	NW_011934124.1	61763	68428	15	14		gene123	NW_011934120.1	108350	110302	6	1
gene1240	NW_011934185.1	56704	59467	5	5		gene1217	NW_011934168.1	30193	32914	5	2		gene1225	NW_011934185.1	10677	12642	4	2		gene2135	NW_011934209.1	329873	331911	3	1		gene1230	NW_011934185.1	28423	30210	6	1
gene1243	NW_011934185.1	63609	67456	11	6		gene1218	NW_011934171.1	2073	7137	15	9		gene1226	NW_011934185.1	14377	15565	3	2		gene214	NW_011934124.1	69943	73246	11	1		gene1233	NW_011934185.1	33323	34270	3	2
gene1244	NW_011934185.1	68127	69405	2	2		gene122	NW_011934120.1	100209	106797	18	5		gene1227	NW_011934185.1	16599	19920	6	3		gene2140	NW_011934209.1	341295	345754	10	3		gene1234	NW_011934185.1	34936	36577	4	1
gene1246	NW_011934185.1	72438	75514	5	4		gene1220	NW_011934185.1	1134	1851	3	2		gene1228	NW_011934185.1	21393	26105	10	3		gene2144	NW_011934209.1	359554	366328	15	7		gene1235	NW_011934185.1	36921	37814	3	2
gene1247	NW_011934185.1	76552	80306	10	4		gene1221	NW_011934185.1	2222	4598	6	5		gene123	NW_011934120.1	108350	110302	6	1		gene2165	NW_011934209.1	430199	437302	16	13		gene1236	NW_011934185.1	38763	40842	6	3
gene1249	NW_011934185.1	85280	87403	8	3		gene1222	NW_011934185.1	5786	8643	9	4		gene1230	NW_011934185.1	28423	30210	6	1		gene218	NW_011934124.1	85631	95499	17	9		gene1237	NW_011934185.1	41339	50283	19	4
gene1250	NW_011934185.1	87829	91741	5	1		gene1223	NW_011934185.1	9080	10406	3	3		gene1233	NW_011934185.1	33323	34270	3	2		gene219	NW_011934124.1	97364	100982	7	4		gene1239	NW_011934185.1	51845	56489	10	10
gene1251	NW_011934185.1	92262	92892	3	2		gene1225	NW_011934185.1	10677	12642	4	2		gene1234	NW_011934185.1	34936	36577	4	3		gene2198	NW_011934210.1	7350	11285	12	12		gene124	NW_011934120.1	112251	113883	4	4
gene1254	NW_011934185.1	97756	98585	4	1		gene1226	NW_011934185.1	14377	15565	3	3		gene1235	NW_011934185.1	36921	37814	3	2		gene2205	NW_011934210.1	27050	30975	8	1		gene1240	NW_011934185.1	56704	59467	5	5
gene1255	NW_011934185.1	99530	101638	5	2		gene1227	NW_011934185.1	16599	19920	6	3		gene1236	NW_011934185.1	38763	40842	6	4		gene2209	NW_011934210.1	39591	40872	4	1		gene1241	NW_011934185.1	59902	61709	3	3
gene1256	NW_011934185.1	101802	107077	6	4		gene1228	NW_011934185.1	21393	26105	10	2		gene1237	NW_011934185.1	41339	50283	19	3		gene2210	NW_011934210.1	41289	43227	7	1		gene1243	NW_011934185.1	63609	67456	11	7
gene1258	NW_011934185.1	106500	108025	5	2		gene123	NW_011934120.1	108350	110302	6	1		gene1239	NW_011934185.1	51845	56489	10	10		gene2211	NW_011934210.1	46337	47253	3	1		gene1244	NW_011934185.1	68127	69405	2	2
gene1260	NW_011934185.1	111093	113060	5	3		gene1233	NW_011934185.1	33323	34270	3	2		gene124	NW_011934120.1	112251	113883	4	4		gene2219	NW_011934210.1	69527	70912	3	1		gene1245	NW_011934185.1	70158	71940	5	1
gene1262	NW_011934185.1	115018	117439	7	3		gene1234	NW_011934185.1	34936	36577	4	1		gene1240	NW_011934185.1	56704	59467	5	5		gene2224	NW_011934210.1	82121	87253	4	1		gene1246	NW_011934185.1	72438	75514	5	4
gene1263	NW_011934185.1	117732	121642	10	5		gene1235	NW_011934185.1	36921	37814	3	3		gene1241	NW_011934185.1	59902	61709	3	2		gene2228	NW_011934210.1	91428	97165	11	1		gene1247	NW_011934185.1	76552	80306	10	5
gene1264	NW_011934185.1	121884	124656	8	1		gene1236	NW_011934185.1	38763	40842	6	4		gene1243	NW_011934185.1	63609	67456	11	1		gene2244	NW_011934210.1	140959	142668	4	2		gene1248	NW_011934185.1	81045	83940	6	1
gene1266	NW_011934185.1	128315	130368	6	1		gene1237	NW_011934185.1	41339	50283	19	2		gene1246	NW_011934185.1	72438	75514	5	4		gene2259	NW_011934210.1	182969	188626	9	4		gene1250	NW_011934185.1	87829	91741	5	3
gene1268	NW_011934187.1	4274	7431	6	2		gene1239	NW_011934185.1	51845	56489	10	10		gene1247	NW_011934185.1	76552	80306	10	7		gene227	NW_011934124.1	116552	120801	8	2		gene1251	NW_011934185.1	92262	92892	3	1
gene1269	NW_011934187.1	7980	9321	4	2		gene124	NW_011934120.1	112251	113883	4	4		gene1248	NW_011934185.1	81045	83940	6	1		gene2274	NW_011934210.1	258096	259365	5	1		gene1256	NW_011934185.1	101802	107077	6	4
gene127	NW_011934120.1	119287	125858	20	6		gene1240	NW_011934185.1	56704	59467	5	5		gene1249	NW_011934185.1	85280	87403	8	7		gene2277	NW_011934210.1	261585	268501	12	7		gene1257	NW_011934185.1	104668	106142	3	2
gene1272	NW_011934187.1	12017	14584	4	2		gene1241	NW_011934185.1	59902	61709	3	2		gene1250	NW_011934185.1	87829	91741	5	2		gene2295	NW_011934213.1	48230	52094	12	1		gene1258	NW_011934185.1	106500	108025	5	1
gene1274	NW_011934187.1	17489	18486	3	3		gene1243	NW_011934185.1	63609	67456	11	1		gene1251	NW_011934185.1	92262	92892	3	2		gene2303	NW_011934213.1	109593	112736	5	2		gene1259	NW_011934185.1	108297	110174	6	2
gene1276	NW_011934187.1	20563	25292	10	1		gene1244	NW_011934185.1	68127	69405	2	2		gene1254	NW_011934185.1	97756	98585	4	2		gene2311	NW_011934213.1	131133	138106	20	1		gene126	NW_011934120.1	115698	118832	6	2
gene1277	NW_011934187.1	25637	30277	9	8		gene1246	NW_011934185.1	72438	75514	5	4		gene1255	NW_011934185.1	99530	101638	5	2		gene2313	NW_011934213.1	138476	141841	12	2		gene1260	NW_011934185.1	111093	113060	5	3
gene1278	NW_011934187.1	30573	31846	4	2		gene1247	NW_011934185.1	76552	80306	10	7		gene1256	NW_011934185.1	101802	107077	6	6		gene2314	NW_011934213.1	142512	143399	4	1		gene1262	NW_011934185.1	115018	117439	7	3
gene128	NW_011934120.1	126302	127983	5	3		gene1248	NW_011934185.1	81045	83940	6	2		gene1257	NW_011934185.1	104668	106142	3	2		gene2319	NW_011934213.1	153096	160324	14	4		gene1263	NW_011934185.1	117732	121642	10	4
gene1280	NW_011934187.1	33565	35922	6	1		gene1249	NW_011934185.1	85280	87403	8	2		gene1258	NW_011934185.1	106500	108025	5	1		gene2330	NW_011934213.1	181708	194058	24	11		gene1264	NW_011934185.1	121884	124656	8	1
gene1283	NW_011934187.1	42046	44751	8	3		gene1250	NW_011934185.1	87829	91741	5	2		gene126	NW_011934120.1	115698	118832	6	2		gene2332	NW_011934213.1	198000	202089	9	1		gene1265	NW_011934185.1	125131	128139	4	2
gene1284	NW_011934187.1	45041	45554	3	1		gene1254	NW_011934185.1	97756	98585	4	1		gene1260	NW_011934185.1	111093	113060	5	4		gene2343	NW_011934213.1	233157	234503	2	2		gene1266	NW_011934185.1	128315	130368	6	1
gene1285	NW_011934187.1	46059	56424	11	3		gene1255	NW_011934185.1	99530	101638	5	3		gene1262	NW_011934185.1	115018	117439	7	3		gene2361	NW_011934213.1	278892	282396	7	1		gene1269	NW_011934187.1	7980	9321	4	2
gene1286	NW_011934187.1	49575	54088	11	2		gene1256	NW_011934185.1	101802	107077	6	3		gene1263	NW_011934185.1	117732	121642	10	4		gene2362	NW_011934213.1	284153	290678	13	1		gene127	NW_011934120.1	119287	125858	20	5
gene1287	NW_011934187.1	58399	60655	4	4		gene1257	NW_011934185.1	104668	106142	3	2		gene1264	NW_011934185.1	121884	124656	8	2		gene2366	NW_011934213.1	301234	302028	3	3		gene1272	NW_011934187.1	12017	14584	4	3
gene1288	NW_011934187.1	61147	63925	8	4		gene1258	NW_011934185.1	106500	108025	5	2		gene1265	NW_011934185.1	125131	128139	4	1		gene2381	NW_011934213.1	327399	332144	16	4		gene1273	NW_011934187.1	15231	17260	7	3
gene129	NW_011934120.1	128456	129118	3	1		gene1259	NW_011934185.1	108297	110174	6	1		gene1266	NW_011934185.1	128315	130368	6	2		gene239	NW_011934124.1	152645	159114	9	4		gene1274	NW_011934187.1	17489	18486	3	2
gene1290	NW_011934187.1	65510	67469	5	3		gene126	NW_011934120.1	115698	118832	6	2		gene1268	NW_011934187.1	4274	7431	6	2		gene2390	NW_011934213.1	360518	362093	2	2		gene1275	NW_011934187.1	19050	19781	4	1
gene1291	NW_011934187.1	68450	72546	8	1		gene1260	NW_011934185.1	111093	113060	5	3		gene1269	NW_011934187.1	7980	9321	4	3		gene2392	NW_011934213.1	366227	373964	7	7		gene1276	NW_011934187.1	20563	25292	10	1
gene1293	NW_011934187.1	74112	76594	6	1		gene1262	NW_011934185.1	115018	117439	7	3		gene127	NW_011934120.1	119287	125858	20	5		gene2405	NW_011934213.1	410722	413364	10	1		gene1277	NW_011934187.1	25637	30277	9	9
gene1295	NW_011934187.1	81164	92924	19	9		gene1263	NW_011934185.1	117732	121642	10	7		gene1272	NW_011934187.1	12017	14584	4	2		gene2407	NW_011934213.1	415729	418050	6	1		gene1278	NW_011934187.1	30573	31846	4	2
gene1298	NW_011934187.1	97190	101004	9	7		gene1264	NW_011934185.1	121884	124656	8	2		gene1273	NW_011934187.1	15231	17260	7	2		gene241	NW_011934124.1	162408	164025	5	1		gene128	NW_011934120.1	126302	127983	5	2
gene1299	NW_011934187.1	101406	102944	6	2		gene1266	NW_011934185.1	128315	130368	6	2		gene1274	NW_011934187.1	17489	18486	3	3		gene2411	NW_011934213.1	434595	438155	12	3		gene1280	NW_011934187.1	33565	35922	6	1
gene13	NW_011934118.1	21162	22393	3	2		gene1268	NW_011934187.1	4274	7431	6	2		gene1275	NW_011934187.1	19050	19781	4	2		gene2417	NW_011934213.1	460294	466605	12	11		gene1283	NW_011934187.1	42046	44751	8	2
gene1301	NW_011934187.1	105645	106820	4	1		gene1269	NW_011934187.1	7980	9321	4	2		gene1276	NW_011934187.1	20563	25292	10	5		gene2429	NW_011934213.1	497388	504811	14	3		gene1285	NW_011934187.1	46059	56424	11	11
gene1302	NW_011934187.1	107449	110609	9	4		gene127	NW_011934120.1	119287	125858	20	4		gene1277	NW_011934187.1	25637	30277	9	9		gene2438	NW_011934213.1	523751	525766	6	1		gene1286	NW_011934187.1	49575	54088	11	3
gene1303	NW_011934187.1	111867	122739	21	6		gene1272	NW_011934187.1	12017	14584	4	1		gene1278	NW_011934187.1	30573	31846	4	1		gene2439	NW_011934213.1	526277	535435	18	2		gene1287	NW_011934187.1	58399	60655	4	4
gene1304	NW_011934187.1	124572	126720	6	2		gene1273	NW_011934187.1	15231	17260	7	2		gene128	NW_011934120.1	126302	127983	5	2		gene2443	NW_011934213.1	547431	553754	8	4		gene1288	NW_011934187.1	61147	63925	8	6
gene1305	NW_011934187.1	127047	131476	9	7		gene1274	NW_011934187.1	17489	18486	3	2		gene1280	NW_011934187.1	33565	35922	6	2		gene2478	NW_011934213.1	640487	649892	24	24		gene129	NW_011934120.1	128456	129118	3	1
gene1307	NW_011934187.1	132999	134225	4	1		gene1275	NW_011934187.1	19050	19781	4	2		gene1283	NW_011934187.1	42046	44751	8	2		gene248	NW_011934124.1	186825	191470	11	1		gene1290	NW_011934187.1	65510	67469	5	3
gene1308	NW_011934187.1	134507	135854	4	4		gene1276	NW_011934187.1	20563	25292	10	5		gene1285	NW_011934187.1	46059	56424	11	11		gene2481	NW_011934213.1	656025	657624	4	1		gene1291	NW_011934187.1	68450	72546	8	6
gene1310	NW_011934187.1	136124	136715	3	2		gene1277	NW_011934187.1	25637	30277	9	9		gene1286	NW_011934187.1	49575	54088	11	3		gene2492	NW_011934213.1	687562	693156	13	10		gene1292	NW_011934187.1	72998	73910	3	2
gene1311	NW_011934187.1	139548	142605	7	3		gene1278	NW_011934187.1	30573	31846	4	2		gene1287	NW_011934187.1	58399	60655	4	3		gene2495	NW_011934213.1	698019	699237	4	1		gene1294	NW_011934187.1	77740	79386	6	2
gene1312	NW_011934187.1	144542	146650	5	1		gene128	NW_011934120.1	126302	127983	5	2		gene1288	NW_011934187.1	61147	63925	8	8		gene2505	NW_011934213.1	733296	737443	7	1		gene1295	NW_011934187.1	81164	92924	19	12
gene1313	NW_011934187.1	147367	150551	10	6		gene1280	NW_011934187.1	33565	35922	6	2		gene1290	NW_011934187.1	65510	67469	5	4		gene2512	NW_011934213.1	754651	761149	8	6		gene1298	NW_011934187.1	97190	101004	9	9
gene1314	NW_011934187.1	150691	152334	4	3		gene1283	NW_011934187.1	42046	44751	8	2		gene1291	NW_011934187.1	68450	72546	8	6		gene2517	NW_011934213.1	779357	783837	9	1		gene1299	NW_011934187.1	101406	102944	6	1
gene1317	NW_011934187.1	153457	160305	15	8		gene1285	NW_011934187.1	46059	56424	11	9		gene1292	NW_011934187.1	72998	73910	3	2		gene2522	NW_011934213.1	806145	809002	10	1		gene13	NW_011934118.1	21162	22393	3	2
gene1318	NW_011934187.1	160701	165873	17	3		gene1286	NW_011934187.1	49575	54088	11	2		gene1294	NW_011934187.1	77740	79386	6	1		gene253	NW_011934124.1	198705	206527	15	14		gene130	NW_011934120.1	129281	132626	9	2
gene1319	NW_011934187.1	166212	168210	6	1		gene1287	NW_011934187.1	58399	60655	4	4		gene1295	NW_011934187.1	81164	92924	19	12		gene2533	NW_011934213.1	839940	843697	11	1		gene1300	NW_011934187.1	104008	105256	5	3
gene132	NW_011934120.1	133770	136547	6	2		gene1288	NW_011934187.1	61147	63925	8	7		gene1296	NW_011934187.1	93310	96690	9	1		gene2539	NW_011934213.1	857814	862259	10	10		gene1301	NW_011934187.1	105645	106820	4	3
gene1320	NW_011934187.1	169279	177731	24	6		gene129	NW_011934120.1	128456	129118	3	2		gene1298	NW_011934187.1	97190	101004	9	7		gene254	NW_011934124.1	209105	213345	8	3		gene1302	NW_011934187.1	107449	110609	9	2
gene1322	NW_011934187.1	182893	185253	8	4		gene1290	NW_011934187.1	65510	67469	5	5		gene1299	NW_011934187.1	101406	102944	6	3		gene2541	NW_011934213.1	863654	865228	6	1		gene1303	NW_011934187.1	111867	122739	21	8
gene1324	NW_011934187.1	187193	189048	4	3		gene1291	NW_011934187.1	68450	72546	8	6		gene13	NW_011934118.1	21162	22393	3	2		gene2542	NW_011934213.1	865614	875143	16	13		gene1304	NW_011934187.1	124572	126720	6	3
gene1326	NW_011934187.1	190355	195782	14	13		gene1292	NW_011934187.1	72998	73910	3	1		gene130	NW_011934120.1	129281	132626	9	7		gene2545	NW_011934213.1	879760	893820	31	31		gene1305	NW_011934187.1	127047	131476	9	7
gene1327	NW_011934187.1	196607	198494	5	2		gene1295	NW_011934187.1	81164	92924	19	10		gene1300	NW_011934187.1	104008	105256	5	3		gene2563	NW_011934213.1	948268	952402	8	1		gene1307	NW_011934187.1	132999	134225	4	1
gene1328	NW_011934187.1	198825	201138	7	1		gene1298	NW_011934187.1	97190	101004	9	7		gene1301	NW_011934187.1	105645	106820	4	1		gene2564	NW_011934213.1	953825	957995	6	2		gene1308	NW_011934187.1	134507	135854	4	2
gene1329	NW_011934187.1	201910	203195	5	1		gene1299	NW_011934187.1	101406	102944	6	2		gene1303	NW_011934187.1	111867	122739	21	5		gene2567	NW_011934213.1	965736	980599	37	34		gene1310	NW_011934187.1	136124	136715	3	2
gene1330	NW_011934187.1	203723	206171	8	4		gene13	NW_011934118.1	21162	22393	3	2		gene1304	NW_011934187.1	124572	126720	6	1		gene258	NW_011934124.1	219057	226239	12	2		gene1312	NW_011934187.1	144542	146650	5	2
gene1331	NW_011934187.1	206739	208921	3	3		gene1300	NW_011934187.1	104008	105256	5	2		gene1305	NW_011934187.1	127047	131476	9	8		gene2617	NW_011934213.1	1136826	1138799	6	1		gene1313	NW_011934187.1	147367	150551	10	5
gene1333	NW_011934187.1	211469	216090	8	5		gene1301	NW_011934187.1	105645	106820	4	1		gene1307	NW_011934187.1	132999	134225	4	2		gene2619	NW_011934214.1	1448	5410	9	8		gene1317	NW_011934187.1	153457	160305	15	8
gene1338	NW_011934187.1	234923	236907	5	2		gene1302	NW_011934187.1	107449	110609	9	2		gene1308	NW_011934187.1	134507	135854	4	3		gene2625	NW_011934215.1	18865	23664	10	2		gene1318	NW_011934187.1	160701	165873	17	5
gene134	NW_011934120.1	140711	146710	12	10		gene1303	NW_011934187.1	111867	122739	21	5		gene1310	NW_011934187.1	136124	136715	3	2		gene2628	NW_011934215.1	34593	41217	21	20		gene1319	NW_011934187.1	166212	168210	6	2
gene1340	NW_011934187.1	238062	240762	4	1		gene1304	NW_011934187.1	124572	126720	6	1		gene1311	NW_011934187.1	139548	142605	7	5		gene2635	NW_011934215.1	62481	65750	9	1		gene132	NW_011934120.1	133770	136547	6	2
gene1342	NW_011934187.1	244822	247094	9	1		gene1305	NW_011934187.1	127047	131476	9	7		gene1312	NW_011934187.1	144542	146650	5	1		gene2636	NW_011934215.1	69375	74426	10	2		gene1320	NW_011934187.1	169279	177731	24	7
gene1343	NW_011934187.1	247806	250522	7	6		gene1307	NW_011934187.1	132999	134225	4	1		gene1313	NW_011934187.1	147367	150551	10	4		gene2649	NW_011934215.1	108872	111970	5	1		gene1322	NW_011934187.1	182893	185253	8	2
gene1344	NW_011934187.1	250646	253043	2	2		gene1308	NW_011934187.1	134507	135854	4	4		gene1317	NW_011934187.1	153457	160305	15	10		gene2654	NW_011934215.1	122587	124186	6	1		gene1324	NW_011934187.1	187193	189048	4	3
gene1345	NW_011934187.1	253265	253702	3	2		gene1310	NW_011934187.1	136124	136715	3	2		gene1318	NW_011934187.1	160701	165873	17	6		gene2675	NW_011934215.1	179724	189545	20	2		gene1326	NW_011934187.1	190355	195782	14	12
gene1347	NW_011934187.1	255131	255712	2	2		gene1311	NW_011934187.1	139548	142605	7	3		gene1319	NW_011934187.1	166212	168210	6	1		gene2682	NW_011934215.1	208333	210040	5	4		gene1328	NW_011934187.1	198825	201138	7	2
gene1348	NW_011934187.1	256140	262083	12	8		gene1313	NW_011934187.1	147367	150551	10	9		gene132	NW_011934120.1	133770	136547	6	1		gene2683	NW_011934215.1	211789	215455	11	2		gene1329	NW_011934187.1	201910	203195	5	4
gene1350	NW_011934187.1	262308	263708	5	2		gene1314	NW_011934187.1	150691	152334	4	2		gene1320	NW_011934187.1	169279	177731	24	9		gene2684	NW_011934215.1	215758	217406	6	6		gene133	NW_011934120.1	136994	139737	7	2
gene1352	NW_011934187.1	264461	267757	9	1		gene1317	NW_011934187.1	153457	160305	15	10		gene1322	NW_011934187.1	182893	185253	8	3		gene2685	NW_011934215.1	218085	230994	35	3		gene1330	NW_011934187.1	203723	206171	8	2
gene1353	NW_011934187.1	268058	269693	4	2		gene1318	NW_011934187.1	160701	165873	17	6		gene1324	NW_011934187.1	187193	189048	4	3		gene2693	NW_011934215.1	248605	260089	26	2		gene1331	NW_011934187.1	206739	208921	3	3
gene1354	NW_011934187.1	270082	271371	4	2		gene1319	NW_011934187.1	166212	168210	6	2		gene1326	NW_011934187.1	190355	195782	14	14		gene2695	NW_011934215.1	262743	274314	30	27		gene1333	NW_011934187.1	211469	216090	8	4
gene1355	NW_011934187.1	271729	272785	3	2		gene132	NW_011934120.1	133770	136547	6	2		gene1327	NW_011934187.1	196607	198494	5	1		gene2703	NW_011934215.1	288690	293536	17	2		gene1335	NW_011934187.1	225298	227157	4	1
gene1358	NW_011934187.1	274338	275929	2	2		gene1320	NW_011934187.1	169279	177731	24	11		gene1328	NW_011934187.1	198825	201138	7	4		gene2704	NW_011934215.1	294406	296309	5	1		gene1337	NW_011934187.1	228358	234351	12	1
gene1362	NW_011934187.1	282317	283496	5	3		gene1322	NW_011934187.1	182893	185253	8	3		gene1329	NW_011934187.1	201910	203195	5	5		gene2709	NW_011934215.1	301977	305485	11	4		gene134	NW_011934120.1	140711	146710	12	10
gene1364	NW_011934187.1	285361	292316	16	1		gene1324	NW_011934187.1	187193	189048	4	3		gene1330	NW_011934187.1	203723	206171	8	4		gene271	NW_011934127.1	163	3656	5	2		gene1340	NW_011934187.1	238062	240762	4	1
gene1366	NW_011934187.1	294771	296632	7	3		gene1326	NW_011934187.1	190355	195782	14	13		gene1331	NW_011934187.1	206739	208921	3	3		gene2733	NW_011934226.1	45834	48185	5	1		gene1343	NW_011934187.1	247806	250522	7	6
gene1367	NW_011934187.1	297163	300185	6	5		gene1327	NW_011934187.1	196607	198494	5	1		gene1333	NW_011934187.1	211469	216090	8	4		gene2736	NW_011934226.1	57703	65493	11	1		gene1345	NW_011934187.1	253265	253702	3	2
gene1368	NW_011934187.1	300373	301935	5	3		gene1328	NW_011934187.1	198825	201138	7	4		gene1337	NW_011934187.1	228358	234351	12	1		gene2740	NW_011934226.1	72794	76029	4	4		gene1347	NW_011934187.1	255131	255712	2	2
gene1369	NW_011934187.1	302341	303061	4	2		gene1329	NW_011934187.1	201910	203195	5	4		gene1338	NW_011934187.1	234923	236907	5	1		gene2752	NW_011934226.1	105642	111485	10	5		gene1348	NW_011934187.1	256140	262083	12	8
gene137	NW_011934122.1	2487	6977	12	4		gene133	NW_011934120.1	136994	139737	7	1		gene134	NW_011934120.1	140711	146710	12	9		gene2763	NW_011934226.1	143232	145580	4	2		gene1350	NW_011934187.1	262308	263708	5	1
gene1370	NW_011934187.1	303297	307258	8	1		gene1330	NW_011934187.1	203723	206171	8	5		gene1340	NW_011934187.1	238062	240762	4	1		gene2770	NW_011934226.1	157828	161661	9	1		gene1352	NW_011934187.1	264461	267757	9	2
gene1373	NW_011934187.1	312519	317012	12	1		gene1331	NW_011934187.1	206739	208921	3	3		gene1343	NW_011934187.1	247806	250522	7	6		gene2774	NW_011934226.1	173150	175126	5	1		gene1353	NW_011934187.1	268058	269693	4	2
gene1375	NW_011934187.1	319941	323143	3	2		gene1333	NW_011934187.1	211469	216090	8	4		gene1347	NW_011934187.1	255131	255712	2	2		gene2776	NW_011934226.1	180590	189529	23	20		gene1354	NW_011934187.1	270082	271371	4	2
gene1379	NW_011934187.1	329234	329668	2	2		gene1335	NW_011934187.1	225298	227157	4	1		gene1348	NW_011934187.1	256140	262083	12	10		gene278	NW_011934127.1	24205	26353	7	1		gene1355	NW_011934187.1	271729	272785	3	3
gene1381	NW_011934187.1	329772	331309	6	1		gene1338	NW_011934187.1	234923	236907	5	1		gene1350	NW_011934187.1	262308	263708	5	2		gene2780	NW_011934226.1	197138	199433	5	1		gene1357	NW_011934187.1	273415	274081	3	2
gene1384	NW_011934187.1	339697	342812	6	1		gene134	NW_011934120.1	140711	146710	12	10		gene1353	NW_011934187.1	268058	269693	4	2		gene2785	NW_011934226.1	211443	215113	10	1		gene1360	NW_011934187.1	278876	280572	5	1
gene1385	NW_011934187.1	343499	346522	7	2		gene1340	NW_011934187.1	238062	240762	4	1		gene1354	NW_011934187.1	270082	271371	4	2		gene2795	NW_011934226.1	237029	240445	11	8		gene1361	NW_011934187.1	281025	281890	3	2
gene1386	NW_011934187.1	348788	352317	7	3		gene1343	NW_011934187.1	247806	250522	7	6		gene1355	NW_011934187.1	271729	272785	3	2		gene2801	NW_011934226.1	251800	253153	4	1		gene1362	NW_011934187.1	282317	283496	5	2
gene1387	NW_011934187.1	353208	354701	5	1		gene1345	NW_011934187.1	253265	253702	3	1		gene1357	NW_011934187.1	273415	274081	3	2		gene2810	NW_011934226.1	283457	285285	4	2		gene1364	NW_011934187.1	285361	292316	16	8
gene1388	NW_011934187.1	355127	358412	9	1		gene1347	NW_011934187.1	255131	255712	2	2		gene1358	NW_011934187.1	274338	275929	2	2		gene2812	NW_011934228.1	656	7756	12	11		gene1366	NW_011934187.1	294771	296632	7	4
gene1389	NW_011934187.1	359242	361445	5	3		gene1348	NW_011934187.1	256140	262083	12	8		gene1361	NW_011934187.1	281025	281890	3	2		gene2813	NW_011934228.1	8693	20488	26	24		gene1367	NW_011934187.1	297163	300185	6	4
gene1391	NW_011934187.1	363451	364072	2	2		gene1350	NW_011934187.1	262308	263708	5	2		gene1362	NW_011934187.1	282317	283496	5	1		gene2816	NW_011934228.1	25182	27390	7	1		gene1368	NW_011934187.1	300373	301935	5	4
gene1392	NW_011934187.1	364336	365698	4	2		gene1352	NW_011934187.1	264461	267757	9	3		gene1364	NW_011934187.1	285361	292316	16	6		gene2841	NW_011934228.1	87302	90594	8	6		gene1369	NW_011934187.1	302341	303061	4	2
gene1393	NW_011934187.1	366118	369845	8	1		gene1353	NW_011934187.1	268058	269693	4	2		gene1366	NW_011934187.1	294771	296632	7	4		gene2843	NW_011934228.1	91435	99022	20	1		gene137	NW_011934122.1	2487	6977	12	5
gene1394	NW_011934187.1	370196	372374	6	1		gene1354	NW_011934187.1	270082	271371	4	2		gene1367	NW_011934187.1	297163	300185	6	4		gene2846	NW_011934228.1	101783	107003	7	7		gene1373	NW_011934187.1	312519	317012	12	4
gene1395	NW_011934187.1	372724	374368	5	1		gene1355	NW_011934187.1	271729	272785	3	3		gene1368	NW_011934187.1	300373	301935	5	3		gene2850	NW_011934228.1	118226	122226	10	1		gene1374	NW_011934187.1	317396	319596	6	1
gene1396	NW_011934187.1	374583	375826	3	1		gene1357	NW_011934187.1	273415	274081	3	1		gene1369	NW_011934187.1	302341	303061	4	2		gene2856	NW_011934228.1	141028	142885	5	1		gene1375	NW_011934187.1	319941	323143	3	1
gene1398	NW_011934187.1	377649	383586	8	4		gene1358	NW_011934187.1	274338	275929	2	2		gene137	NW_011934122.1	2487	6977	12	3		gene2868	NW_011934231.1	15315	18171	5	1		gene1379	NW_011934187.1	329234	329668	2	2
gene14	NW_011934118.1	24095	35200	25	14		gene1361	NW_011934187.1	281025	281890	3	2		gene1374	NW_011934187.1	317396	319596	6	1		gene2869	NW_011934231.1	19027	22105	7	2		gene1381	NW_011934187.1	329772	331309	6	2
gene140	NW_011934122.1	10161	15444	9	1		gene1362	NW_011934187.1	282317	283496	5	1		gene1375	NW_011934187.1	319941	323143	3	2		gene2873	NW_011934231.1	29404	38744	21	12		gene1383	NW_011934187.1	337059	339043	7	6
gene1406	NW_011934187.1	400007	404731	8	2		gene1364	NW_011934187.1	285361	292316	16	6		gene1377	NW_011934187.1	328287	328850	2	2		gene2875	NW_011934231.1	40704	43174	5	4		gene1384	NW_011934187.1	339697	342812	6	1
gene1410	NW_011934187.1	406812	408251	5	3		gene1366	NW_011934187.1	294771	296632	7	4		gene1379	NW_011934187.1	329234	329668	2	2		gene2876	NW_011934231.1	43664	50727	11	7		gene1385	NW_011934187.1	343499	346522	7	4
gene1412	NW_011934187.1	409731	415618	12	5		gene1367	NW_011934187.1	297163	300185	6	4		gene1381	NW_011934187.1	329772	331309	6	3		gene2878	NW_011934232.1	2101	2592	2	2		gene1386	NW_011934187.1	348788	352317	7	2
gene1413	NW_011934187.1	416445	419257	8	1		gene1368	NW_011934187.1	300373	301935	5	3		gene1383	NW_011934187.1	337059	339043	7	1		gene288	NW_011934127.1	54214	56646	6	1		gene1388	NW_011934187.1	355127	358412	9	7
gene1415	NW_011934187.1	420513	421542	4	1		gene1369	NW_011934187.1	302341	303061	4	2		gene1385	NW_011934187.1	343499	346522	7	3		gene2882	NW_011934233.1	9623	12295	4	1		gene1389	NW_011934187.1	359242	361445	5	4
gene1416	NW_011934187.1	422203	423508	4	4		gene137	NW_011934122.1	2487	6977	12	5		gene1386	NW_011934187.1	348788	352317	7	3		gene2884	NW_011934233.1	17031	19223	4	1		gene1390	NW_011934187.1	361841	363090	4	2
gene1417	NW_011934187.1	425231	427992	8	3		gene1373	NW_011934187.1	312519	317012	12	1		gene1388	NW_011934187.1	355127	358412	9	8		gene2888	NW_011934233.1	26155	31166	10	7		gene1391	NW_011934187.1	363451	364072	2	2
gene1418	NW_011934187.1	428155	429818	7	3		gene1375	NW_011934187.1	319941	323143	3	2		gene1389	NW_011934187.1	359242	361445	5	3		gene2890	NW_011934233.1	34283	38461	8	7		gene1392	NW_011934187.1	364336	365698	4	2
gene1419	NW_011934187.1	430253	432507	6	3		gene1379	NW_011934187.1	329234	329668	2	2		gene139	NW_011934122.1	7189	8223	4	2		gene29	NW_011934118.1	67859	71494	10	10		gene1393	NW_011934187.1	366118	369845	8	2
gene142	NW_011934122.1	22516	23486	3	2		gene1381	NW_011934187.1	329772	331309	6	1		gene1390	NW_011934187.1	361841	363090	4	3		gene2907	NW_011934236.1	2718	6155	10	6		gene1394	NW_011934187.1	370196	372374	6	2
gene1420	NW_011934187.1	432883	434693	4	3		gene1383	NW_011934187.1	337059	339043	7	1		gene1391	NW_011934187.1	363451	364072	2	2		gene2919	NW_011934236.1	44934	52107	11	7		gene1395	NW_011934187.1	372724	374368	5	1
gene1423	NW_011934187.1	438718	442848	3	2		gene1384	NW_011934187.1	339697	342812	6	2		gene1392	NW_011934187.1	364336	365698	4	2		gene2928	NW_011934236.1	72143	88093	13	1		gene1396	NW_011934187.1	374583	375826	3	2
gene1424	NW_011934187.1	444031	445570	6	3		gene1385	NW_011934187.1	343499	346522	7	3		gene1393	NW_011934187.1	366118	369845	8	2		gene2935	NW_011934236.1	100346	103588	9	1		gene1398	NW_011934187.1	377649	383586	8	4
gene1426	NW_011934187.1	448556	450978	6	1		gene1386	NW_011934187.1	348788	352317	7	3		gene1394	NW_011934187.1	370196	372374	6	2		gene2940	NW_011934236.1	117282	119514	6	1		gene14	NW_011934118.1	24095	35200	25	17
gene1427	NW_011934187.1	451458	452921	5	1		gene1388	NW_011934187.1	355127	358412	9	6		gene1395	NW_011934187.1	372724	374368	5	2		gene2952	NW_011934241.1	25300	36440	18	18		gene140	NW_011934122.1	10161	15444	9	4
gene1429	NW_011934187.1	456164	458612	7	2		gene1389	NW_011934187.1	359242	361445	5	3		gene1396	NW_011934187.1	374583	375826	3	2		gene2965	NW_011934241.1	79174	85232	16	3		gene1406	NW_011934187.1	400007	404731	8	3
gene143	NW_011934122.1	23682	25876	8	4		gene139	NW_011934122.1	7189	8223	4	2		gene1397	NW_011934187.1	376458	377189	3	1		gene2968	NW_011934241.1	99512	103219	9	5		gene1410	NW_011934187.1	406812	408251	5	2
gene1434	NW_011934187.1	467174	474483	14	3		gene1390	NW_011934187.1	361841	363090	4	2		gene1398	NW_011934187.1	377649	383586	8	6		gene2971	NW_011934241.1	113591	116227	4	1		gene1412	NW_011934187.1	409731	415618	12	9
gene1436	NW_011934187.1	475913	477880	5	3		gene1391	NW_011934187.1	363451	364072	2	2		gene14	NW_011934118.1	24095	35200	25	8		gene2972	NW_011934241.1	117306	121890	10	10		gene1413	NW_011934187.1	416445	419257	8	1
gene1438	NW_011934189.1	3105	8463	13	9		gene1392	NW_011934187.1	364336	365698	4	2		gene140	NW_011934122.1	10161	15444	9	3		gene2982	NW_011934241.1	140126	151391	23	2		gene1415	NW_011934187.1	420513	421542	4	1
gene1442	NW_011934189.1	16475	18669	3	2		gene1393	NW_011934187.1	366118	369845	8	2		gene1406	NW_011934187.1	400007	404731	8	2		gene2983	NW_011934241.1	151661	153981	6	3		gene1416	NW_011934187.1	422203	423508	4	3
gene1443	NW_011934189.1	19868	22072	3	2		gene1394	NW_011934187.1	370196	372374	6	2		gene1410	NW_011934187.1	406812	408251	5	3		gene2992	NW_011934241.1	169141	171035	4	1		gene1417	NW_011934187.1	425231	427992	8	3
gene1447	NW_011934189.1	37369	38434	4	2		gene1395	NW_011934187.1	372724	374368	5	1		gene1411	NW_011934187.1	408615	409640	5	2		gene300	NW_011934127.1	90038	94460	11	8		gene1418	NW_011934187.1	428155	429818	7	2
gene1448	NW_011934189.1	39941	41545	5	1		gene1396	NW_011934187.1	374583	375826	3	2		gene1412	NW_011934187.1	409731	415618	12	10		gene3000	NW_011934241.1	190434	191033	3	3		gene1419	NW_011934187.1	430253	432507	6	6
gene145	NW_011934122.1	26231	27869	5	1		gene1397	NW_011934187.1	376458	377189	3	1		gene1413	NW_011934187.1	416445	419257	8	2		gene3005	NW_011934241.1	208065	209990	5	1		gene142	NW_011934122.1	22516	23486	3	2
gene1450	NW_011934189.1	43456	45547	4	1		gene1398	NW_011934187.1	377649	383586	8	4		gene1415	NW_011934187.1	420513	421542	4	2		gene3011	NW_011934241.1	222458	229573	16	16		gene1420	NW_011934187.1	432883	434693	4	3
gene1452	NW_011934189.1	47399	48586	4	2		gene14	NW_011934118.1	24095	35200	25	9		gene1416	NW_011934187.1	422203	423508	4	3		gene3013	NW_011934241.1	232140	242728	20	8		gene1421	NW_011934187.1	435314	437452	8	1
gene1453	NW_011934190.1	1268	4594	5	5		gene140	NW_011934122.1	10161	15444	9	4		gene1417	NW_011934187.1	425231	427992	8	4		gene3021	NW_011934241.1	265123	267647	7	3		gene1423	NW_011934187.1	438718	442848	3	2
gene1454	NW_011934190.1	5516	9890	10	4		gene1406	NW_011934187.1	400007	404731	8	2		gene1418	NW_011934187.1	428155	429818	7	2		gene3043	NW_011934241.1	340557	342159	6	1		gene1424	NW_011934187.1	444031	445570	6	3
gene1455	NW_011934190.1	12163	18309	10	5		gene1410	NW_011934187.1	406812	408251	5	2		gene1419	NW_011934187.1	430253	432507	6	6		gene3044	NW_011934241.1	342319	349827	17	16		gene1426	NW_011934187.1	448556	450978	6	2
gene1456	NW_011934190.1	19896	24988	12	4		gene1411	NW_011934187.1	408615	409640	5	3		gene142	NW_011934122.1	22516	23486	3	2		gene3050	NW_011934241.1	358083	359671	4	1		gene1427	NW_011934187.1	451458	452921	5	1
gene1457	NW_011934190.1	25238	33254	24	7		gene1412	NW_011934187.1	409731	415618	12	11		gene1420	NW_011934187.1	432883	434693	4	3		gene3065	NW_011934241.1	401486	406940	11	1		gene1429	NW_011934187.1	456164	458612	7	4
gene146	NW_011934122.1	28671	31297	9	3		gene1413	NW_011934187.1	416445	419257	8	2		gene1423	NW_011934187.1	438718	442848	3	3		gene3067	NW_011934241.1	409852	417641	18	11		gene143	NW_011934122.1	23682	25876	8	3
gene1461	NW_011934190.1	41440	49194	14	10		gene1415	NW_011934187.1	420513	421542	4	2		gene1424	NW_011934187.1	444031	445570	6	4		gene3074	NW_011934241.1	425690	428286	5	1		gene1432	NW_011934187.1	463116	464582	5	3
gene1462	NW_011934190.1	49541	52381	9	5		gene1416	NW_011934187.1	422203	423508	4	3		gene1426	NW_011934187.1	448556	450978	6	1		gene3085	NW_011934249.1	19011	19797	2	2		gene1434	NW_011934187.1	467174	474483	14	9
gene1463	NW_011934190.1	53241	56944	8	3		gene1417	NW_011934187.1	425231	427992	8	3		gene1429	NW_011934187.1	456164	458612	7	3		gene3090	NW_011934249.1	32798	33472	2	2		gene1435	NW_011934187.1	474791	475641	6	2
gene1465	NW_011934190.1	57507	60669	6	1		gene1418	NW_011934187.1	428155	429818	7	2		gene143	NW_011934122.1	23682	25876	8	4		gene3095	NW_011934249.1	44555	46971	4	1		gene1436	NW_011934187.1	475913	477880	5	2
gene1466	NW_011934190.1	62658	64368	6	2		gene1419	NW_011934187.1	430253	432507	6	4		gene1430	NW_011934187.1	458804	459287	2	2		gene3096	NW_011934249.1	48585	49320	3	2		gene1438	NW_011934189.1	3105	8463	13	7
gene1468	NW_011934190.1	66108	67524	5	1		gene142	NW_011934122.1	22516	23486	3	2		gene1432	NW_011934187.1	463116	464582	5	2		gene3113	NW_011934249.1	90127	93326	7	1		gene1442	NW_011934189.1	16475	18669	3	3
gene1469	NW_011934190.1	68591	76018	16	7		gene1420	NW_011934187.1	432883	434693	4	4		gene1434	NW_011934187.1	467174	474483	14	8		gene3121	NW_011934249.1	112738	116447	5	1		gene1443	NW_011934189.1	19868	22072	3	2
gene147	NW_011934122.1	31667	34007	6	2		gene1423	NW_011934187.1	438718	442848	3	3		gene1435	NW_011934187.1	474791	475641	6	3		gene3128	NW_011934249.1	131205	142774	25	25		gene1446	NW_011934189.1	30763	36444	12	5
gene1471	NW_011934190.1	80067	81304	4	2		gene1424	NW_011934187.1	444031	445570	6	2		gene1436	NW_011934187.1	475913	477880	5	1		gene3130	NW_011934249.1	143227	149526	16	4		gene1447	NW_011934189.1	37369	38434	4	1
gene1472	NW_011934190.1	81782	85068	11	2		gene1427	NW_011934187.1	451458	452921	5	1		gene1438	NW_011934189.1	3105	8463	13	2		gene3155	NW_011934249.1	245603	255267	27	26		gene1448	NW_011934189.1	39941	41545	5	4
gene1473	NW_011934190.1	85278	86306	3	1		gene1429	NW_011934187.1	456164	458612	7	3		gene1442	NW_011934189.1	16475	18669	3	3		gene3156	NW_011934249.1	256749	258851	5	2		gene145	NW_011934122.1	26231	27869	5	1
gene1474	NW_011934190.1	87261	91827	13	1		gene143	NW_011934122.1	23682	25876	8	4		gene1443	NW_011934189.1	19868	22072	3	2		gene3157	NW_011934249.1	259879	260548	3	2		gene1450	NW_011934189.1	43456	45547	4	2
gene1476	NW_011934190.1	94602	95731	4	2		gene1430	NW_011934187.1	458804	459287	2	1		gene1445	NW_011934189.1	22406	29859	11	1		gene3158	NW_011934249.1	260592	266927	10	1		gene1452	NW_011934189.1	47399	48586	4	2
gene1478	NW_011934190.1	97784	100820	9	3		gene1434	NW_011934187.1	467174	474483	14	8		gene1446	NW_011934189.1	30763	36444	12	3		gene3159	NW_011934249.1	268740	270997	5	2		gene1453	NW_011934190.1	1268	4594	5	2
gene148	NW_011934122.1	34883	36027	3	2		gene1435	NW_011934187.1	474791	475641	6	3		gene1447	NW_011934189.1	37369	38434	4	2		gene316	NW_011934127.1	136402	146743	21	7		gene1454	NW_011934190.1	5516	9890	10	4
gene1483	NW_011934190.1	107365	109971	5	5		gene1436	NW_011934187.1	475913	477880	5	2		gene1448	NW_011934189.1	39941	41545	5	1		gene3161	NW_011934249.1	276861	278496	5	1		gene1455	NW_011934190.1	12163	18309	10	7
gene1484	NW_011934190.1	110661	112423	4	1		gene1438	NW_011934189.1	3105	8463	13	6		gene145	NW_011934122.1	26231	27869	5	1		gene317	NW_011934127.1	147958	150571	7	1		gene1456	NW_011934190.1	19896	24988	12	5
gene1485	NW_011934190.1	112884	114212	5	2		gene1442	NW_011934189.1	16475	18669	3	3		gene1452	NW_011934189.1	47399	48586	4	2		gene3176	NW_011934249.1	320073	323379	11	1		gene1457	NW_011934190.1	25238	33254	24	4
gene1486	NW_011934190.1	114455	116217	4	3		gene1443	NW_011934189.1	19868	22072	3	1		gene1453	NW_011934190.1	1268	4594	5	4		gene3186	NW_011934249.1	358985	363478	4	1		gene146	NW_011934122.1	28671	31297	9	2
gene1487	NW_011934190.1	116770	118531	4	2		gene1445	NW_011934189.1	22406	29859	11	1		gene1454	NW_011934190.1	5516	9890	10	3		gene3190	NW_011934249.1	370899	375420	9	1		gene1460	NW_011934190.1	36739	41032	10	7
gene149	NW_011934122.1	36427	40802	6	4		gene1446	NW_011934189.1	30763	36444	12	5		gene1455	NW_011934190.1	12163	18309	10	7		gene3192	NW_011934249.1	382302	388750	12	10		gene1461	NW_011934190.1	41440	49194	14	11
gene1490	NW_011934190.1	123424	124195	2	2		gene1447	NW_011934189.1	37369	38434	4	2		gene1456	NW_011934190.1	19896	24988	12	5		gene3193	NW_011934249.1	389116	391839	7	1		gene1462	NW_011934190.1	49541	52381	9	6
gene1491	NW_011934190.1	124367	125558	4	2		gene1448	NW_011934189.1	39941	41545	5	3		gene1457	NW_011934190.1	25238	33254	24	8		gene3198	NW_011934249.1	404697	406955	6	5		gene1463	NW_011934190.1	53241	56944	8	4
gene1492	NW_011934190.1	126149	134230	25	16		gene145	NW_011934122.1	26231	27869	5	1		gene146	NW_011934122.1	28671	31297	9	2		gene3217	NW_011934249.1	461988	463506	4	1		gene1465	NW_011934190.1	57507	60669	6	5
gene1493	NW_011934190.1	134400	141672	19	19		gene1452	NW_011934189.1	47399	48586	4	3		gene1460	NW_011934190.1	36739	41032	10	5		gene3221	NW_011934249.1	473693	477580	7	1		gene1466	NW_011934190.1	62658	64368	6	4
gene1498	NW_011934192.1	270	2020	5	2		gene1453	NW_011934190.1	1268	4594	5	3		gene1461	NW_011934190.1	41440	49194	14	12		gene3231	NW_011934249.1	516093	516685	3	2		gene1469	NW_011934190.1	68591	76018	16	7
gene150	NW_011934122.1	43915	47417	5	3		gene1454	NW_011934190.1	5516	9890	10	4		gene1462	NW_011934190.1	49541	52381	9	5		gene3240	NW_011934249.1	546751	550266	8	1		gene147	NW_011934122.1	31667	34007	6	2
gene1500	NW_011934192.1	3008	5492	6	3		gene1455	NW_011934190.1	12163	18309	10	7		gene1463	NW_011934190.1	53241	56944	8	4		gene3249	NW_011934249.1	571672	575051	9	1		gene1471	NW_011934190.1	80067	81304	4	2
gene1501	NW_011934196.1	3812	6516	6	5		gene1456	NW_011934190.1	19896	24988	12	1		gene1465	NW_011934190.1	57507	60669	6	3		gene3264	NW_011934249.1	639337	647914	19	2		gene1472	NW_011934190.1	81782	85068	11	4
gene1502	NW_011934196.1	7124	10438	7	4		gene1457	NW_011934190.1	25238	33254	24	6		gene1466	NW_011934190.1	62658	64368	6	4		gene328	NW_011934127.1	177172	183668	11	5		gene1473	NW_011934190.1	85278	86306	3	2
gene1503	NW_011934196.1	11151	12531	4	2		gene146	NW_011934122.1	28671	31297	9	4		gene1469	NW_011934190.1	68591	76018	16	5		gene3312	NW_011934251.1	83625	86714	8	8		gene1474	NW_011934190.1	87261	91827	13	7
gene1504	NW_011934196.1	12794	17725	9	4		gene1460	NW_011934190.1	36739	41032	10	6		gene147	NW_011934122.1	31667	34007	6	1		gene3320	NW_011934251.1	97862	99029	2	2		gene1476	NW_011934190.1	94602	95731	4	1
gene1505	NW_011934196.1	18706	23313	8	2		gene1461	NW_011934190.1	41440	49194	14	9		gene1471	NW_011934190.1	80067	81304	4	2		gene3336	NW_011934251.1	194643	199765	11	11		gene1477	NW_011934190.1	96091	97353	4	1
gene1506	NW_011934196.1	23716	25610	4	2		gene1462	NW_011934190.1	49541	52381	9	5		gene1472	NW_011934190.1	81782	85068	11	1		gene3348	NW_011934251.1	240362	244180	7	4		gene1478	NW_011934190.1	97784	100820	9	4
gene1507	NW_011934196.1	26112	38804	31	16		gene1463	NW_011934190.1	53241	56944	8	4		gene1473	NW_011934190.1	85278	86306	3	2		gene3349	NW_011934251.1	244878	246679	4	1		gene1479	NW_011934190.1	101377	103433	4	1
gene1508	NW_011934196.1	39324	41949	4	1		gene1465	NW_011934190.1	57507	60669	6	2		gene1474	NW_011934190.1	87261	91827	13	9		gene335	NW_011934127.1	199734	204177	10	3		gene148	NW_011934122.1	34883	36027	3	1
gene151	NW_011934122.1	49581	51395	5	1		gene1466	NW_011934190.1	62658	64368	6	3		gene1476	NW_011934190.1	94602	95731	4	2		gene3352	NW_011934251.1	254347	260758	11	10		gene1483	NW_011934190.1	107365	109971	5	4
gene1510	NW_011934196.1	43693	45897	7	3		gene1469	NW_011934190.1	68591	76018	16	7		gene1477	NW_011934190.1	96091	97353	4	1		gene3374	NW_011934251.1	323177	324556	4	4		gene1484	NW_011934190.1	110661	112423	4	4
gene1511	NW_011934196.1	46590	49915	10	1		gene147	NW_011934122.1	31667	34007	6	3		gene1478	NW_011934190.1	97784	100820	9	5		gene3378	NW_011934251.1	332468	333439	4	1		gene1485	NW_011934190.1	112884	114212	5	3
gene1512	NW_011934196.1	50250	52251	8	5		gene1471	NW_011934190.1	80067	81304	4	2		gene1482	NW_011934190.1	105398	106941	6	2		gene3385	NW_011934251.1	342844	348277	15	1		gene1486	NW_011934190.1	114455	116217	4	4
gene1514	NW_011934196.1	52680	56790	8	3		gene1472	NW_011934190.1	81782	85068	11	3		gene1483	NW_011934190.1	107365	109971	5	4		gene3399	NW_011934252.1	21069	29036	11	5		gene1487	NW_011934190.1	116770	118531	4	2
gene1515	NW_011934196.1	57484	58828	2	2		gene1473	NW_011934190.1	85278	86306	3	2		gene1484	NW_011934190.1	110661	112423	4	3		gene3418	NW_011934252.1	85890	89441	9	7		gene1489	NW_011934190.1	120154	122341	6	1
gene1516	NW_011934196.1	59717	61645	4	2		gene1474	NW_011934190.1	87261	91827	13	5		gene1485	NW_011934190.1	112884	114212	5	2		gene342	NW_011934127.1	221593	225663	10	6		gene149	NW_011934122.1	36427	40802	6	4
gene1519	NW_011934196.1	64626	66127	4	1		gene1476	NW_011934190.1	94602	95731	4	2		gene1486	NW_011934190.1	114455	116217	4	2		gene3426	NW_011934252.1	108405	110559	6	1		gene1490	NW_011934190.1	123424	124195	2	2
gene1520	NW_011934196.1	66240	68372	7	5		gene1477	NW_011934190.1	96091	97353	4	1		gene1487	NW_011934190.1	116770	118531	4	2		gene3429	NW_011934252.1	113192	115501	4	3		gene1491	NW_011934190.1	124367	125558	4	4
gene1521	NW_011934196.1	68693	70356	7	3		gene1478	NW_011934190.1	97784	100820	9	6		gene1489	NW_011934190.1	120154	122341	6	1		gene3433	NW_011934252.1	123298	130118	9	9		gene1492	NW_011934190.1	126149	134230	25	13
gene1522	NW_011934196.1	70800	74242	7	4		gene148	NW_011934122.1	34883	36027	3	2		gene149	NW_011934122.1	36427	40802	6	5		gene344	NW_011934127.1	231597	232661	3	1		gene1493	NW_011934190.1	134400	141672	19	17
gene1523	NW_011934196.1	74629	78957	7	6		gene1482	NW_011934190.1	105398	106941	6	1		gene1490	NW_011934190.1	123424	124195	2	2		gene3444	NW_011934253.1	36375	46361	27	2		gene1498	NW_011934192.1	270	2020	5	3
gene1525	NW_011934196.1	80955	82772	6	2		gene1483	NW_011934190.1	107365	109971	5	5		gene1491	NW_011934190.1	124367	125558	4	3		gene345	NW_011934127.1	233052	234050	4	2		gene150	NW_011934122.1	43915	47417	5	3
gene1526	NW_011934196.1	83562	88911	12	11		gene1484	NW_011934190.1	110661	112423	4	2		gene1492	NW_011934190.1	126149	134230	25	22		gene3468	NW_011934253.1	93722	97643	8	4		gene1501	NW_011934196.1	3812	6516	6	5
gene1527	NW_011934196.1	89334	92241	7	4		gene1485	NW_011934190.1	112884	114212	5	2		gene1493	NW_011934190.1	134400	141672	19	11		gene3483	NW_011934253.1	135590	137362	4	1		gene1502	NW_011934196.1	7124	10438	7	5
gene1529	NW_011934196.1	93787	98333	16	7		gene1486	NW_011934190.1	114455	116217	4	2		gene1498	NW_011934192.1	270	2020	5	1		gene3495	NW_011934253.1	165539	167501	4	1		gene1503	NW_011934196.1	11151	12531	4	2
gene153	NW_011934122.1	52996	55809	6	4		gene1487	NW_011934190.1	116770	118531	4	2		gene150	NW_011934122.1	43915	47417	5	3		gene3497	NW_011934253.1	170983	175139	9	8		gene1504	NW_011934196.1	12794	17725	9	4
gene1531	NW_011934196.1	99455	104463	17	11		gene1489	NW_011934190.1	120154	122341	6	1		gene1500	NW_011934192.1	3008	5492	6	3		gene3498	NW_011934253.1	176965	192031	8	1		gene1505	NW_011934196.1	18706	23313	8	3
gene1532	NW_011934196.1	105577	110718	13	6		gene149	NW_011934122.1	36427	40802	6	4		gene1501	NW_011934196.1	3812	6516	6	5		gene351	NW_011934128.1	12695	15776	9	7		gene1506	NW_011934196.1	23716	25610	4	1
gene1534	NW_011934196.1	115962	124320	23	11		gene1490	NW_011934190.1	123424	124195	2	2		gene1502	NW_011934196.1	7124	10438	7	3		gene3525	NW_011934253.1	283173	285640	4	1		gene1507	NW_011934196.1	26112	38804	31	17
gene1535	NW_011934196.1	124779	127779	10	6		gene1491	NW_011934190.1	124367	125558	4	2		gene1503	NW_011934196.1	11151	12531	4	2		gene3528	NW_011934254.1	6116	13490	13	2		gene1508	NW_011934196.1	39324	41949	4	2
gene1537	NW_011934196.1	128091	129282	4	4		gene1492	NW_011934190.1	126149	134230	25	13		gene1504	NW_011934196.1	12794	17725	9	5		gene3529	NW_011934254.1	13765	17527	7	7		gene1510	NW_011934196.1	43693	45897	7	6
gene1538	NW_011934196.1	131035	133750	10	4		gene1493	NW_011934190.1	134400	141672	19	15		gene1505	NW_011934196.1	18706	23313	8	3		gene355	NW_011934128.1	26962	30408	7	2		gene1511	NW_011934196.1	46590	49915	10	7
gene1539	NW_011934196.1	134028	135146	3	2		gene1498	NW_011934192.1	270	2020	5	3		gene1506	NW_011934196.1	23716	25610	4	3		gene3576	NW_011934254.1	129234	131379	6	6		gene1512	NW_011934196.1	50250	52251	8	5
gene154	NW_011934122.1	56251	57538	4	3		gene150	NW_011934122.1	43915	47417	5	2		gene1507	NW_011934196.1	26112	38804	31	21		gene3585	NW_011934254.1	152918	158184	11	1		gene1514	NW_011934196.1	52680	56790	8	5
gene1542	NW_011934198.1	1397	3283	4	3		gene1501	NW_011934196.1	3812	6516	6	5		gene1508	NW_011934196.1	39324	41949	4	2		gene36	NW_011934118.1	89466	94095	14	14		gene1515	NW_011934196.1	57484	58828	2	2
gene1543	NW_011934198.1	4053	5692	4	2		gene1502	NW_011934196.1	7124	10438	7	5		gene151	NW_011934122.1	49581	51395	5	5		gene3605	NW_011934254.1	228504	243026	13	1		gene1516	NW_011934196.1	59717	61645	4	1
gene1546	NW_011934200.1	6585	13520	9	2		gene1503	NW_011934196.1	11151	12531	4	3		gene1510	NW_011934196.1	43693	45897	7	6		gene3606	NW_011934254.1	238937	242131	8	2		gene1520	NW_011934196.1	66240	68372	7	5
gene1547	NW_011934200.1	14449	15223	2	2		gene1504	NW_011934196.1	12794	17725	9	5		gene1511	NW_011934196.1	46590	49915	10	7		gene3607	NW_011934254.1	243277	246920	10	1		gene1521	NW_011934196.1	68693	70356	7	5
gene1548	NW_011934200.1	16162	18677	6	3		gene1505	NW_011934196.1	18706	23313	8	4		gene1512	NW_011934196.1	50250	52251	8	6		gene3612	NW_011934254.1	263759	265440	4	2		gene1522	NW_011934196.1	70800	74242	7	4
gene1549	NW_011934200.1	19134	22625	8	2		gene1506	NW_011934196.1	23716	25610	4	3		gene1514	NW_011934196.1	52680	56790	8	5		gene3616	NW_011934254.1	277717	278581	3	2		gene1523	NW_011934196.1	74629	78957	7	5
gene155	NW_011934122.1	57794	59717	8	3		gene1507	NW_011934196.1	26112	38804	31	17		gene1515	NW_011934196.1	57484	58828	2	2		gene3622	NW_011934254.1	292623	294486	7	1		gene1524	NW_011934196.1	79391	80353	5	2
gene1550	NW_011934200.1	23430	29058	11	3		gene1508	NW_011934196.1	39324	41949	4	2		gene1516	NW_011934196.1	59717	61645	4	1		gene3631	NW_011934254.1	316387	321038	12	6		gene1525	NW_011934196.1	80955	82772	6	1
gene1552	NW_011934200.1	29428	30903	6	3		gene151	NW_011934122.1	49581	51395	5	3		gene1520	NW_011934196.1	66240	68372	7	6		gene364	NW_011934129.1	12360	20212	21	1		gene1526	NW_011934196.1	83562	88911	12	12
gene1553	NW_011934200.1	32341	36578	3	1		gene1510	NW_011934196.1	43693	45897	7	2		gene1521	NW_011934196.1	68693	70356	7	4		gene3644	NW_011934258.1	21576	25720	8	1		gene1527	NW_011934196.1	89334	92241	7	4
gene1554	NW_011934200.1	36883	40918	8	1		gene1511	NW_011934196.1	46590	49915	10	5		gene1522	NW_011934196.1	70800	74242	7	4		gene3648	NW_011934258.1	36175	39944	9	5		gene1529	NW_011934196.1	93787	98333	16	7
gene1556	NW_011934200.1	41312	52027	18	8		gene1512	NW_011934196.1	50250	52251	8	6		gene1523	NW_011934196.1	74629	78957	7	5		gene3651	NW_011934258.1	49895	52997	6	6		gene153	NW_011934122.1	52996	55809	6	4
gene1557	NW_011934200.1	52538	57323	11	11		gene1514	NW_011934196.1	52680	56790	8	5		gene1524	NW_011934196.1	79391	80353	5	2		gene3653	NW_011934258.1	59253	61100	7	5		gene1531	NW_011934196.1	99455	104463	17	11
gene1558	NW_011934200.1	57840	60186	6	4		gene1515	NW_011934196.1	57484	58828	2	2		gene1525	NW_011934196.1	80955	82772	6	3		gene3662	NW_011934258.1	79166	90619	23	1		gene1532	NW_011934196.1	105577	110718	13	10
gene1559	NW_011934200.1	60553	62228	3	3		gene1516	NW_011934196.1	59717	61645	4	2		gene1526	NW_011934196.1	83562	88911	12	11		gene3663	NW_011934258.1	91212	94621	6	2		gene1534	NW_011934196.1	115962	124320	23	8
gene1560	NW_011934200.1	63010	69756	5	2		gene1519	NW_011934196.1	64626	66127	4	2		gene1527	NW_011934196.1	89334	92241	7	3		gene3683	NW_011934258.1	137845	142648	10	7		gene1535	NW_011934196.1	124779	127779	10	6
gene1561	NW_011934200.1	70779	72105	5	2		gene1520	NW_011934196.1	66240	68372	7	6		gene1529	NW_011934196.1	93787	98333	16	5		gene3689	NW_011934258.1	152589	162478	22	1		gene1537	NW_011934196.1	128091	129282	4	4
gene1562	NW_011934200.1	72416	74240	4	4		gene1521	NW_011934196.1	68693	70356	7	3		gene153	NW_011934122.1	52996	55809	6	3		gene3699	NW_011934258.1	185409	187173	7	1		gene1538	NW_011934196.1	131035	133750	10	4
gene1563	NW_011934200.1	74840	76655	5	3		gene1522	NW_011934196.1	70800	74242	7	4		gene1531	NW_011934196.1	99455	104463	17	17		gene37	NW_011934118.1	103500	109435	12	10		gene1539	NW_011934196.1	134028	135146	3	2
gene1564	NW_011934200.1	77411	79888	4	2		gene1523	NW_011934196.1	74629	78957	7	4		gene1532	NW_011934196.1	105577	110718	13	9		gene3710	NW_011934258.1	219897	223889	12	1		gene154	NW_011934122.1	56251	57538	4	4
gene1567	NW_011934200.1	83060	84257	6	2		gene1524	NW_011934196.1	79391	80353	5	2		gene1534	NW_011934196.1	115962	124320	23	12		gene3711	NW_011934258.1	224362	228097	6	1		gene1541	NW_011934198.1	598	1089	2	2
gene1568	NW_011934200.1	87804	90357	7	4		gene1525	NW_011934196.1	80955	82772	6	1		gene1535	NW_011934196.1	124779	127779	10	7		gene3725	NW_011934258.1	263219	270140	15	13		gene1542	NW_011934198.1	1397	3283	4	3
gene157	NW_011934122.1	61470	67137	14	8		gene1526	NW_011934196.1	83562	88911	12	11		gene1537	NW_011934196.1	128091	129282	4	4		gene3731	NW_011934258.1	277000	282226	13	2		gene1543	NW_011934198.1	4053	5692	4	4
gene1570	NW_011934200.1	102029	105484	9	1		gene1527	NW_011934196.1	89334	92241	7	2		gene1538	NW_011934196.1	131035	133750	10	6		gene3746	NW_011934258.1	321924	322939	3	3		gene1546	NW_011934200.1	6585	13520	9	2
gene1571	NW_011934200.1	106147	109905	9	3		gene1529	NW_011934196.1	93787	98333	16	7		gene1539	NW_011934196.1	134028	135146	3	2		gene3756	NW_011934258.1	362270	364820	6	6		gene1547	NW_011934200.1	14449	15223	2	2
gene1574	NW_011934200.1	111082	113613	6	6		gene153	NW_011934122.1	52996	55809	6	4		gene154	NW_011934122.1	56251	57538	4	3		gene3763	NW_011934258.1	387310	390055	7	1		gene1548	NW_011934200.1	16162	18677	6	3
gene1575	NW_011934200.1	113874	115053	4	2		gene1531	NW_011934196.1	99455	104463	17	15		gene1542	NW_011934198.1	1397	3283	4	3		gene3775	NW_011934258.1	416859	420455	5	2		gene1549	NW_011934200.1	19134	22625	8	3
gene1577	NW_011934200.1	117058	123344	12	7		gene1532	NW_011934196.1	105577	110718	13	9		gene1543	NW_011934198.1	4053	5692	4	3		gene3784	NW_011934258.1	438759	439586	3	1		gene155	NW_011934122.1	57794	59717	8	2
gene1578	NW_011934200.1	123885	124709	4	2		gene1534	NW_011934196.1	115962	124320	23	13		gene1546	NW_011934200.1	6585	13520	9	3		gene3794	NW_011934258.1	472149	474919	4	4		gene1550	NW_011934200.1	23430	29058	11	6
gene158	NW_011934122.1	67438	72816	12	8		gene1535	NW_011934196.1	124779	127779	10	7		gene1547	NW_011934200.1	14449	15223	2	2		gene3798	NW_011934258.1	486891	488535	5	1		gene1552	NW_011934200.1	29428	30903	6	2
gene1582	NW_011934200.1	130268	131118	4	2		gene1537	NW_011934196.1	128091	129282	4	4		gene1548	NW_011934200.1	16162	18677	6	3		gene3807	NW_011934258.1	504693	508852	10	2		gene1554	NW_011934200.1	36883	40918	8	2
gene1583	NW_011934200.1	131699	132305	3	2		gene1538	NW_011934196.1	131035	133750	10	5		gene1549	NW_011934200.1	19134	22625	8	4		gene3808	NW_011934258.1	509363	511297	7	1		gene1556	NW_011934200.1	41312	52027	18	12
gene1590	NW_011934200.1	138287	140319	5	4		gene1539	NW_011934196.1	134028	135146	3	3		gene155	NW_011934122.1	57794	59717	8	3		gene3812	NW_011934258.1	519362	521362	5	5		gene1557	NW_011934200.1	52538	57323	11	6
gene1591	NW_011934200.1	140990	144125	5	2		gene154	NW_011934122.1	56251	57538	4	3		gene1550	NW_011934200.1	23430	29058	11	6		gene3826	NW_011934258.1	561144	570094	16	16		gene1558	NW_011934200.1	57840	60186	6	4
gene1592	NW_011934200.1	144317	145611	3	1		gene1542	NW_011934198.1	1397	3283	4	2		gene1552	NW_011934200.1	29428	30903	6	2		gene3834	NW_011934258.1	591948	593942	5	1		gene1559	NW_011934200.1	60553	62228	3	1
gene1594	NW_011934200.1	147728	149172	5	3		gene1543	NW_011934198.1	4053	5692	4	2		gene1553	NW_011934200.1	32341	36578	3	2		gene385	NW_011934129.1	76847	82364	16	2		gene1560	NW_011934200.1	63010	69756	5	1
gene1595	NW_011934200.1	150506	155764	9	2		gene1546	NW_011934200.1	6585	13520	9	2		gene1554	NW_011934200.1	36883	40918	8	2		gene3851	NW_011934258.1	637440	641601	7	6		gene1562	NW_011934200.1	72416	74240	4	4
gene1596	NW_011934200.1	156261	159625	10	4		gene1547	NW_011934200.1	14449	15223	2	2		gene1556	NW_011934200.1	41312	52027	18	14		gene3859	NW_011934258.1	660348	661404	3	1		gene1563	NW_011934200.1	74840	76655	5	1
gene1597	NW_011934200.1	160019	164532	10	4		gene1548	NW_011934200.1	16162	18677	6	3		gene1557	NW_011934200.1	52538	57323	11	11		gene386	NW_011934129.1	83512	88528	15	2		gene1564	NW_011934200.1	77411	79888	4	3
gene1598	NW_011934200.1	164845	166064	4	1		gene1549	NW_011934200.1	19134	22625	8	3		gene1558	NW_011934200.1	57840	60186	6	5		gene3867	NW_011934258.1	688784	690302	4	1		gene1567	NW_011934200.1	83060	84257	6	2
gene1599	NW_011934200.1	166087	168302	9	6		gene155	NW_011934122.1	57794	59717	8	4		gene1560	NW_011934200.1	63010	69756	5	1		gene387	NW_011934129.1	89096	91857	6	6		gene1568	NW_011934200.1	87804	90357	7	6
gene160	NW_011934122.1	73998	75730	5	2		gene1550	NW_011934200.1	23430	29058	11	8		gene1562	NW_011934200.1	72416	74240	4	4		gene3879	NW_011934258.1	733164	737231	4	3		gene1569	NW_011934200.1	91274	101831	12	4
gene1600	NW_011934200.1	170440	171112	4	1		gene1551	NW_011934200.1	24985	26051	3	1		gene1563	NW_011934200.1	74840	76655	5	2		gene3903	NW_011934258.1	809801	813901	8	8		gene157	NW_011934122.1	61470	67137	14	10
gene1602	NW_011934200.1	174217	179236	10	6		gene1552	NW_011934200.1	29428	30903	6	4		gene1564	NW_011934200.1	77411	79888	4	4		gene3905	NW_011934258.1	814497	815483	4	1		gene1570	NW_011934200.1	102029	105484	9	2
gene1603	NW_011934200.1	180137	183641	8	2		gene1553	NW_011934200.1	32341	36578	3	2		gene1567	NW_011934200.1	83060	84257	6	3		gene3907	NW_011934258.1	818409	825449	18	18		gene1571	NW_011934200.1	106147	109905	9	4
gene1604	NW_011934200.1	184467	185919	4	2		gene1554	NW_011934200.1	36883	40918	8	2		gene1568	NW_011934200.1	87804	90357	7	5		gene3926	NW_011934259.1	25665	36571	31	1		gene1574	NW_011934200.1	111082	113613	6	6
gene1605	NW_011934200.1	186191	186715	3	1		gene1556	NW_011934200.1	41312	52027	18	10		gene1569	NW_011934200.1	91274	101831	12	3		gene393	NW_011934129.1	101911	106037	7	2		gene1575	NW_011934200.1	113874	115053	4	2
gene1606	NW_011934200.1	189799	196634	12	4		gene1557	NW_011934200.1	52538	57323	11	11		gene157	NW_011934122.1	61470	67137	14	13		gene3936	NW_011934259.1	63444	67149	7	1		gene1576	NW_011934200.1	115447	116797	6	4
gene1607	NW_011934200.1	196939	198141	4	1		gene1558	NW_011934200.1	57840	60186	6	5		gene1570	NW_011934200.1	102029	105484	9	1		gene3939	NW_011934259.1	76807	83537	13	3		gene1577	NW_011934200.1	117058	123344	12	7
gene1608	NW_011934200.1	198764	200221	5	1		gene1561	NW_011934200.1	70779	72105	5	1		gene1571	NW_011934200.1	106147	109905	9	5		gene3943	NW_011934259.1	89578	93649	7	6		gene1578	NW_011934200.1	123885	124709	4	1
gene161	NW_011934122.1	76235	83166	13	6		gene1562	NW_011934200.1	72416	74240	4	3		gene1574	NW_011934200.1	111082	113613	6	6		gene3952	NW_011934265.1	17490	20953	12	1		gene1579	NW_011934200.1	125116	125445	2	2
gene1610	NW_011934200.1	204537	208673	9	9		gene1564	NW_011934200.1	77411	79888	4	2		gene1575	NW_011934200.1	113874	115053	4	2		gene3974	NW_011934265.1	90884	94312	10	1		gene158	NW_011934122.1	67438	72816	12	8
gene1611	NW_011934200.1	208865	212275	10	1		gene1567	NW_011934200.1	83060	84257	6	3		gene1576	NW_011934200.1	115447	116797	6	3		gene402	NW_011934129.1	135694	138927	5	5		gene1581	NW_011934200.1	129397	129796	2	2
gene1612	NW_011934200.1	213086	217136	2	2		gene1568	NW_011934200.1	87804	90357	7	4		gene1577	NW_011934200.1	117058	123344	12	7		gene4041	NW_011934268.1	61846	72748	10	6		gene1582	NW_011934200.1	130268	131118	4	2
gene1613	NW_011934200.1	214139	216609	4	1		gene1569	NW_011934200.1	91274	101831	12	4		gene1578	NW_011934200.1	123885	124709	4	1		gene405	NW_011934129.1	142235	153769	20	4		gene1583	NW_011934200.1	131699	132305	3	3
gene1614	NW_011934200.1	217239	218955	5	2		gene157	NW_011934122.1	61470	67137	14	3		gene158	NW_011934122.1	67438	72816	12	8		gene4062	NW_011934268.1	124386	129786	14	13		gene1589	NW_011934200.1	136898	137760	3	1
gene1615	NW_011934200.1	219263	224263	10	1		gene1570	NW_011934200.1	102029	105484	9	2		gene1581	NW_011934200.1	129397	129796	2	2		gene4065	NW_011934268.1	137735	141922	13	1		gene1590	NW_011934200.1	138287	140319	5	5
gene1616	NW_011934200.1	224583	230507	16	4		gene1571	NW_011934200.1	106147	109905	9	3		gene1582	NW_011934200.1	130268	131118	4	2		gene407	NW_011934129.1	158832	173262	32	1		gene1591	NW_011934200.1	140990	144125	5	4
gene1619	NW_011934200.1	234430	237266	8	5		gene1574	NW_011934200.1	111082	113613	6	6		gene1583	NW_011934200.1	131699	132305	3	3		gene4072	NW_011934268.1	163907	167456	6	1		gene1592	NW_011934200.1	144317	145611	3	2
gene162	NW_011934122.1	83600	84801	4	2		gene1575	NW_011934200.1	113874	115053	4	2		gene1589	NW_011934200.1	136898	137760	3	2		gene4073	NW_011934268.1	167872	171541	7	7		gene1594	NW_011934200.1	147728	149172	5	3
gene1620	NW_011934200.1	237815	239377	5	1		gene1576	NW_011934200.1	115447	116797	6	2		gene1590	NW_011934200.1	138287	140319	5	5		gene4079	NW_011934268.1	194398	200990	13	1		gene1595	NW_011934200.1	150506	155764	9	2
gene1621	NW_011934200.1	240013	243119	6	1		gene1577	NW_011934200.1	117058	123344	12	6		gene1591	NW_011934200.1	140990	144125	5	4		gene4088	NW_011934268.1	229059	233638	11	1		gene1596	NW_011934200.1	156261	159625	10	7
gene1622	NW_011934200.1	243373	244063	3	2		gene158	NW_011934122.1	67438	72816	12	9		gene1594	NW_011934200.1	147728	149172	5	1		gene410	NW_011934129.1	178727	184976	18	13		gene1597	NW_011934200.1	160019	164532	10	4
gene1623	NW_011934200.1	244471	248976	7	3		gene1582	NW_011934200.1	130268	131118	4	3		gene1595	NW_011934200.1	150506	155764	9	4		gene4119	NW_011934268.1	325686	332519	16	2		gene1598	NW_011934200.1	164845	166064	4	1
gene1624	NW_011934200.1	249209	251808	7	5		gene1583	NW_011934200.1	131699	132305	3	2		gene1596	NW_011934200.1	156261	159625	10	5		gene4123	NW_011934268.1	339759	341132	4	3		gene1599	NW_011934200.1	166087	168302	9	6
gene1625	NW_011934200.1	252838	255655	6	3		gene1589	NW_011934200.1	136898	137760	3	1		gene1597	NW_011934200.1	160019	164532	10	2		gene4131	NW_011934268.1	365734	367665	5	4		gene16	NW_011934118.1	40594	41763	2	2
gene1626	NW_011934200.1	256107	258839	8	1		gene1590	NW_011934200.1	138287	140319	5	5		gene1598	NW_011934200.1	164845	166064	4	2		gene4160	NW_011934268.1	427661	432347	9	1		gene160	NW_011934122.1	73998	75730	5	3
gene1627	NW_011934200.1	259211	274366	33	17		gene1591	NW_011934200.1	140990	144125	5	3		gene1599	NW_011934200.1	166087	168302	9	8		gene4171	NW_011934268.1	450992	452574	4	4		gene1602	NW_011934200.1	174217	179236	10	7
gene163	NW_011934122.1	85137	86497	4	1		gene1594	NW_011934200.1	147728	149172	5	1		gene16	NW_011934118.1	40594	41763	2	2		gene4174	NW_011934268.1	456962	460045	9	1		gene1603	NW_011934200.1	180137	183641	8	6
gene1630	NW_011934204.1	1202	4344	7	3		gene1595	NW_011934200.1	150506	155764	9	5		gene160	NW_011934122.1	73998	75730	5	2		gene4183	NW_011934268.1	493450	494519	4	1		gene1604	NW_011934200.1	184467	185919	4	3
gene1632	NW_011934204.1	7706	11489	4	2		gene1596	NW_011934200.1	156261	159625	10	6		gene1600	NW_011934200.1	170440	171112	4	1		gene4190	NW_011934269.1	10417	18845	10	3		gene1606	NW_011934200.1	189799	196634	12	7
gene1633	NW_011934204.1	12044	14311	7	5		gene1597	NW_011934200.1	160019	164532	10	4		gene1601	NW_011934200.1	172573	173787	4	1		gene4197	NW_011934269.1	42262	44132	5	2		gene1607	NW_011934200.1	196939	198141	4	1
gene1634	NW_011934204.1	14819	27919	31	20		gene1598	NW_011934200.1	164845	166064	4	1		gene1602	NW_011934200.1	174217	179236	10	6		gene4222	NW_011934269.1	122012	123175	4	3		gene1608	NW_011934200.1	198764	200221	5	2
gene1635	NW_011934204.1	28411	29475	3	2		gene1599	NW_011934200.1	166087	168302	9	7		gene1603	NW_011934200.1	180137	183641	8	4		gene4224	NW_011934269.1	124556	126591	3	3		gene1609	NW_011934200.1	200555	202541	6	1
gene1636	NW_011934204.1	30746	33376	6	1		gene16	NW_011934118.1	40594	41763	2	2		gene1604	NW_011934200.1	184467	185919	4	2		gene4229	NW_011934269.1	134656	136753	5	1		gene161	NW_011934122.1	76235	83166	13	5
gene1638	NW_011934204.1	33615	35992	7	4		gene160	NW_011934122.1	73998	75730	5	2		gene1605	NW_011934200.1	186191	186715	3	3		gene423	NW_011934129.1	225006	230313	12	1		gene1610	NW_011934200.1	204537	208673	9	8
gene164	NW_011934122.1	86883	88956	6	5		gene1602	NW_011934200.1	174217	179236	10	6		gene1606	NW_011934200.1	189799	196634	12	7		gene4230	NW_011934269.1	138327	142290	8	7		gene1611	NW_011934200.1	208865	212275	10	2
gene1640	NW_011934204.1	37871	44202	12	5		gene1603	NW_011934200.1	180137	183641	8	3		gene1607	NW_011934200.1	196939	198141	4	1		gene4237	NW_011934269.1	163393	170961	12	12		gene1613	NW_011934200.1	214139	216609	4	2
gene1641	NW_011934204.1	44660	53544	15	11		gene1604	NW_011934200.1	184467	185919	4	2		gene1608	NW_011934200.1	198764	200221	5	4		gene4244	NW_011934269.1	190113	190991	4	1		gene1615	NW_011934200.1	219263	224263	10	4
gene1642	NW_011934204.1	53922	55329	4	1		gene1606	NW_011934200.1	189799	196634	12	7		gene1609	NW_011934200.1	200555	202541	6	4		gene4247	NW_011934269.1	192975	196410	7	7		gene1616	NW_011934200.1	224583	230507	16	4
gene1644	NW_011934204.1	58952	60798	5	4		gene1608	NW_011934200.1	198764	200221	5	3		gene161	NW_011934122.1	76235	83166	13	5		gene4255	NW_011934269.1	213660	220943	18	18		gene1619	NW_011934200.1	234430	237266	8	1
gene1645	NW_011934204.1	61236	66678	13	11		gene1609	NW_011934200.1	200555	202541	6	2		gene1610	NW_011934200.1	204537	208673	9	6		gene4256	NW_011934269.1	221589	224485	7	1		gene1620	NW_011934200.1	237815	239377	5	1
gene1647	NW_011934204.1	68847	72645	9	1		gene161	NW_011934122.1	76235	83166	13	6		gene1612	NW_011934200.1	213086	217136	2	2		gene4261	NW_011934272.1	360	3223	10	3		gene1622	NW_011934200.1	243373	244063	3	2
gene1648	NW_011934204.1	73201	76256	7	3		gene1610	NW_011934200.1	204537	208673	9	9		gene1613	NW_011934200.1	214139	216609	4	3		gene4266	NW_011934272.1	15504	19037	9	2		gene1623	NW_011934200.1	244471	248976	7	2
gene1649	NW_011934204.1	77507	78475	4	1		gene1612	NW_011934200.1	213086	217136	2	2		gene1614	NW_011934200.1	217239	218955	5	2		gene4267	NW_011934272.1	19211	22070	7	2		gene1624	NW_011934200.1	249209	251808	7	5
gene1650	NW_011934204.1	78567	81360	7	2		gene1613	NW_011934200.1	214139	216609	4	3		gene1615	NW_011934200.1	219263	224263	10	2		gene4290	NW_011934277.1	31291	32426	4	3		gene1625	NW_011934200.1	252838	255655	6	4
gene1652	NW_011934204.1	89391	91891	6	3		gene1614	NW_011934200.1	217239	218955	5	1		gene1616	NW_011934200.1	224583	230507	16	6		gene4292	NW_011934277.1	33852	40348	9	4		gene1627	NW_011934200.1	259211	274366	33	10
gene1653	NW_011934204.1	92148	95925	6	6		gene1615	NW_011934200.1	219263	224263	10	2		gene1619	NW_011934200.1	234430	237266	8	4		gene4297	NW_011934277.1	48976	51836	6	1		gene163	NW_011934122.1	85137	86497	4	2
gene1655	NW_011934204.1	96410	98339	7	5		gene1616	NW_011934200.1	224583	230507	16	3		gene162	NW_011934122.1	83600	84801	4	1		gene4311	NW_011934289.1	17763	19763	5	1		gene1630	NW_011934204.1	1202	4344	7	4
gene1656	NW_011934204.1	98946	100622	5	1		gene1619	NW_011934200.1	234430	237266	8	3		gene1620	NW_011934200.1	237815	239377	5	2		gene4315	NW_011934289.1	29983	31775	4	2		gene1632	NW_011934204.1	7706	11489	4	2
gene1657	NW_011934204.1	101686	105702	8	3		gene1620	NW_011934200.1	237815	239377	5	1		gene1622	NW_011934200.1	243373	244063	3	2		gene4335	NW_011934289.1	95393	108744	29	19		gene1633	NW_011934204.1	12044	14311	7	6
gene1659	NW_011934204.1	107727	116874	17	4		gene1621	NW_011934200.1	240013	243119	6	1		gene1623	NW_011934200.1	244471	248976	7	2		gene4345	NW_011934289.1	132105	136289	6	3		gene1634	NW_011934204.1	14819	27919	31	22
gene166	NW_011934122.1	89426	91769	6	2		gene1622	NW_011934200.1	243373	244063	3	2		gene1624	NW_011934200.1	249209	251808	7	5		gene4347	NW_011934289.1	137782	140162	9	1		gene1635	NW_011934204.1	28411	29475	3	2
gene1661	NW_011934204.1	118882	119975	5	1		gene1623	NW_011934200.1	244471	248976	7	1		gene1625	NW_011934200.1	252838	255655	6	4		gene435	NW_011934133.1	23026	29526	20	1		gene1638	NW_011934204.1	33615	35992	7	4
gene1662	NW_011934204.1	120432	123401	7	1		gene1624	NW_011934200.1	249209	251808	7	5		gene1626	NW_011934200.1	256107	258839	8	3		gene4354	NW_011934289.1	163538	166623	8	8		gene164	NW_011934122.1	86883	88956	6	3
gene1663	NW_011934204.1	123770	125852	4	2		gene1625	NW_011934200.1	252838	255655	6	4		gene1627	NW_011934200.1	259211	274366	33	11		gene4375	NW_011934289.1	227282	229494	6	1		gene1640	NW_011934204.1	37871	44202	12	3
gene1668	NW_011934204.1	142855	146795	4	2		gene1626	NW_011934200.1	256107	258839	8	4		gene1630	NW_011934204.1	1202	4344	7	4		gene4394	NW_011934293.1	12954	14916	7	1		gene1641	NW_011934204.1	44660	53544	15	9
gene1669	NW_011934204.1	149778	159690	20	1		gene1627	NW_011934200.1	259211	274366	33	9		gene1632	NW_011934204.1	7706	11489	4	3		gene4398	NW_011934296.1	5182	9982	7	6		gene1642	NW_011934204.1	53922	55329	4	2
gene1671	NW_011934204.1	160021	161378	2	2		gene1630	NW_011934204.1	1202	4344	7	3		gene1633	NW_011934204.1	12044	14311	7	4		gene4401	NW_011934296.1	16907	20902	9	1		gene1644	NW_011934204.1	58952	60798	5	4
gene1672	NW_011934204.1	161844	162406	3	1		gene1632	NW_011934204.1	7706	11489	4	3		gene1634	NW_011934204.1	14819	27919	31	25		gene441	NW_011934133.1	41772	48692	18	14		gene1645	NW_011934204.1	61236	66678	13	4
gene1673	NW_011934204.1	164228	168144	7	4		gene1633	NW_011934204.1	12044	14311	7	4		gene1635	NW_011934204.1	28411	29475	3	2		gene4424	NW_011934296.1	108547	111175	9	1		gene1647	NW_011934204.1	68847	72645	9	1
gene1674	NW_011934204.1	168795	170889	6	4		gene1634	NW_011934204.1	14819	27919	31	26		gene1636	NW_011934204.1	30746	33376	6	2		gene4440	NW_011934296.1	152287	153207	5	1		gene1648	NW_011934204.1	73201	76256	7	3
gene1675	NW_011934204.1	171498	174116	7	2		gene1635	NW_011934204.1	28411	29475	3	1		gene1638	NW_011934204.1	33615	35992	7	4		gene4441	NW_011934296.1	153548	154307	4	1		gene1649	NW_011934204.1	77507	78475	4	1
gene1676	NW_011934204.1	174822	176115	4	1		gene1636	NW_011934204.1	30746	33376	6	1		gene164	NW_011934122.1	86883	88956	6	4		gene4445	NW_011934296.1	168079	171513	10	9		gene1650	NW_011934204.1	78567	81360	7	3
gene1677	NW_011934204.1	177044	179524	9	7		gene1638	NW_011934204.1	33615	35992	7	4		gene1640	NW_011934204.1	37871	44202	12	7		gene445	NW_011934133.1	54819	57427	8	2		gene1652	NW_011934204.1	89391	91891	6	2
gene1678	NW_011934204.1	180108	184118	11	3		gene164	NW_011934122.1	86883	88956	6	4		gene1641	NW_011934204.1	44660	53544	15	5		gene4460	NW_011934296.1	223257	227310	9	1		gene1653	NW_011934204.1	92148	95925	6	5
gene1679	NW_011934204.1	185431	187793	5	3		gene1640	NW_011934204.1	37871	44202	12	5		gene1642	NW_011934204.1	53922	55329	4	2		gene4470	NW_011934297.1	447	1634	2	2		gene1655	NW_011934204.1	96410	98339	7	3
gene168	NW_011934122.1	93971	97227	9	2		gene1641	NW_011934204.1	44660	53544	15	9		gene1644	NW_011934204.1	58952	60798	5	4		gene4475	NW_011934297.1	8972	11314	7	2		gene1656	NW_011934204.1	98946	100622	5	5
gene1680	NW_011934204.1	188194	190244	5	4		gene1643	NW_011934204.1	56682	58669	7	1		gene1645	NW_011934204.1	61236	66678	13	6		gene4477	NW_011934297.1	11975	15135	6	1		gene1657	NW_011934204.1	101686	105702	8	1
gene1682	NW_011934204.1	192588	194979	9	3		gene1644	NW_011934204.1	58952	60798	5	4		gene1647	NW_011934204.1	68847	72645	9	2		gene4486	NW_011934300.1	21340	28606	13	2		gene1659	NW_011934204.1	107727	116874	17	9
gene1684	NW_011934204.1	197562	202246	11	1		gene1645	NW_011934204.1	61236	66678	13	12		gene1648	NW_011934204.1	73201	76256	7	4		gene4496	NW_011934300.1	55800	64368	20	1		gene166	NW_011934122.1	89426	91769	6	3
gene1685	NW_011934204.1	202394	203754	3	2		gene1647	NW_011934204.1	68847	72645	9	4		gene1650	NW_011934204.1	78567	81360	7	2		gene450	NW_011934133.1	69335	70252	2	2		gene1662	NW_011934204.1	120432	123401	7	5
gene1686	NW_011934204.1	204364	205186	3	3		gene1648	NW_011934204.1	73201	76256	7	4		gene1652	NW_011934204.1	89391	91891	6	2		gene4514	NW_011934300.1	104589	109810	10	10		gene1664	NW_011934204.1	126419	128495	4	3
gene1687	NW_011934204.1	205661	206663	4	1		gene1649	NW_011934204.1	77507	78475	4	1		gene1653	NW_011934204.1	92148	95925	6	6		gene4526	NW_011934300.1	135717	139914	10	10		gene1668	NW_011934204.1	142855	146795	4	3
gene1688	NW_011934204.1	206993	209319	6	2		gene1650	NW_011934204.1	78567	81360	7	5		gene1655	NW_011934204.1	96410	98339	7	7		gene4535	NW_011934300.1	156109	160456	9	3		gene1669	NW_011934204.1	149778	159690	20	11
gene1689	NW_011934204.1	215786	218190	6	2		gene1652	NW_011934204.1	89391	91891	6	2		gene1656	NW_011934204.1	98946	100622	5	3		gene4537	NW_011934301.1	3369	6979	11	1		gene1672	NW_011934204.1	161844	162406	3	2
gene169	NW_011934122.1	97438	100511	8	5		gene1653	NW_011934204.1	92148	95925	6	6		gene1657	NW_011934204.1	101686	105702	8	1		gene4545	NW_011934301.1	30466	36073	15	14		gene1673	NW_011934204.1	164228	168144	7	3
gene1691	NW_011934204.1	218476	219563	4	3		gene1655	NW_011934204.1	96410	98339	7	6		gene1659	NW_011934204.1	107727	116874	17	9		gene4548	NW_011934301.1	38994	44367	13	1		gene1674	NW_011934204.1	168795	170889	6	5
gene1692	NW_011934204.1	219849	225169	12	7		gene1656	NW_011934204.1	98946	100622	5	2		gene166	NW_011934122.1	89426	91769	6	2		gene4550	NW_011934304.1	2331	18444	22	20		gene1675	NW_011934204.1	171498	174116	7	2
gene1695	NW_011934204.1	233327	233942	3	2		gene1657	NW_011934204.1	101686	105702	8	1		gene1661	NW_011934204.1	118882	119975	5	2		gene4555	NW_011934304.1	38235	46538	21	6		gene1676	NW_011934204.1	174822	176115	4	2
gene1696	NW_011934204.1	234884	235357	2	2		gene1659	NW_011934204.1	107727	116874	17	8		gene1662	NW_011934204.1	120432	123401	7	4		gene4556	NW_011934304.1	47327	51521	9	4		gene1677	NW_011934204.1	177044	179524	9	5
gene1697	NW_011934204.1	235753	237092	3	2		gene166	NW_011934122.1	89426	91769	6	2		gene1663	NW_011934204.1	123770	125852	4	3		gene4561	NW_011934304.1	67661	69215	8	1		gene1678	NW_011934204.1	180108	184118	11	3
gene1700	NW_011934204.1	242448	246868	10	9		gene1661	NW_011934204.1	118882	119975	5	1		gene1664	NW_011934204.1	126419	128495	4	4		gene4564	NW_011934304.1	76919	80963	10	6		gene1679	NW_011934204.1	185431	187793	5	4
gene1701	NW_011934204.1	247344	248796	5	4		gene1662	NW_011934204.1	120432	123401	7	1		gene1668	NW_011934204.1	142855	146795	4	3		gene4572	NW_011934305.1	11254	35746	78	6		gene168	NW_011934122.1	93971	97227	9	5
gene1705	NW_011934204.1	253284	260416	8	3		gene1663	NW_011934204.1	123770	125852	4	2		gene1669	NW_011934204.1	149778	159690	20	9		gene4576	NW_011934305.1	41256	46033	13	1		gene1680	NW_011934204.1	188194	190244	5	4
gene1706	NW_011934204.1	260552	263063	3	2		gene1664	NW_011934204.1	126419	128495	4	3		gene1672	NW_011934204.1	161844	162406	3	2		gene4591	NW_011934305.1	99786	105318	13	1		gene1682	NW_011934204.1	192588	194979	9	3
gene171	NW_011934122.1	104303	108829	10	3		gene1665	NW_011934204.1	129219	132262	4	1		gene1673	NW_011934204.1	164228	168144	7	3		gene4594	NW_011934305.1	109508	110535	5	2		gene1686	NW_011934204.1	204364	205186	3	3
gene1712	NW_011934204.1	277752	280265	7	1		gene1668	NW_011934204.1	142855	146795	4	3		gene1674	NW_011934204.1	168795	170889	6	5		gene4595	NW_011934305.1	110555	112058	5	1		gene1688	NW_011934204.1	206993	209319	6	1
gene1713	NW_011934204.1	281784	285776	6	3		gene1669	NW_011934204.1	149778	159690	20	11		gene1675	NW_011934204.1	171498	174116	7	2		gene4606	NW_011934305.1	134960	138616	9	9		gene1689	NW_011934204.1	215786	218190	6	1
gene1715	NW_011934204.1	288289	293070	9	9		gene167	NW_011934122.1	92644	93777	5	1		gene1677	NW_011934204.1	177044	179524	9	7		gene4617	NW_011934305.1	173996	183951	22	21		gene169	NW_011934122.1	97438	100511	8	5
gene1716	NW_011934204.1	294079	294601	3	1		gene1672	NW_011934204.1	161844	162406	3	2		gene1678	NW_011934204.1	180108	184118	11	2		gene4618	NW_011934305.1	184451	189281	7	2		gene1691	NW_011934204.1	218476	219563	4	3
gene172	NW_011934122.1	110131	113863	8	7		gene1673	NW_011934204.1	164228	168144	7	4		gene1679	NW_011934204.1	185431	187793	5	3		gene462	NW_011934133.1	94930	98967	9	2		gene1692	NW_011934204.1	219849	225169	12	6
gene1720	NW_011934204.1	297692	299273	4	2		gene1674	NW_011934204.1	168795	170889	6	5		gene168	NW_011934122.1	93971	97227	9	4		gene4620	NW_011934305.1	195332	203989	12	1		gene1693	NW_011934204.1	225917	229545	10	5
gene1721	NW_011934204.1	299877	302066	4	3		gene1675	NW_011934204.1	171498	174116	7	3		gene1680	NW_011934204.1	188194	190244	5	4		gene4627	NW_011934312.1	347	2285	6	1		gene1694	NW_011934204.1	229918	233089	10	1
gene1723	NW_011934204.1	306655	308105	3	2		gene1676	NW_011934204.1	174822	176115	4	1		gene1682	NW_011934204.1	192588	194979	9	4		gene4639	NW_011934316.1	33087	37150	8	8		gene1696	NW_011934204.1	234884	235357	2	2
gene1724	NW_011934204.1	308580	310995	6	2		gene1677	NW_011934204.1	177044	179524	9	7		gene1686	NW_011934204.1	204364	205186	3	3		gene4642	NW_011934316.1	42676	44814	6	6		gene1697	NW_011934204.1	235753	237092	3	2
gene1725	NW_011934204.1	311550	313177	4	1		gene1678	NW_011934204.1	180108	184118	11	1		gene1689	NW_011934204.1	215786	218190	6	1		gene4643	NW_011934316.1	46492	48086	6	3		gene1700	NW_011934204.1	242448	246868	10	5
gene1726	NW_011934204.1	313678	314466	2	2		gene1679	NW_011934204.1	185431	187793	5	2		gene169	NW_011934122.1	97438	100511	8	6		gene4645	NW_011934317.1	933	1547	3	2		gene1701	NW_011934204.1	247344	248796	5	4
gene1727	NW_011934204.1	315049	318338	12	5		gene168	NW_011934122.1	93971	97227	9	4		gene1691	NW_011934204.1	218476	219563	4	2		gene4651	NW_011934319.1	9878	16455	9	2		gene1705	NW_011934204.1	253284	260416	8	3
gene1730	NW_011934204.1	327872	328949	3	2		gene1680	NW_011934204.1	188194	190244	5	4		gene1692	NW_011934204.1	219849	225169	12	6		gene4659	NW_011934319.1	33410	36576	8	1		gene1706	NW_011934204.1	260552	263063	3	2
gene1732	NW_011934204.1	331204	336249	11	1		gene1682	NW_011934204.1	192588	194979	9	3		gene1693	NW_011934204.1	225917	229545	10	6		gene4662	NW_011934319.1	41480	42749	6	1		gene1708	NW_011934204.1	270515	272499	4	1
gene1736	NW_011934204.1	347453	349189	6	2		gene1684	NW_011934204.1	197562	202246	11	2		gene1695	NW_011934204.1	233327	233942	3	2		gene4678	NW_011934319.1	89087	93171	6	1		gene171	NW_011934122.1	104303	108829	10	5
gene1737	NW_011934204.1	349796	352879	4	4		gene1685	NW_011934204.1	202394	203754	3	1		gene1696	NW_011934204.1	234884	235357	2	2		gene4684	NW_011934319.1	112205	113744	3	1		gene1710	NW_011934204.1	274406	275275	5	3
gene1739	NW_011934204.1	355123	358725	7	6		gene1686	NW_011934204.1	204364	205186	3	3		gene1697	NW_011934204.1	235753	237092	3	2		gene470	NW_011934133.1	122721	127122	9	9		gene1713	NW_011934204.1	281784	285776	6	2
gene174	NW_011934122.1	115638	118909	5	5		gene1688	NW_011934204.1	206993	209319	6	4		gene1700	NW_011934204.1	242448	246868	10	4		gene4713	NW_011934319.1	204041	209287	9	4		gene1715	NW_011934204.1	288289	293070	9	4
gene1740	NW_011934204.1	359068	361516	5	2		gene1689	NW_011934204.1	215786	218190	6	2		gene1701	NW_011934204.1	247344	248796	5	4		gene4722	NW_011934321.1	8532	15516	10	9		gene1716	NW_011934204.1	294079	294601	3	1
gene1741	NW_011934204.1	361807	367887	13	8		gene169	NW_011934122.1	97438	100511	8	7		gene1705	NW_011934204.1	253284	260416	8	3		gene4727	NW_011934321.1	22857	26827	7	7		gene172	NW_011934122.1	110131	113863	8	6
gene1742	NW_011934204.1	367914	370242	9	6		gene1691	NW_011934204.1	218476	219563	4	2		gene1706	NW_011934204.1	260552	263063	3	1		gene4730	NW_011934321.1	29117	35563	10	1		gene1720	NW_011934204.1	297692	299273	4	2
gene1743	NW_011934204.1	370493	371866	3	2		gene1692	NW_011934204.1	219849	225169	12	6		gene1708	NW_011934204.1	270515	272499	4	2		gene4743	NW_011934321.1	65159	68760	8	3		gene1721	NW_011934204.1	299877	302066	4	3
gene1744	NW_011934204.1	372206	372696	3	2		gene1693	NW_011934204.1	225917	229545	10	6		gene171	NW_011934122.1	104303	108829	10	6		gene4747	NW_011934321.1	77447	87898	15	4		gene1722	NW_011934204.1	302456	306166	14	4
gene1745	NW_011934204.1	373137	373775	3	2		gene1695	NW_011934204.1	233327	233942	3	2		gene1710	NW_011934204.1	274406	275275	5	2		gene4754	NW_011934321.1	99220	100804	5	1		gene1723	NW_011934204.1	306655	308105	3	3
gene1746	NW_011934204.1	374395	376974	8	2		gene1696	NW_011934204.1	234884	235357	2	2		gene1712	NW_011934204.1	277752	280265	7	3		gene476	NW_011934133.1	144537	147594	7	1		gene1724	NW_011934204.1	308580	310995	6	2
gene1747	NW_011934204.1	377418	383339	5	2		gene1697	NW_011934204.1	235753	237092	3	2		gene1713	NW_011934204.1	281784	285776	6	4		gene4765	NW_011934321.1	133833	141504	20	1		gene1725	NW_011934204.1	311550	313177	4	1
gene1748	NW_011934204.1	383932	385884	5	4		gene1700	NW_011934204.1	242448	246868	10	9		gene1715	NW_011934204.1	288289	293070	9	9		gene4780	NW_011934321.1	166896	171019	8	5		gene1727	NW_011934204.1	315049	318338	12	4
gene1749	NW_011934204.1	386457	389428	5	3		gene1701	NW_011934204.1	247344	248796	5	4		gene1716	NW_011934204.1	294079	294601	3	1		gene4796	NW_011934321.1	199877	202011	7	5		gene1729	NW_011934204.1	323618	327337	9	7
gene175	NW_011934122.1	119363	123552	13	12		gene1705	NW_011934204.1	253284	260416	8	4		gene172	NW_011934122.1	110131	113863	8	5		gene4809	NW_011934321.1	232627	236654	9	1		gene1732	NW_011934204.1	331204	336249	11	5
gene1751	NW_011934204.1	391441	394077	4	2		gene1706	NW_011934204.1	260552	263063	3	3		gene1720	NW_011934204.1	297692	299273	4	2		gene481	NW_011934133.1	154674	156677	4	2		gene1735	NW_011934204.1	344612	346132	5	4
gene1752	NW_011934204.1	397274	400840	5	3		gene1708	NW_011934204.1	270515	272499	4	1		gene1721	NW_011934204.1	299877	302066	4	3		gene4823	NW_011934321.1	274534	279290	6	1		gene1736	NW_011934204.1	347453	349189	6	1
gene1755	NW_011934204.1	408616	412982	11	2		gene171	NW_011934122.1	104303	108829	10	4		gene1722	NW_011934204.1	302456	306166	14	1		gene4841	NW_011934321.1	323773	356859	50	21		gene1737	NW_011934204.1	349796	352879	4	4
gene1758	NW_011934204.1	416998	419406	5	2		gene1713	NW_011934204.1	281784	285776	6	2		gene1723	NW_011934204.1	306655	308105	3	3		gene4848	NW_011934321.1	386627	387740	3	2		gene1739	NW_011934204.1	355123	358725	7	4
gene1759	NW_011934204.1	419828	425071	5	3		gene1715	NW_011934204.1	288289	293070	9	9		gene1724	NW_011934204.1	308580	310995	6	1		gene4849	NW_011934321.1	388381	389823	3	1		gene174	NW_011934122.1	115638	118909	5	5
gene176	NW_011934122.1	123906	127677	7	3		gene1716	NW_011934204.1	294079	294601	3	1		gene1725	NW_011934204.1	311550	313177	4	1		gene4852	NW_011934321.1	394300	404054	24	1		gene1740	NW_011934204.1	359068	361516	5	4
gene1761	NW_011934204.1	426174	427157	4	3		gene172	NW_011934122.1	110131	113863	8	7		gene1727	NW_011934204.1	315049	318338	12	6		gene4855	NW_011934321.1	411951	412265	2	2		gene1741	NW_011934204.1	361807	367887	13	5
gene1762	NW_011934204.1	427401	429373	5	2		gene1720	NW_011934204.1	297692	299273	4	3		gene1729	NW_011934204.1	323618	327337	9	5		gene4858	NW_011934321.1	420315	429457	11	10		gene1742	NW_011934204.1	367914	370242	9	8
gene1763	NW_011934204.1	429772	431392	6	1		gene1721	NW_011934204.1	299877	302066	4	3		gene1730	NW_011934204.1	327872	328949	3	2		gene4859	NW_011934321.1	425648	427941	6	1		gene1743	NW_011934204.1	370493	371866	3	3
gene1764	NW_011934204.1	432841	434346	4	3		gene1722	NW_011934204.1	302456	306166	14	4		gene1732	NW_011934204.1	331204	336249	11	7		gene4863	NW_011934321.1	434515	436489	4	1		gene1744	NW_011934204.1	372206	372696	3	2
gene1765	NW_011934204.1	436204	437623	4	1		gene1723	NW_011934204.1	306655	308105	3	2		gene1734	NW_011934204.1	340685	343629	5	4		gene4865	NW_011934321.1	439404	442705	8	3		gene1745	NW_011934204.1	373137	373775	3	2
gene1766	NW_011934204.1	438322	441623	9	7		gene1724	NW_011934204.1	308580	310995	6	3		gene1735	NW_011934204.1	344612	346132	5	3		gene487	NW_011934138.1	5324	9386	12	1		gene1746	NW_011934204.1	374395	376974	8	2
gene1767	NW_011934204.1	442339	447229	12	8		gene1726	NW_011934204.1	313678	314466	2	2		gene1737	NW_011934204.1	349796	352879	4	2		gene4896	NW_011934321.1	553135	555112	6	6		gene1747	NW_011934204.1	377418	383339	5	2
gene1768	NW_011934204.1	447678	448383	3	1		gene1727	NW_011934204.1	315049	318338	12	2		gene1738	NW_011934204.1	353555	354755	5	3		gene4897	NW_011934321.1	555300	557067	5	1		gene1748	NW_011934204.1	383932	385884	5	5
gene1769	NW_011934204.1	448678	453619	10	7		gene1729	NW_011934204.1	323618	327337	9	3		gene1739	NW_011934204.1	355123	358725	7	6		gene4901	NW_011934321.1	566470	569712	10	1		gene175	NW_011934122.1	119363	123552	13	6
gene1771	NW_011934204.1	457590	465475	19	5		gene1730	NW_011934204.1	327872	328949	3	2		gene174	NW_011934122.1	115638	118909	5	4		gene4907	NW_011934321.1	578419	584238	13	8		gene1751	NW_011934204.1	391441	394077	4	3
gene1772	NW_011934204.1	465770	470238	6	6		gene1732	NW_011934204.1	331204	336249	11	3		gene1740	NW_011934204.1	359068	361516	5	4		gene4914	NW_011934321.1	599947	603832	12	12		gene1752	NW_011934204.1	397274	400840	5	5
gene1773	NW_011934204.1	470722	474916	9	5		gene1735	NW_011934204.1	344612	346132	5	5		gene1741	NW_011934204.1	361807	367887	13	7		gene492	NW_011934139.1	9518	13751	9	3		gene1755	NW_011934204.1	408616	412982	11	10
gene1774	NW_011934204.1	475320	480680	12	4		gene1736	NW_011934204.1	347453	349189	6	2		gene1742	NW_011934204.1	367914	370242	9	9		gene4921	NW_011934321.1	615958	617426	4	1		gene1757	NW_011934204.1	413662	414535	3	1
gene1775	NW_011934204.1	481373	483085	4	4		gene1737	NW_011934204.1	349796	352879	4	4		gene1743	NW_011934204.1	370493	371866	3	3		gene4922	NW_011934321.1	618275	626313	19	5		gene1758	NW_011934204.1	416998	419406	5	2
gene1778	NW_011934204.1	487814	491450	10	8		gene1739	NW_011934204.1	355123	358725	7	6		gene1745	NW_011934204.1	373137	373775	3	2		gene4927	NW_011934321.1	643279	649769	17	1		gene1759	NW_011934204.1	419828	425071	5	4
gene1779	NW_011934204.1	491852	503677	29	15		gene174	NW_011934122.1	115638	118909	5	5		gene1746	NW_011934204.1	374395	376974	8	1		gene4930	NW_011934321.1	656554	658131	4	2		gene176	NW_011934122.1	123906	127677	7	4
gene178	NW_011934122.1	131502	133464	5	1		gene1740	NW_011934204.1	359068	361516	5	5		gene1747	NW_011934204.1	377418	383339	5	3		gene4931	NW_011934322.1	4941	11819	7	6		gene1761	NW_011934204.1	426174	427157	4	3
gene1781	NW_011934204.1	506260	508564	5	3		gene1741	NW_011934204.1	361807	367887	13	2		gene1748	NW_011934204.1	383932	385884	5	4		gene4939	NW_011934327.1	2967	4784	4	1		gene1762	NW_011934204.1	427401	429373	5	3
gene1786	NW_011934204.1	518269	520841	5	3		gene1742	NW_011934204.1	367914	370242	9	9		gene1749	NW_011934204.1	386457	389428	5	4		gene4955	NW_011934327.1	43881	45422	4	1		gene1763	NW_011934204.1	429772	431392	6	1
gene1787	NW_011934204.1	521119	524172	10	5		gene1743	NW_011934204.1	370493	371866	3	3		gene175	NW_011934122.1	119363	123552	13	9		gene4972	NW_011934327.1	87079	91200	10	9		gene1764	NW_011934204.1	432841	434346	4	4
gene1788	NW_011934204.1	524519	525829	2	2		gene1745	NW_011934204.1	373137	373775	3	2		gene1751	NW_011934204.1	391441	394077	4	4		gene4989	NW_011934327.1	138447	140099	4	1		gene1766	NW_011934204.1	438322	441623	9	4
gene179	NW_011934122.1	133602	134676	4	2		gene1747	NW_011934204.1	377418	383339	5	2		gene1752	NW_011934204.1	397274	400840	5	4		gene4997	NW_011934327.1	166909	170966	6	1		gene1767	NW_011934204.1	442339	447229	12	10
gene1790	NW_011934204.1	526478	528792	7	1		gene1748	NW_011934204.1	383932	385884	5	5		gene1755	NW_011934204.1	408616	412982	11	4		gene5005	NW_011934327.1	199415	204541	12	3		gene1769	NW_011934204.1	448678	453619	10	7
gene1796	NW_011934206.1	14843	15891	4	4		gene1749	NW_011934204.1	386457	389428	5	3		gene1758	NW_011934204.1	416998	419406	5	2		gene5014	NW_011934327.1	227971	231895	9	8		gene1771	NW_011934204.1	457590	465475	19	5
gene18	NW_011934118.1	42055	46437	6	5		gene175	NW_011934122.1	119363	123552	13	12		gene1759	NW_011934204.1	419828	425071	5	4		gene5017	NW_011934327.1	240337	241657	3	1		gene1772	NW_011934204.1	465770	470238	6	1
gene180	NW_011934122.1	135108	135941	4	2		gene1751	NW_011934204.1	391441	394077	4	3		gene176	NW_011934122.1	123906	127677	7	5		gene5029	NW_011934328.1	3885	7966	9	1		gene1773	NW_011934204.1	470722	474916	9	4
gene1800	NW_011934206.1	22641	31854	24	10		gene1752	NW_011934204.1	397274	400840	5	4		gene1761	NW_011934204.1	426174	427157	4	4		gene5041	NW_011934330.1	10826	15907	10	8		gene1774	NW_011934204.1	475320	480680	12	6
gene1804	NW_011934206.1	38426	39671	4	1		gene1755	NW_011934204.1	408616	412982	11	5		gene1762	NW_011934204.1	427401	429373	5	3		gene5044	NW_011934330.1	26336	28320	7	4		gene1775	NW_011934204.1	481373	483085	4	2
gene1805	NW_011934206.1	40511	44595	10	1		gene1758	NW_011934204.1	416998	419406	5	3		gene1763	NW_011934204.1	429772	431392	6	3		gene5048	NW_011934330.1	38698	45316	10	1		gene1776	NW_011934204.1	483885	485324	4	2
gene1806	NW_011934206.1	45325	47704	6	3		gene1759	NW_011934204.1	419828	425071	5	2		gene1764	NW_011934204.1	432841	434346	4	2		gene5051	NW_011934330.1	49360	49969	3	1		gene1778	NW_011934204.1	487814	491450	10	7
gene181	NW_011934122.1	138421	139457	4	4		gene176	NW_011934122.1	123906	127677	7	5		gene1766	NW_011934204.1	438322	441623	9	4		gene5054	NW_011934330.1	61526	65735	7	6		gene1779	NW_011934204.1	491852	503677	29	18
gene1810	NW_011934206.1	51592	61233	20	6		gene1761	NW_011934204.1	426174	427157	4	3		gene1767	NW_011934204.1	442339	447229	12	11		gene5069	NW_011934330.1	99053	104978	8	8		gene178	NW_011934122.1	131502	133464	5	3
gene1811	NW_011934206.1	63442	67679	12	6		gene1762	NW_011934204.1	427401	429373	5	2		gene1769	NW_011934204.1	448678	453619	10	5		gene5070	NW_011934330.1	106146	111026	9	8		gene1781	NW_011934204.1	506260	508564	5	4
gene1812	NW_011934206.1	68325	70520	5	1		gene1763	NW_011934204.1	429772	431392	6	4		gene1770	NW_011934204.1	454020	456464	7	1		gene5072	NW_011934330.1	117033	118264	4	1		gene1782	NW_011934204.1	508808	511235	7	2
gene1817	NW_011934206.1	79749	82293	3	1		gene1764	NW_011934204.1	432841	434346	4	2		gene1771	NW_011934204.1	457590	465475	19	10		gene5079	NW_011934330.1	140073	142646	5	2		gene1784	NW_011934204.1	512989	516949	12	5
gene1818	NW_011934206.1	82860	84495	3	3		gene1765	NW_011934204.1	436204	437623	4	1		gene1772	NW_011934204.1	465770	470238	6	3		gene5080	NW_011934330.1	142790	146133	8	1		gene1786	NW_011934204.1	518269	520841	5	3
gene1819	NW_011934206.1	84927	89034	4	1		gene1766	NW_011934204.1	438322	441623	9	6		gene1773	NW_011934204.1	470722	474916	9	4		gene509	NW_011934139.1	49169	53591	11	3		gene1787	NW_011934204.1	521119	524172	10	6
gene182	NW_011934122.1	139769	140762	3	2		gene1767	NW_011934204.1	442339	447229	12	10		gene1774	NW_011934204.1	475320	480680	12	7		gene5125	NW_011934340.1	33792	39011	12	2		gene1788	NW_011934204.1	524519	525829	2	2
gene1820	NW_011934206.1	89161	92758	6	3		gene1768	NW_011934204.1	447678	448383	3	1		gene1775	NW_011934204.1	481373	483085	4	2		gene5130	NW_011934340.1	43222	50962	18	13		gene179	NW_011934122.1	133602	134676	4	2
gene1821	NW_011934206.1	93106	94100	4	2		gene1769	NW_011934204.1	448678	453619	10	7		gene1778	NW_011934204.1	487814	491450	10	6		gene5133	NW_011934340.1	56513	59145	5	4		gene1794	NW_011934206.1	11315	11786	2	2
gene1822	NW_011934206.1	94506	96381	4	4		gene177	NW_011934122.1	128638	130539	6	1		gene1779	NW_011934204.1	491852	503677	29	16		gene5137	NW_011934340.1	66273	70285	5	3		gene1795	NW_011934206.1	11946	12868	4	1
gene1823	NW_011934206.1	96687	97732	3	1		gene1771	NW_011934204.1	457590	465475	19	7		gene178	NW_011934122.1	131502	133464	5	3		gene5147	NW_011934340.1	100452	105722	17	3		gene1796	NW_011934206.1	14843	15891	4	3
gene1826	NW_011934206.1	102170	104293	3	2		gene1772	NW_011934204.1	465770	470238	6	3		gene1781	NW_011934204.1	506260	508564	5	3		gene5151	NW_011934340.1	120625	122797	5	4		gene1798	NW_011934206.1	16782	18386	5	1
gene1828	NW_011934206.1	107848	113165	10	6		gene1773	NW_011934204.1	470722	474916	9	4		gene1784	NW_011934204.1	512989	516949	12	2		gene5154	NW_011934342.1	6190	9354	8	5		gene18	NW_011934118.1	42055	46437	6	2
gene1829	NW_011934206.1	113477	115260	3	2		gene1774	NW_011934204.1	475320	480680	12	5		gene1786	NW_011934204.1	518269	520841	5	3		gene5163	NW_011934347.1	8601	9013	2	2		gene1800	NW_011934206.1	22641	31854	24	4
gene183	NW_011934123.1	1317	2737	5	2		gene1775	NW_011934204.1	481373	483085	4	4		gene1787	NW_011934204.1	521119	524172	10	6		gene5173	NW_011934347.1	39444	39980	2	2		gene1803	NW_011934206.1	36627	38131	5	2
gene1834	NW_011934206.1	121798	123346	5	1		gene1778	NW_011934204.1	487814	491450	10	8		gene1788	NW_011934204.1	524519	525829	2	2		gene5180	NW_011934348.1	113	848	2	2		gene1804	NW_011934206.1	38426	39671	4	3
gene1835	NW_011934206.1	123666	127212	9	8		gene1779	NW_011934204.1	491852	503677	29	17		gene1790	NW_011934204.1	526478	528792	7	1		gene5187	NW_011934350.1	13561	17205	8	3		gene1805	NW_011934206.1	40511	44595	10	4
gene1836	NW_011934206.1	127571	129955	6	1		gene178	NW_011934122.1	131502	133464	5	4		gene1796	NW_011934206.1	14843	15891	4	4		gene519	NW_011934139.1	103478	108824	14	1		gene1806	NW_011934206.1	45325	47704	6	4
gene1840	NW_011934206.1	135883	138158	7	3		gene1781	NW_011934204.1	506260	508564	5	4		gene1798	NW_011934206.1	16782	18386	5	1		gene5190	NW_011934350.1	27798	30692	7	7		gene181	NW_011934122.1	138421	139457	4	4
gene1841	NW_011934206.1	138999	141668	9	1		gene1782	NW_011934204.1	508808	511235	7	2		gene18	NW_011934118.1	42055	46437	6	3		gene5220	NW_011934357.1	20674	21637	3	3		gene1810	NW_011934206.1	51592	61233	20	8
gene1842	NW_011934206.1	142003	144252	7	1		gene1784	NW_011934204.1	512989	516949	12	1		gene180	NW_011934122.1	135108	135941	4	2		gene5221	NW_011934357.1	21786	27584	11	1		gene1811	NW_011934206.1	63442	67679	12	2
gene1844	NW_011934206.1	146320	147444	4	1		gene1786	NW_011934204.1	518269	520841	5	3		gene1800	NW_011934206.1	22641	31854	24	6		gene523	NW_011934139.1	116136	124187	22	22		gene1812	NW_011934206.1	68325	70520	5	4
gene1846	NW_011934206.1	152094	153844	4	0		gene1787	NW_011934204.1	521119	524172	10	5		gene1803	NW_011934206.1	36627	38131	5	2		gene5230	NW_011934357.1	55553	56886	5	1		gene1813	NW_011934206.1	72037	74440	3	2
gene1847	NW_011934206.1	154432	160614	11	6		gene1788	NW_011934204.1	524519	525829	2	2		gene1804	NW_011934206.1	38426	39671	4	2		gene5232	NW_011934357.1	59076	61450	6	3		gene1817	NW_011934206.1	79749	82293	3	2
gene1848	NW_011934206.1	161967	163334	5	4		gene179	NW_011934122.1	133602	134676	4	1		gene1805	NW_011934206.1	40511	44595	10	4		gene5233	NW_011934357.1	61617	63525	6	1		gene1818	NW_011934206.1	82860	84495	3	3
gene1849	NW_011934206.1	163719	167433	6	4		gene1794	NW_011934206.1	11315	11786	2	2		gene1806	NW_011934206.1	45325	47704	6	3		gene5236	NW_011934357.1	68740	73529	12	3		gene1819	NW_011934206.1	84927	89034	4	2
gene1850	NW_011934206.1	167656	170666	5	2		gene1796	NW_011934206.1	14843	15891	4	4		gene181	NW_011934122.1	138421	139457	4	4		gene5237	NW_011934357.1	73840	79182	15	15		gene182	NW_011934122.1	139769	140762	3	2
gene1854	NW_011934206.1	174600	175783	5	4		gene1798	NW_011934206.1	16782	18386	5	1		gene1810	NW_011934206.1	51592	61233	20	7		gene5245	NW_011934357.1	109152	111007	5	1		gene1820	NW_011934206.1	89161	92758	6	3
gene1855	NW_011934206.1	177086	178886	5	2		gene18	NW_011934118.1	42055	46437	6	2		gene1812	NW_011934206.1	68325	70520	5	3		gene5249	NW_011934357.1	120209	122584	6	1		gene1821	NW_011934206.1	93106	94100	4	2
gene1856	NW_011934206.1	179493	182706	8	1		gene180	NW_011934122.1	135108	135941	4	1		gene1813	NW_011934206.1	72037	74440	3	2		gene5264	NW_011934357.1	166063	171212	13	1		gene1822	NW_011934206.1	94506	96381	4	4
gene1857	NW_011934206.1	183047	184347	4	2		gene1800	NW_011934206.1	22641	31854	24	5		gene1817	NW_011934206.1	79749	82293	3	2		gene5270	NW_011934357.1	185059	188119	10	1		gene1823	NW_011934206.1	96687	97732	3	2
gene1859	NW_011934206.1	184977	190595	9	3		gene1802	NW_011934206.1	34646	35500	3	1		gene1818	NW_011934206.1	82860	84495	3	3		gene528	NW_011934141.1	6184	7096	4	1		gene1824	NW_011934206.1	98316	99402	4	2
gene1861	NW_011934206.1	193292	196453	7	4		gene1804	NW_011934206.1	38426	39671	4	2		gene1819	NW_011934206.1	84927	89034	4	2		gene529	NW_011934141.1	7401	13630	11	1		gene1825	NW_011934206.1	99965	101320	5	1
gene1863	NW_011934206.1	198747	200551	4	4		gene1805	NW_011934206.1	40511	44595	10	4		gene182	NW_011934122.1	139769	140762	3	2		gene5304	NW_011934357.1	275579	277172	7	1		gene1826	NW_011934206.1	102170	104293	3	2
gene1867	NW_011934206.1	206466	208038	3	1		gene1806	NW_011934206.1	45325	47704	6	3		gene1820	NW_011934206.1	89161	92758	6	2		gene5307	NW_011934357.1	281246	284276	7	1		gene1828	NW_011934206.1	107848	113165	10	4
gene1870	NW_011934206.1	210943	212270	3	2		gene181	NW_011934122.1	138421	139457	4	4		gene1821	NW_011934206.1	93106	94100	4	1		gene5312	NW_011934358.1	2704	7620	11	8		gene1829	NW_011934206.1	113477	115260	3	2
gene1872	NW_011934206.1	213145	217098	10	5		gene1810	NW_011934206.1	51592	61233	20	9		gene1822	NW_011934206.1	94506	96381	4	4		gene5321	NW_011934358.1	25964	26981	4	1		gene183	NW_011934123.1	1317	2737	5	2
gene1873	NW_011934206.1	218182	220151	6	2		gene1811	NW_011934206.1	63442	67679	12	3		gene1823	NW_011934206.1	96687	97732	3	2		gene5338	NW_011934358.1	71387	74925	11	8		gene1834	NW_011934206.1	121798	123346	5	1
gene1875	NW_011934206.1	224740	233905	13	2		gene1812	NW_011934206.1	68325	70520	5	1		gene1824	NW_011934206.1	98316	99402	4	3		gene5343	NW_011934358.1	87177	90657	6	1		gene1835	NW_011934206.1	123666	127212	9	8
gene1877	NW_011934206.1	235814	237968	7	2		gene1813	NW_011934206.1	72037	74440	3	2		gene1825	NW_011934206.1	99965	101320	5	1		gene5356	NW_011934358.1	121768	128479	19	16		gene1836	NW_011934206.1	127571	129955	6	3
gene1878	NW_011934206.1	238473	241453	3	2		gene1817	NW_011934206.1	79749	82293	3	2		gene1826	NW_011934206.1	102170	104293	3	2		gene5361	NW_011934358.1	138309	143423	9	8		gene1837	NW_011934206.1	130498	132177	4	3
gene1879	NW_011934206.1	242830	245546	6	5		gene1818	NW_011934206.1	82860	84495	3	3		gene1828	NW_011934206.1	107848	113165	10	6		gene5382	NW_011934358.1	199173	205097	12	8		gene1838	NW_011934206.1	133716	134625	3	2
gene188	NW_011934123.1	11834	14352	7	2		gene1819	NW_011934206.1	84927	89034	4	3		gene1829	NW_011934206.1	113477	115260	3	2		gene5397	NW_011934361.1	2542	8310	12	12		gene1840	NW_011934206.1	135883	138158	7	2
gene1883	NW_011934206.1	258177	260882	8	4		gene182	NW_011934122.1	139769	140762	3	2		gene183	NW_011934123.1	1317	2737	5	2		gene5405	NW_011934361.1	24106	29974	9	2		gene1841	NW_011934206.1	138999	141668	9	6
gene1884	NW_011934206.1	261133	263920	7	1		gene1820	NW_011934206.1	89161	92758	6	3		gene1835	NW_011934206.1	123666	127212	9	1		gene5419	NW_011934362.1	24536	29318	9	5		gene1843	NW_011934206.1	144706	146078	2	2
gene1886	NW_011934206.1	266340	268243	3	2		gene1821	NW_011934206.1	93106	94100	4	3		gene1836	NW_011934206.1	127571	129955	6	2		gene5426	NW_011934362.1	48343	55168	16	1		gene1846	NW_011934206.1	152094	153844	4	2
gene1887	NW_011934206.1	269023	271193	6	4		gene1822	NW_011934206.1	94506	96381	4	4		gene1837	NW_011934206.1	130498	132177	4	3		gene5441	NW_011934362.1	95582	102566	7	2		gene1847	NW_011934206.1	154432	160614	11	4
gene1888	NW_011934206.1	272441	279541	13	10		gene1823	NW_011934206.1	96687	97732	3	1		gene1838	NW_011934206.1	133716	134625	3	2		gene5449	NW_011934362.1	126733	130243	3	2		gene1848	NW_011934206.1	161967	163334	5	4
gene1889	NW_011934206.1	280072	285933	15	14		gene1824	NW_011934206.1	98316	99402	4	3		gene1840	NW_011934206.1	135883	138158	7	2		gene5450	NW_011934362.1	132585	135876	6	2		gene1849	NW_011934206.1	163719	167433	6	6
gene1890	NW_011934206.1	286886	289247	6	2		gene1825	NW_011934206.1	99965	101320	5	1		gene1841	NW_011934206.1	138999	141668	9	4		gene5455	NW_011934362.1	144826	146171	3	1		gene1850	NW_011934206.1	167656	170666	5	2
gene1891	NW_011934206.1	289630	293503	9	2		gene1826	NW_011934206.1	102170	104293	3	2		gene1843	NW_011934206.1	144706	146078	2	2		gene5459	NW_011934362.1	153232	154119	4	2		gene1853	NW_011934206.1	173558	173908	2	2
gene1892	NW_011934206.1	297900	300494	8	1		gene1828	NW_011934206.1	107848	113165	10	6		gene1844	NW_011934206.1	146320	147444	4	1		gene5484	NW_011934370.1	8636	12758	11	3		gene1854	NW_011934206.1	174600	175783	5	4
gene1893	NW_011934206.1	300791	306055	11	6		gene1829	NW_011934206.1	113477	115260	3	2		gene1846	NW_011934206.1	152094	153844	4	1		gene5492	NW_011934370.1	40710	42846	4	4		gene1855	NW_011934206.1	177086	178886	5	2
gene1895	NW_011934206.1	307588	313670	16	2		gene183	NW_011934123.1	1317	2737	5	2		gene1847	NW_011934206.1	154432	160614	11	2		gene5529	NW_011934380.1	18027	20942	9	1		gene1856	NW_011934206.1	179493	182706	8	1
gene1897	NW_011934206.1	321270	323597	5	1		gene1835	NW_011934206.1	123666	127212	9	8		gene1848	NW_011934206.1	161967	163334	5	4		gene5533	NW_011934380.1	28722	44816	20	2		gene1857	NW_011934206.1	183047	184347	4	2
gene1898	NW_011934206.1	323838	328656	13	5		gene1836	NW_011934206.1	127571	129955	6	3		gene1849	NW_011934206.1	163719	167433	6	5		gene5534	NW_011934380.1	45836	47951	8	2		gene1859	NW_011934206.1	184977	190595	9	9
gene1902	NW_011934206.1	339454	344950	14	14		gene1837	NW_011934206.1	130498	132177	4	1		gene1850	NW_011934206.1	167656	170666	5	2		gene5558	NW_011934381.1	37516	41607	11	1		gene1860	NW_011934206.1	191040	192529	5	1
gene1903	NW_011934206.1	345723	347521	3	2		gene1838	NW_011934206.1	133716	134625	3	2		gene1853	NW_011934206.1	173558	173908	2	2		gene5576	NW_011934381.1	94463	100346	21	1		gene1861	NW_011934206.1	193292	196453	7	5
gene1904	NW_011934206.1	348254	351070	3	1		gene1841	NW_011934206.1	138999	141668	9	1		gene1854	NW_011934206.1	174600	175783	5	4		gene5616	NW_011934397.1	4393	6680	7	1		gene1863	NW_011934206.1	198747	200551	4	4
gene1908	NW_011934206.1	354472	356292	6	3		gene1843	NW_011934206.1	144706	146078	2	2		gene1855	NW_011934206.1	177086	178886	5	3		gene5619	NW_011934397.1	17574	21134	10	1		gene1867	NW_011934206.1	206466	208038	3	1
gene1910	NW_011934206.1	361436	364510	7	2		gene1844	NW_011934206.1	146320	147444	4	2		gene1856	NW_011934206.1	179493	182706	8	1		gene5626	NW_011934397.1	36182	38745	6	1		gene1870	NW_011934206.1	210943	212270	3	3
gene1912	NW_011934206.1	366369	367660	5	3		gene1847	NW_011934206.1	154432	160614	11	11		gene1857	NW_011934206.1	183047	184347	4	3		gene5636	NW_011934397.1	53764	56331	5	4		gene1872	NW_011934206.1	213145	217098	10	2
gene1915	NW_011934206.1	370798	374940	10	3		gene1848	NW_011934206.1	161967	163334	5	4		gene1859	NW_011934206.1	184977	190595	9	9		gene5643	NW_011934397.1	66184	68146	6	1		gene1873	NW_011934206.1	218182	220151	6	2
gene1916	NW_011934206.1	375282	379799	7	2		gene1849	NW_011934206.1	163719	167433	6	4		gene1861	NW_011934206.1	193292	196453	7	6		gene5645	NW_011934397.1	72852	79010	7	1		gene1875	NW_011934206.1	224740	233905	13	6
gene1917	NW_011934206.1	380304	380791	3	1		gene1850	NW_011934206.1	167656	170666	5	2		gene1863	NW_011934206.1	198747	200551	4	4		gene5655	NW_011934399.1	29264	32557	10	5		gene1877	NW_011934206.1	235814	237968	7	5
gene1918	NW_011934206.1	381402	384177	10	7		gene1853	NW_011934206.1	173558	173908	2	2		gene1870	NW_011934206.1	210943	212270	3	3		gene5656	NW_011934399.1	32999	39789	12	1		gene1878	NW_011934206.1	238473	241453	3	2
gene1919	NW_011934206.1	385494	389302	8	3		gene1854	NW_011934206.1	174600	175783	5	4		gene1872	NW_011934206.1	213145	217098	10	2		gene5659	NW_011934399.1	47478	51897	8	6		gene1879	NW_011934206.1	242830	245546	6	5
gene1920	NW_011934206.1	390415	393649	12	1		gene1855	NW_011934206.1	177086	178886	5	2		gene1873	NW_011934206.1	218182	220151	6	1		gene5663	NW_011934399.1	59566	66449	13	2		gene188	NW_011934123.1	11834	14352	7	2
gene1921	NW_011934206.1	394296	398490	12	6		gene1856	NW_011934206.1	179493	182706	8	2		gene1875	NW_011934206.1	224740	233905	13	12		gene5677	NW_011934399.1	99781	103069	8	8		gene1882	NW_011934206.1	256984	257690	2	2
gene1922	NW_011934206.1	399555	401463	5	2		gene1857	NW_011934206.1	183047	184347	4	3		gene1877	NW_011934206.1	235814	237968	7	3		gene5678	NW_011934399.1	103814	105146	3	3		gene1883	NW_011934206.1	258177	260882	8	4
gene1925	NW_011934206.1	404669	409596	14	5		gene1859	NW_011934206.1	184977	190595	9	8		gene1878	NW_011934206.1	238473	241453	3	2		gene5679	NW_011934399.1	106179	108164	4	3		gene1886	NW_011934206.1	266340	268243	3	2
gene1927	NW_011934206.1	411645	415256	4	2		gene1860	NW_011934206.1	191040	192529	5	1		gene1879	NW_011934206.1	242830	245546	6	5		gene5680	NW_011934399.1	108501	110487	7	1		gene1887	NW_011934206.1	269023	271193	6	4
gene1930	NW_011934206.1	419434	422302	7	3		gene1861	NW_011934206.1	193292	196453	7	3		gene188	NW_011934123.1	11834	14352	7	3		gene569	NW_011934143.1	27831	29739	5	1		gene1888	NW_011934206.1	272441	279541	13	9
gene1931	NW_011934206.1	423385	427543	14	4		gene1863	NW_011934206.1	198747	200551	4	4		gene1882	NW_011934206.1	256984	257690	2	2		gene5691	NW_011934399.1	144592	150224	11	11		gene1889	NW_011934206.1	280072	285933	15	7
gene1935	NW_011934206.1	436864	438488	3	1		gene1867	NW_011934206.1	206466	208038	3	1		gene1883	NW_011934206.1	258177	260882	8	3		gene5711	NW_011934399.1	213710	216145	8	7		gene1891	NW_011934206.1	289630	293503	9	1
gene1936	NW_011934206.1	439104	445707	15	5		gene1868	NW_011934206.1	208688	209875	2	2		gene1884	NW_011934206.1	261133	263920	7	3		gene5722	NW_011934399.1	241669	245639	9	1		gene1892	NW_011934206.1	297900	300494	8	1
gene1939	NW_011934206.1	449236	449934	3	1		gene1870	NW_011934206.1	210943	212270	3	2		gene1886	NW_011934206.1	266340	268243	3	2		gene5733	NW_011934399.1	267028	269217	6	1		gene1893	NW_011934206.1	300791	306055	11	10
gene194	NW_011934124.1	6938	13072	17	12		gene1872	NW_011934206.1	213145	217098	10	2		gene1887	NW_011934206.1	269023	271193	6	3		gene5736	NW_011934399.1	281150	287035	11	8		gene1895	NW_011934206.1	307588	313670	16	9
gene1940	NW_011934206.1	450262	456599	19	8		gene1873	NW_011934206.1	218182	220151	6	2		gene1888	NW_011934206.1	272441	279541	13	10		gene5746	NW_011934399.1	318839	322672	7	3		gene1896	NW_011934206.1	315944	317630	5	1
gene1942	NW_011934206.1	462618	465535	3	2		gene1875	NW_011934206.1	224740	233905	13	11		gene1889	NW_011934206.1	280072	285933	15	14		gene5750	NW_011934399.1	336937	342882	11	11		gene1897	NW_011934206.1	321270	323597	5	1
gene1943	NW_011934206.1	466633	468622	5	3		gene1877	NW_011934206.1	235814	237968	7	2		gene1891	NW_011934206.1	289630	293503	9	3		gene5754	NW_011934400.1	7372	8579	4	1		gene1898	NW_011934206.1	323838	328656	13	5
gene1944	NW_011934206.1	469521	471932	6	6		gene1878	NW_011934206.1	238473	241453	3	2		gene1892	NW_011934206.1	297900	300494	8	1		gene5757	NW_011934400.1	15983	18078	7	2		gene190	NW_011934123.1	16911	19524	8	2
gene1946	NW_011934206.1	472394	474514	7	4		gene1879	NW_011934206.1	242830	245546	6	3		gene1893	NW_011934206.1	300791	306055	11	5		gene577	NW_011934143.1	48407	51963	7	1		gene1900	NW_011934206.1	331999	337997	17	1
gene1950	NW_011934206.1	479964	488051	13	6		gene188	NW_011934123.1	11834	14352	7	1		gene1895	NW_011934206.1	307588	313670	16	7		gene5772	NW_011934402.1	34168	34936	2	2		gene1902	NW_011934206.1	339454	344950	14	10
gene1951	NW_011934206.1	489311	491100	5	2		gene1882	NW_011934206.1	256984	257690	2	2		gene1898	NW_011934206.1	323838	328656	13	5		gene5811	NW_011934403.1	73420	75647	3	2		gene1903	NW_011934206.1	345723	347521	3	2
gene1952	NW_011934206.1	491542	492439	3	2		gene1883	NW_011934206.1	258177	260882	8	5		gene190	NW_011934123.1	16911	19524	8	3		gene5818	NW_011934403.1	92542	94215	5	1		gene1904	NW_011934206.1	348254	351070	3	2
gene1955	NW_011934206.1	498680	501874	6	2		gene1884	NW_011934206.1	261133	263920	7	3		gene1900	NW_011934206.1	331999	337997	17	4		gene5827	NW_011934403.1	110081	115452	8	1		gene1907	NW_011934206.1	352543	354272	6	1
gene1956	NW_011934206.1	502825	504505	3	2		gene1886	NW_011934206.1	266340	268243	3	1		gene1902	NW_011934206.1	339454	344950	14	3		gene5828	NW_011934403.1	115833	123291	11	8		gene1908	NW_011934206.1	354472	356292	6	3
gene1961	NW_011934206.1	512941	515800	9	3		gene1887	NW_011934206.1	269023	271193	6	2		gene1903	NW_011934206.1	345723	347521	3	3		gene5836	NW_011934403.1	135563	138992	10	5		gene1909	NW_011934206.1	356984	361150	13	4
gene1963	NW_011934206.1	521268	522968	6	3		gene1888	NW_011934206.1	272441	279541	13	10		gene1904	NW_011934206.1	348254	351070	3	2		gene5849	NW_011934403.1	184694	186963	4	1		gene1910	NW_011934206.1	361436	364510	7	1
gene1965	NW_011934206.1	525178	529663	11	3		gene1889	NW_011934206.1	280072	285933	15	6		gene1907	NW_011934206.1	352543	354272	6	1		gene585	NW_011934143.1	66663	76982	24	7		gene1912	NW_011934206.1	366369	367660	5	3
gene1966	NW_011934206.1	530576	533695	9	5		gene1891	NW_011934206.1	289630	293503	9	5		gene1908	NW_011934206.1	354472	356292	6	2		gene5857	NW_011934403.1	207438	210714	5	4		gene1913	NW_011934206.1	367769	368917	4	1
gene1967	NW_011934206.1	534258	536940	9	3		gene1892	NW_011934206.1	297900	300494	8	1		gene1909	NW_011934206.1	356984	361150	13	2		gene5877	NW_011934406.1	63421	64939	7	1		gene1915	NW_011934206.1	370798	374940	10	2
gene197	NW_011934124.1	16134	18740	9	6		gene1893	NW_011934206.1	300791	306055	11	4		gene1910	NW_011934206.1	361436	364510	7	3		gene5898	NW_011934406.1	117500	120182	10	1		gene1916	NW_011934206.1	375282	379799	7	1
gene1970	NW_011934206.1	541067	545519	6	3		gene1895	NW_011934206.1	307588	313670	16	4		gene1912	NW_011934206.1	366369	367660	5	3		gene5936	NW_011934407.1	77094	82706	16	4		gene1917	NW_011934206.1	380304	380791	3	2
gene1971	NW_011934206.1	545839	552551	10	3		gene1898	NW_011934206.1	323838	328656	13	5		gene1915	NW_011934206.1	370798	374940	10	1		gene5949	NW_011934407.1	112400	113863	5	2		gene1918	NW_011934206.1	381402	384177	10	6
gene1973	NW_011934206.1	554434	556316	4	2		gene1899	NW_011934206.1	328869	331751	5	1		gene1916	NW_011934206.1	375282	379799	7	4		gene5954	NW_011934407.1	127044	136421	3	1		gene1919	NW_011934206.1	385494	389302	8	7
gene1974	NW_011934206.1	556740	558968	5	5		gene190	NW_011934123.1	16911	19524	8	3		gene1917	NW_011934206.1	380304	380791	3	2		gene5970	NW_011934407.1	184712	189200	10	2		gene1921	NW_011934206.1	394296	398490	12	5
gene1975	NW_011934206.1	559278	560698	3	2		gene1902	NW_011934206.1	339454	344950	14	12		gene1918	NW_011934206.1	381402	384177	10	5		gene5971	NW_011934407.1	189407	196836	12	5		gene1922	NW_011934206.1	399555	401463	5	3
gene1976	NW_011934206.1	562565	565903	6	1		gene1903	NW_011934206.1	345723	347521	3	2		gene1919	NW_011934206.1	385494	389302	8	8		gene5973	NW_011934407.1	197732	198471	4	2		gene1925	NW_011934206.1	404669	409596	14	4
gene1977	NW_011934206.1	566518	567763	4	2		gene1904	NW_011934206.1	348254	351070	3	3		gene1921	NW_011934206.1	394296	398490	12	4		gene5979	NW_011934415.1	1341	3113	3	1		gene1927	NW_011934206.1	411645	415256	4	3
gene1978	NW_011934206.1	568061	575600	14	3		gene1907	NW_011934206.1	352543	354272	6	1		gene1922	NW_011934206.1	399555	401463	5	2		gene5990	NW_011934415.1	45660	50518	13	6		gene193	NW_011934124.1	4268	6001	7	1
gene198	NW_011934124.1	20502	22256	5	3		gene1908	NW_011934206.1	354472	356292	6	3		gene1924	NW_011934206.1	402372	404201	4	2		gene600	NW_011934143.1	119647	128994	17	14		gene1930	NW_011934206.1	419434	422302	7	4
gene1980	NW_011934206.1	578307	579854	3	2		gene1909	NW_011934206.1	356984	361150	13	1		gene1925	NW_011934206.1	404669	409596	14	6		gene6000	NW_011934415.1	79892	82370	7	1		gene1931	NW_011934206.1	423385	427543	14	9
gene1981	NW_011934206.1	581036	585369	10	3		gene1910	NW_011934206.1	361436	364510	7	2		gene1927	NW_011934206.1	411645	415256	4	3		gene6040	NW_011934415.1	185871	187640	4	1		gene1932	NW_011934206.1	427713	428920	5	3
gene1982	NW_011934206.1	585584	588181	7	3		gene1912	NW_011934206.1	366369	367660	5	3		gene193	NW_011934124.1	4268	6001	7	1		gene6046	NW_011934415.1	203785	206868	9	1		gene1935	NW_011934206.1	436864	438488	3	2
gene1983	NW_011934206.1	590531	592289	6	1		gene1915	NW_011934206.1	370798	374940	10	4		gene1930	NW_011934206.1	419434	422302	7	2		gene605	NW_011934143.1	137524	138989	4	1		gene1936	NW_011934206.1	439104	445707	15	7
gene1985	NW_011934206.1	596295	600435	11	1		gene1916	NW_011934206.1	375282	379799	7	2		gene1931	NW_011934206.1	423385	427543	14	8		gene6052	NW_011934415.1	224524	233698	22	7		gene194	NW_011934124.1	6938	13072	17	14
gene1987	NW_011934206.1	602889	604908	4	3		gene1917	NW_011934206.1	380304	380791	3	1		gene1932	NW_011934206.1	427713	428920	5	3		gene6054	NW_011934415.1	235821	238612	6	6		gene1940	NW_011934206.1	450262	456599	19	7
gene1989	NW_011934206.1	606411	607281	3	3		gene1918	NW_011934206.1	381402	384177	10	3		gene1935	NW_011934206.1	436864	438488	3	2		gene6056	NW_011934415.1	238800	241402	8	1		gene1942	NW_011934206.1	462618	465535	3	2
gene199	NW_011934124.1	22488	25919	10	3		gene1919	NW_011934206.1	385494	389302	8	5		gene1936	NW_011934206.1	439104	445707	15	11		gene6064	NW_011934417.1	3034	12426	17	9		gene1944	NW_011934206.1	469521	471932	6	4
gene1990	NW_011934206.1	608083	609450	6	2		gene1921	NW_011934206.1	394296	398490	12	5		gene1939	NW_011934206.1	449236	449934	3	2		gene6076	NW_011934417.1	48256	55241	13	13		gene1946	NW_011934206.1	472394	474514	7	6
gene1991	NW_011934206.1	609749	612626	6	3		gene1922	NW_011934206.1	399555	401463	5	1		gene194	NW_011934124.1	6938	13072	17	12		gene6081	NW_011934417.1	65503	67129	5	1		gene195	NW_011934124.1	13350	14526	5	1
gene1992	NW_011934206.1	613442	616551	10	3		gene1924	NW_011934206.1	402372	404201	4	1		gene1940	NW_011934206.1	450262	456599	19	9		gene6083	NW_011934419.1	4700	6307	7	1		gene1950	NW_011934206.1	479964	488051	13	8
gene1997	NW_011934206.1	625366	630273	10	2		gene1925	NW_011934206.1	404669	409596	14	6		gene1942	NW_011934206.1	462618	465535	3	2		gene609	NW_011934143.1	145563	147565	5	5		gene1951	NW_011934206.1	489311	491100	5	3
gene1998	NW_011934206.1	631482	633208	5	4		gene1927	NW_011934206.1	411645	415256	4	3		gene1943	NW_011934206.1	466633	468622	5	3		gene6106	NW_011934426.1	49488	54730	13	1		gene1952	NW_011934206.1	491542	492439	3	2
gene20	NW_011934118.1	50319	53000	5	3		gene1930	NW_011934206.1	419434	422302	7	3		gene1944	NW_011934206.1	469521	471932	6	4		gene6126	NW_011934429.1	20849	23946	9	2		gene1955	NW_011934206.1	498680	501874	6	3
gene2000	NW_011934206.1	642061	646314	12	2		gene1931	NW_011934206.1	423385	427543	14	8		gene1946	NW_011934206.1	472394	474514	7	6		gene6131	NW_011934429.1	31520	32606	5	3		gene1956	NW_011934206.1	502825	504505	3	1
gene2001	NW_011934206.1	646786	649660	4	2		gene1932	NW_011934206.1	427713	428920	5	5		gene1948	NW_011934206.1	476875	478495	4	1		gene6132	NW_011934429.1	32963	45090	25	1		gene1961	NW_011934206.1	512941	515800	9	3
gene2007	NW_011934206.1	665757	669559	8	5		gene1935	NW_011934206.1	436864	438488	3	2		gene1950	NW_011934206.1	479964	488051	13	9		gene6139	NW_011934429.1	77009	79005	7	1		gene1962	NW_011934206.1	516079	520899	9	4
gene201	NW_011934124.1	28951	31744	5	4		gene1936	NW_011934206.1	439104	445707	15	8		gene1951	NW_011934206.1	489311	491100	5	3		gene6155	NW_011934437.1	2896	4608	4	1		gene1963	NW_011934206.1	521268	522968	6	4
gene2010	NW_011934207.1	1954	3262	5	1		gene1939	NW_011934206.1	449236	449934	3	1		gene1952	NW_011934206.1	491542	492439	3	1		gene6156	NW_011934437.1	4074	4799	2	2		gene1965	NW_011934206.1	525178	529663	11	4
gene2012	NW_011934207.1	4835	10714	13	2		gene194	NW_011934124.1	6938	13072	17	13		gene1955	NW_011934206.1	498680	501874	6	3		gene6159	NW_011934437.1	13376	18630	10	7		gene1966	NW_011934206.1	530576	533695	9	6
gene2014	NW_011934207.1	10986	12384	5	4		gene1940	NW_011934206.1	450262	456599	19	7		gene1956	NW_011934206.1	502825	504505	3	2		gene6163	NW_011934437.1	25193	30726	15	2		gene1967	NW_011934206.1	534258	536940	9	5
gene2015	NW_011934207.1	12675	14361	4	3		gene1941	NW_011934206.1	457370	461433	9	1		gene1961	NW_011934206.1	512941	515800	9	2		gene6169	NW_011934437.1	43107	47163	7	7		gene1968	NW_011934206.1	537155	538298	4	2
gene2016	NW_011934207.1	14589	20542	13	2		gene1942	NW_011934206.1	462618	465535	3	2		gene1962	NW_011934206.1	516079	520899	9	3		gene6175	NW_011934437.1	64395	67654	7	3		gene197	NW_011934124.1	16134	18740	9	5
gene202	NW_011934124.1	32076	33747	6	2		gene1943	NW_011934206.1	466633	468622	5	3		gene1963	NW_011934206.1	521268	522968	6	3		gene618	NW_011934143.1	174017	176672	7	1		gene1970	NW_011934206.1	541067	545519	6	5
gene2020	NW_011934207.1	27671	29522	3	1		gene1944	NW_011934206.1	469521	471932	6	6		gene1965	NW_011934206.1	525178	529663	11	5		gene6184	NW_011934437.1	88496	100786	37	2		gene1972	NW_011934206.1	552987	554159	2	2
gene2023	NW_011934209.1	6103	8466	8	2		gene1946	NW_011934206.1	472394	474514	7	5		gene1966	NW_011934206.1	530576	533695	9	6		gene6192	NW_011934437.1	123187	128224	6	4		gene1973	NW_011934206.1	554434	556316	4	3
gene2025	NW_011934209.1	10478	14732	10	6		gene1948	NW_011934206.1	476875	478495	4	1		gene1967	NW_011934206.1	534258	536940	9	5		gene6194	NW_011934437.1	131324	135372	6	3		gene1974	NW_011934206.1	556740	558968	5	5
gene2026	NW_011934209.1	14885	16542	4	1		gene1950	NW_011934206.1	479964	488051	13	9		gene197	NW_011934124.1	16134	18740	9	4		gene6222	NW_011934441.1	26760	29249	6	1		gene1975	NW_011934206.1	559278	560698	3	2
gene2028	NW_011934209.1	16828	21443	9	1		gene1951	NW_011934206.1	489311	491100	5	2		gene1970	NW_011934206.1	541067	545519	6	5		gene6227	NW_011934441.1	40242	44188	6	4		gene1976	NW_011934206.1	562565	565903	6	2
gene2029	NW_011934209.1	21841	24769	8	1		gene1952	NW_011934206.1	491542	492439	3	1		gene1971	NW_011934206.1	545839	552551	10	7		gene6229	NW_011934441.1	47822	48705	2	2		gene1977	NW_011934206.1	566518	567763	4	2
gene2030	NW_011934209.1	25149	26956	5	3		gene1955	NW_011934206.1	498680	501874	6	3		gene1972	NW_011934206.1	552987	554159	2	2		gene6246	NW_011934441.1	109376	112545	6	2		gene1978	NW_011934206.1	568061	575600	14	1
gene2031	NW_011934209.1	27463	29662	9	2		gene1959	NW_011934206.1	507747	508276	2	2		gene1973	NW_011934206.1	554434	556316	4	3		gene6248	NW_011934441.1	117430	128571	27	23		gene1979	NW_011934206.1	576052	577991	3	1
gene2032	NW_011934209.1	30874	32411	5	1		gene1961	NW_011934206.1	512941	515800	9	3		gene1974	NW_011934206.1	556740	558968	5	5		gene626	NW_011934143.1	200537	205774	9	2		gene198	NW_011934124.1	20502	22256	5	3
gene2033	NW_011934209.1	32679	33941	3	2		gene1962	NW_011934206.1	516079	520899	9	2		gene1975	NW_011934206.1	559278	560698	3	2		gene6275	NW_011934450.1	20818	39494	9	2		gene1980	NW_011934206.1	578307	579854	3	2
gene2034	NW_011934209.1	34265	37152	5	2		gene1963	NW_011934206.1	521268	522968	6	3		gene1976	NW_011934206.1	562565	565903	6	3		gene6279	NW_011934451.1	8862	12346	6	1		gene1981	NW_011934206.1	581036	585369	10	7
gene2036	NW_011934209.1	39368	43283	9	3		gene1965	NW_011934206.1	525178	529663	11	4		gene1977	NW_011934206.1	566518	567763	4	2		gene6283	NW_011934451.1	16286	20840	7	1		gene1982	NW_011934206.1	585584	588181	7	4
gene2037	NW_011934209.1	43657	46221	6	5		gene1966	NW_011934206.1	530576	533695	9	4		gene1978	NW_011934206.1	568061	575600	14	7		gene6296	NW_011934458.1	5798	10591	10	3		gene1983	NW_011934206.1	590531	592289	6	1
gene2040	NW_011934209.1	51873	52180	2	1		gene1967	NW_011934206.1	534258	536940	9	3		gene1979	NW_011934206.1	576052	577991	3	1		gene6299	NW_011934458.1	15687	19273	8	1		gene1985	NW_011934206.1	596295	600435	11	5
gene2041	NW_011934209.1	52327	53365	4	2		gene197	NW_011934124.1	16134	18740	9	5		gene198	NW_011934124.1	20502	22256	5	3		gene6308	NW_011934458.1	46542	56972	24	5		gene1986	NW_011934206.1	601377	602313	2	2
gene2043	NW_011934209.1	55024	58662	7	4		gene1970	NW_011934206.1	541067	545519	6	5		gene1980	NW_011934206.1	578307	579854	3	2		gene6315	NW_011934458.1	81799	88832	10	2		gene1987	NW_011934206.1	602889	604908	4	3
gene2048	NW_011934209.1	71024	73474	8	3		gene1971	NW_011934206.1	545839	552551	10	3		gene1981	NW_011934206.1	581036	585369	10	6		gene6323	NW_011934458.1	113603	118981	9	8		gene1989	NW_011934206.1	606411	607281	3	3
gene2049	NW_011934209.1	73859	76311	7	1		gene1972	NW_011934206.1	552987	554159	2	2		gene1982	NW_011934206.1	585584	588181	7	5		gene6326	NW_011934458.1	121468	127935	16	16		gene199	NW_011934124.1	22488	25919	10	3
gene2050	NW_011934209.1	77613	81052	9	7		gene1973	NW_011934206.1	554434	556316	4	3		gene1983	NW_011934206.1	590531	592289	6	2		gene6338	NW_011934458.1	176289	182632	12	4		gene1990	NW_011934206.1	608083	609450	6	3
gene2053	NW_011934209.1	84056	89543	9	2		gene1974	NW_011934206.1	556740	558968	5	5		gene1985	NW_011934206.1	596295	600435	11	4		gene6347	NW_011934458.1	203268	207551	7	1		gene1991	NW_011934206.1	609749	612626	6	3
gene2054	NW_011934209.1	89812	91235	4	1		gene1975	NW_011934206.1	559278	560698	3	2		gene1986	NW_011934206.1	601377	602313	2	2		gene6350	NW_011934458.1	218101	222427	11	6		gene1992	NW_011934206.1	613442	616551	10	5
gene2055	NW_011934209.1	93378	98185	13	1		gene1976	NW_011934206.1	562565	565903	6	2		gene1987	NW_011934206.1	602889	604908	4	3		gene6355	NW_011934458.1	237228	240387	11	1		gene1997	NW_011934206.1	625366	630273	10	8
gene2056	NW_011934209.1	99177	102801	4	2		gene1977	NW_011934206.1	566518	567763	4	2		gene1989	NW_011934206.1	606411	607281	3	3		gene6364	NW_011934458.1	270626	279445	10	8		gene1998	NW_011934206.1	631482	633208	5	4
gene2060	NW_011934209.1	109105	112864	10	2		gene1978	NW_011934206.1	568061	575600	14	2		gene199	NW_011934124.1	22488	25919	10	2		gene6390	NW_011934458.1	359329	364316	7	4		gene1999	NW_011934206.1	633522	636392	6	2
gene2062	NW_011934209.1	115343	116080	4	1		gene1979	NW_011934206.1	576052	577991	3	1		gene1990	NW_011934206.1	608083	609450	6	3		gene6394	NW_011934458.1	372113	373408	4	2		gene20	NW_011934118.1	50319	53000	5	3
gene2063	NW_011934209.1	116652	119505	4	1		gene198	NW_011934124.1	20502	22256	5	5		gene1991	NW_011934206.1	609749	612626	6	3		gene6412	NW_011934462.1	41950	48370	7	1		gene200	NW_011934124.1	26191	27899	5	2
gene2064	NW_011934209.1	122109	125067	5	1		gene1980	NW_011934206.1	578307	579854	3	2		gene1992	NW_011934206.1	613442	616551	10	4		gene6414	NW_011934462.1	48641	52742	8	3		gene2000	NW_011934206.1	642061	646314	12	2
gene2065	NW_011934209.1	126018	129825	10	5		gene1981	NW_011934206.1	581036	585369	10	4		gene1997	NW_011934206.1	625366	630273	10	6		gene6419	NW_011934466.1	1791	5274	8	1		gene2001	NW_011934206.1	646786	649660	4	4
gene2066	NW_011934209.1	130153	139512	19	6		gene1982	NW_011934206.1	585584	588181	7	3		gene1998	NW_011934206.1	631482	633208	5	4		gene642	NW_011934143.1	243708	247457	9	1		gene2002	NW_011934206.1	650242	652113	5	1
gene2067	NW_011934209.1	139873	145353	12	6		gene1983	NW_011934206.1	590531	592289	6	1		gene1999	NW_011934206.1	633522	636392	6	2		gene6447	NW_011934467.1	129744	133535	11	5		gene2004	NW_011934206.1	654137	657250	7	2
gene2069	NW_011934209.1	146723	148378	3	1		gene1985	NW_011934206.1	596295	600435	11	2		gene2	NW_011934117.1	6445	8471	7	1		gene6448	NW_011934467.1	133860	135734	6	1		gene2007	NW_011934206.1	665757	669559	8	5
gene207	NW_011934124.1	43388	47056	9	1		gene1987	NW_011934206.1	602889	604908	4	3		gene20	NW_011934118.1	50319	53000	5	3		gene6453	NW_011934467.1	156031	159601	8	1		gene2008	NW_011934206.1	670349	671185	3	2
gene2072	NW_011934209.1	153715	155029	4	1		gene1989	NW_011934206.1	606411	607281	3	3		gene200	NW_011934124.1	26191	27899	5	2		gene646	NW_011934143.1	252005	254692	5	1		gene2009	NW_011934207.1	71	1612	3	2
gene2075	NW_011934209.1	159124	163495	9	4		gene199	NW_011934124.1	22488	25919	10	3		gene2000	NW_011934206.1	642061	646314	12	5		gene6470	NW_011934473.1	24444	30974	4	4		gene201	NW_011934124.1	28951	31744	5	4
gene2077	NW_011934209.1	165534	166950	4	3		gene1990	NW_011934206.1	608083	609450	6	3		gene2001	NW_011934206.1	646786	649660	4	4		gene6482	NW_011934473.1	62597	67211	11	1		gene2010	NW_011934207.1	1954	3262	5	1
gene2079	NW_011934209.1	167861	170031	4	4		gene1991	NW_011934206.1	609749	612626	6	3		gene2004	NW_011934206.1	654137	657250	7	6		gene6486	NW_011934473.1	73755	139935	85	2		gene2011	NW_011934207.1	3366	4539	4	1
gene208	NW_011934124.1	47571	48618	4	1		gene1992	NW_011934206.1	613442	616551	10	4		gene2007	NW_011934206.1	665757	669559	8	5		gene6494	NW_011934473.1	152675	158949	15	1		gene2012	NW_011934207.1	4835	10714	13	4
gene2080	NW_011934209.1	170627	174175	9	6		gene1997	NW_011934206.1	625366	630273	10	2		gene2009	NW_011934207.1	71	1612	3	2		gene6507	NW_011934473.1	203303	207618	6	3		gene2014	NW_011934207.1	10986	12384	5	1
gene2082	NW_011934209.1	176154	179285	6	2		gene1998	NW_011934206.1	631482	633208	5	4		gene201	NW_011934124.1	28951	31744	5	4		gene6508	NW_011934473.1	208017	209733	3	3		gene2015	NW_011934207.1	12675	14361	4	2
gene2083	NW_011934209.1	179976	182790	5	1		gene1999	NW_011934206.1	633522	636392	6	2		gene2010	NW_011934207.1	1954	3262	5	2		gene6525	NW_011934473.1	266754	271045	9	6		gene202	NW_011934124.1	32076	33747	6	1
gene2084	NW_011934209.1	183176	185014	6	5		gene2	NW_011934117.1	6445	8471	7	1		gene2012	NW_011934207.1	4835	10714	13	1		gene6540	NW_011934475.1	31543	35485	8	2		gene2022	NW_011934209.1	4371	5785	4	3
gene2085	NW_011934209.1	185683	188794	5	1		gene20	NW_011934118.1	50319	53000	5	2		gene2014	NW_011934207.1	10986	12384	5	3		gene6549	NW_011934475.1	72347	78136	7	2		gene2023	NW_011934209.1	6103	8466	8	4
gene2088	NW_011934209.1	193534	195590	3	3		gene200	NW_011934124.1	26191	27899	5	2		gene2015	NW_011934207.1	12675	14361	4	1		gene6557	NW_011934475.1	107390	109836	7	1		gene2024	NW_011934209.1	8728	10179	6	1
gene2090	NW_011934209.1	196241	198783	4	2		gene2000	NW_011934206.1	642061	646314	12	5		gene2016	NW_011934207.1	14589	20542	13	4		gene6558	NW_011934475.1	111102	113677	7	1		gene2025	NW_011934209.1	10478	14732	10	7
gene2092	NW_011934209.1	199605	201415	3	1		gene2001	NW_011934206.1	646786	649660	4	4		gene202	NW_011934124.1	32076	33747	6	1		gene6576	NW_011934475.1	161010	161662	2	2		gene2026	NW_011934209.1	14885	16542	4	2
gene2093	NW_011934209.1	201728	205354	10	3		gene2004	NW_011934206.1	654137	657250	7	6		gene2022	NW_011934209.1	4371	5785	4	1		gene659	NW_011934143.1	297887	300232	6	2		gene2028	NW_011934209.1	16828	21443	9	3
gene2095	NW_011934209.1	207852	209924	6	1		gene2007	NW_011934206.1	665757	669559	8	5		gene2023	NW_011934209.1	6103	8466	8	3		gene6595	NW_011934475.1	199918	203247	11	1		gene2029	NW_011934209.1	21841	24769	8	3
gene2097	NW_011934209.1	211676	214477	6	2		gene2008	NW_011934206.1	670349	671185	3	2		gene2024	NW_011934209.1	8728	10179	6	1		gene6604	NW_011934476.1	32378	33682	5	1		gene203	NW_011934124.1	34653	35726	4	4
gene2098	NW_011934209.1	214974	216235	3	2		gene201	NW_011934124.1	28951	31744	5	4		gene2025	NW_011934209.1	10478	14732	10	10		gene6609	NW_011934476.1	45056	46536	4	4		gene2030	NW_011934209.1	25149	26956	5	1
gene21	NW_011934118.1	53398	54125	2	2		gene2010	NW_011934207.1	1954	3262	5	2		gene2026	NW_011934209.1	14885	16542	4	1		gene661	NW_011934143.1	303305	309608	12	1		gene2031	NW_011934209.1	27463	29662	9	4
gene210	NW_011934124.1	49019	51829	7	2		gene2011	NW_011934207.1	3366	4539	4	1		gene2028	NW_011934209.1	16828	21443	9	2		gene6612	NW_011934476.1	50858	54473	10	1		gene2033	NW_011934209.1	32679	33941	3	2
gene2100	NW_011934209.1	219429	220771	3	2		gene2012	NW_011934207.1	4835	10714	13	3		gene2029	NW_011934209.1	21841	24769	8	5		gene6613	NW_011934476.1	54887	57520	6	3		gene2034	NW_011934209.1	34265	37152	5	2
gene2102	NW_011934209.1	223694	224937	4	2		gene2014	NW_011934207.1	10986	12384	5	2		gene203	NW_011934124.1	34653	35726	4	2		gene6624	NW_011934476.1	91019	100110	19	2		gene2037	NW_011934209.1	43657	46221	6	5
gene2103	NW_011934209.1	225205	230716	8	4		gene2015	NW_011934207.1	12675	14361	4	2		gene2030	NW_011934209.1	25149	26956	5	3		gene6628	NW_011934476.1	112936	116369	7	3		gene2039	NW_011934209.1	48962	49786	3	1
gene2104	NW_011934209.1	231410	233331	4	2		gene2016	NW_011934207.1	14589	20542	13	3		gene2031	NW_011934209.1	27463	29662	9	5		gene6629	NW_011934476.1	117130	119591	6	2		gene204	NW_011934124.1	35984	37196	3	2
gene2107	NW_011934209.1	237514	241205	10	5		gene202	NW_011934124.1	32076	33747	6	1		gene2032	NW_011934209.1	30874	32411	5	3		gene663	NW_011934143.1	315264	321671	17	16		gene2040	NW_011934209.1	51873	52180	2	2
gene2108	NW_011934209.1	241577	252890	21	12		gene2023	NW_011934209.1	6103	8466	8	4		gene2033	NW_011934209.1	32679	33941	3	1		gene6677	NW_011934476.1	236118	240961	8	1		gene2041	NW_011934209.1	52327	53365	4	2
gene211	NW_011934124.1	52139	55822	7	2		gene2024	NW_011934209.1	8728	10179	6	1		gene2034	NW_011934209.1	34265	37152	5	2		gene6678	NW_011934476.1	243076	247423	7	1		gene2043	NW_011934209.1	55024	58662	7	4
gene2111	NW_011934209.1	259515	263206	11	4		gene2025	NW_011934209.1	10478	14732	10	6		gene2036	NW_011934209.1	39368	43283	9	6		gene6682	NW_011934476.1	254505	261951	24	1		gene2044	NW_011934209.1	59612	61014	3	2
gene2116	NW_011934209.1	272881	278843	14	4		gene2028	NW_011934209.1	16828	21443	9	2		gene2037	NW_011934209.1	43657	46221	6	4		gene6689	NW_011934476.1	273535	275797	4	4		gene2045	NW_011934209.1	61437	63807	4	2
gene2119	NW_011934209.1	282477	293790	16	11		gene2029	NW_011934209.1	21841	24769	8	2		gene204	NW_011934124.1	35984	37196	3	1		gene6692	NW_011934476.1	281726	284455	9	9		gene2048	NW_011934209.1	71024	73474	8	7
gene212	NW_011934124.1	56059	60077	8	3		gene203	NW_011934124.1	34653	35726	4	3		gene2041	NW_011934209.1	52327	53365	4	2		gene6694	NW_011934476.1	289631	292961	6	1		gene2049	NW_011934209.1	73859	76311	7	4
gene2121	NW_011934209.1	294532	299301	9	6		gene2030	NW_011934209.1	25149	26956	5	2		gene2043	NW_011934209.1	55024	58662	7	5		gene6699	NW_011934476.1	302120	303176	5	2		gene2050	NW_011934209.1	77613	81052	9	9
gene2124	NW_011934209.1	301138	306553	7	1		gene2031	NW_011934209.1	27463	29662	9	5		gene2048	NW_011934209.1	71024	73474	8	6		gene67	NW_011934118.1	192352	196805	13	4		gene2053	NW_011934209.1	84056	89543	9	5
gene2125	NW_011934209.1	307744	310225	6	3		gene2033	NW_011934209.1	32679	33941	3	2		gene2049	NW_011934209.1	73859	76311	7	1		gene6701	NW_011934476.1	308370	315806	11	1		gene2055	NW_011934209.1	93378	98185	13	3
gene2126	NW_011934209.1	310682	311684	4	4		gene2034	NW_011934209.1	34265	37152	5	3		gene2050	NW_011934209.1	77613	81052	9	9		gene6708	NW_011934476.1	337011	343056	15	15		gene2056	NW_011934209.1	99177	102801	4	2
gene2127	NW_011934209.1	312507	315505	6	3		gene2036	NW_011934209.1	39368	43283	9	4		gene2053	NW_011934209.1	84056	89543	9	1		gene671	NW_011934143.1	348347	351834	9	7		gene2059	NW_011934209.1	106980	108119	4	2
gene213	NW_011934124.1	61763	68428	15	14		gene2037	NW_011934209.1	43657	46221	6	3		gene2054	NW_011934209.1	89812	91235	4	1		gene6720	NW_011934477.1	28864	32931	4	1		gene206	NW_011934124.1	41190	43258	5	1
gene2135	NW_011934209.1	329873	331911	3	3		gene204	NW_011934124.1	35984	37196	3	1		gene2055	NW_011934209.1	93378	98185	13	4		gene6721	NW_011934477.1	34483	37163	4	1		gene2060	NW_011934209.1	109105	112864	10	3
gene2136	NW_011934209.1	332001	336650	3	2		gene2041	NW_011934209.1	52327	53365	4	2		gene2056	NW_011934209.1	99177	102801	4	3		gene6726	NW_011934477.1	45396	54177	19	11		gene2062	NW_011934209.1	115343	116080	4	2
gene214	NW_011934124.1	69943	73246	11	2		gene2043	NW_011934209.1	55024	58662	7	5		gene2060	NW_011934209.1	109105	112864	10	3		gene6730	NW_011934477.1	61785	68771	16	14		gene2063	NW_011934209.1	116652	119505	4	2
gene2140	NW_011934209.1	341295	345754	10	10		gene2048	NW_011934209.1	71024	73474	8	5		gene2062	NW_011934209.1	115343	116080	4	3		gene6733	NW_011934477.1	71450	72478	3	3		gene2064	NW_011934209.1	122109	125067	5	3
gene2141	NW_011934209.1	347208	353379	9	1		gene2049	NW_011934209.1	73859	76311	7	3		gene2063	NW_011934209.1	116652	119505	4	2		gene6740	NW_011934477.1	93519	100941	13	9		gene2065	NW_011934209.1	126018	129825	10	2
gene2142	NW_011934209.1	353779	357752	5	3		gene2050	NW_011934209.1	77613	81052	9	9		gene2064	NW_011934209.1	122109	125067	5	3		gene6742	NW_011934477.1	105578	113833	20	5		gene2066	NW_011934209.1	130153	139512	19	8
gene2143	NW_011934209.1	358174	359146	4	1		gene2051	NW_011934209.1	81476	82176	2	2		gene2065	NW_011934209.1	126018	129825	10	9		gene675	NW_011934143.1	358999	361192	3	2		gene2067	NW_011934209.1	139873	145353	12	6
gene2144	NW_011934209.1	359554	366328	15	5		gene2053	NW_011934209.1	84056	89543	9	1		gene2066	NW_011934209.1	130153	139512	19	9		gene6764	NW_011934482.1	23914	30315	12	12		gene2069	NW_011934209.1	146723	148378	3	1
gene2145	NW_011934209.1	366955	369958	6	4		gene2055	NW_011934209.1	93378	98185	13	2		gene2067	NW_011934209.1	139873	145353	12	9		gene6765	NW_011934482.1	31195	37087	7	1		gene207	NW_011934124.1	43388	47056	9	2
gene2146	NW_011934209.1	370531	371284	3	1		gene2056	NW_011934209.1	99177	102801	4	3		gene2069	NW_011934209.1	146723	148378	3	2		gene6772	NW_011934482.1	52937	57736	8	7		gene2071	NW_011934209.1	151190	153138	5	1
gene2147	NW_011934209.1	371633	374667	7	3		gene2062	NW_011934209.1	115343	116080	4	2		gene207	NW_011934124.1	43388	47056	9	2		gene6781	NW_011934482.1	75655	78659	7	1		gene2072	NW_011934209.1	153715	155029	4	2
gene2148	NW_011934209.1	374895	378883	12	1		gene2063	NW_011934209.1	116652	119505	4	2		gene2071	NW_011934209.1	151190	153138	5	4		gene6782	NW_011934482.1	78753	81952	5	5		gene2074	NW_011934209.1	156985	158436	3	1
gene215	NW_011934124.1	74579	81466	17	7		gene2064	NW_011934209.1	122109	125067	5	2		gene2075	NW_011934209.1	159124	163495	9	9		gene6784	NW_011934482.1	85723	93212	9	1		gene2075	NW_011934209.1	159124	163495	9	9
gene2150	NW_011934209.1	380761	382463	6	4		gene2065	NW_011934209.1	126018	129825	10	6		gene2077	NW_011934209.1	165534	166950	4	1		gene6787	NW_011934482.1	97481	99195	7	1		gene2077	NW_011934209.1	165534	166950	4	2
gene2151	NW_011934209.1	382775	385557	8	6		gene2066	NW_011934209.1	130153	139512	19	9		gene2079	NW_011934209.1	167861	170031	4	4		gene6802	NW_011934482.1	147488	152892	11	10		gene2079	NW_011934209.1	167861	170031	4	4
gene2152	NW_011934209.1	386975	389950	8	1		gene2067	NW_011934209.1	139873	145353	12	5		gene208	NW_011934124.1	47571	48618	4	1		gene6810	NW_011934482.1	176554	178986	8	1		gene208	NW_011934124.1	47571	48618	4	1
gene2153	NW_011934209.1	390255	399252	21	9		gene207	NW_011934124.1	43388	47056	9	2		gene2080	NW_011934209.1	170627	174175	9	5		gene6813	NW_011934483.1	1517	14939	22	1		gene2080	NW_011934209.1	170627	174175	9	4
gene2154	NW_011934209.1	399894	403159	6	3		gene2071	NW_011934209.1	151190	153138	5	1		gene2082	NW_011934209.1	176154	179285	6	2		gene6815	NW_011934483.1	17524	19441	5	1		gene2082	NW_011934209.1	176154	179285	6	3
gene2155	NW_011934209.1	403780	406059	8	5		gene2072	NW_011934209.1	153715	155029	4	1		gene2083	NW_011934209.1	179976	182790	5	2		gene683	NW_011934143.1	378485	384448	11	1		gene2083	NW_011934209.1	179976	182790	5	2
gene2156	NW_011934209.1	406738	408050	5	4		gene2075	NW_011934209.1	159124	163495	9	9		gene2084	NW_011934209.1	183176	185014	6	1		gene6831	NW_011934483.1	73670	75930	10	2		gene2084	NW_011934209.1	183176	185014	6	4
gene2157	NW_011934209.1	408338	411683	5	3		gene2077	NW_011934209.1	165534	166950	4	1		gene2085	NW_011934209.1	185683	188794	5	3		gene6841	NW_011934483.1	113394	119515	17	10		gene2085	NW_011934209.1	185683	188794	5	2
gene2163	NW_011934209.1	419324	422896	11	1		gene2079	NW_011934209.1	167861	170031	4	4		gene2086	NW_011934209.1	189343	191740	4	4		gene6844	NW_011934483.1	126384	136027	18	4		gene2087	NW_011934209.1	192526	193215	3	2
gene2164	NW_011934209.1	423246	429805	17	4		gene208	NW_011934124.1	47571	48618	4	1		gene2087	NW_011934209.1	192526	193215	3	2		gene6845	NW_011934483.1	136503	140317	5	1		gene2088	NW_011934209.1	193534	195590	3	3
gene2165	NW_011934209.1	430199	437302	16	9		gene2080	NW_011934209.1	170627	174175	9	7		gene2088	NW_011934209.1	193534	195590	3	3		gene685	NW_011934143.1	386768	389976	8	2		gene2090	NW_011934209.1	196241	198783	4	2
gene2166	NW_011934209.1	437756	442218	15	8		gene2082	NW_011934209.1	176154	179285	6	3		gene2090	NW_011934209.1	196241	198783	4	2		gene6871	NW_011934486.1	66551	68277	3	1		gene2092	NW_011934209.1	199605	201415	3	1
gene2167	NW_011934209.1	443221	445824	9	1		gene2083	NW_011934209.1	179976	182790	5	1		gene2092	NW_011934209.1	199605	201415	3	1		gene6873	NW_011934486.1	71278	72871	3	1		gene2093	NW_011934209.1	201728	205354	10	5
gene2168	NW_011934209.1	446258	449933	13	2		gene2084	NW_011934209.1	183176	185014	6	4		gene2093	NW_011934209.1	201728	205354	10	7		gene6882	NW_011934486.1	101236	104733	5	1		gene2094	NW_011934209.1	205942	207532	4	2
gene2169	NW_011934209.1	450177	451808	5	2		gene2085	NW_011934209.1	185683	188794	5	2		gene2094	NW_011934209.1	205942	207532	4	2		gene6885	NW_011934486.1	108768	130507	39	4		gene2097	NW_011934209.1	211676	214477	6	1
gene2173	NW_011934209.1	457655	459324	6	2		gene2086	NW_011934209.1	189343	191740	4	1		gene2096	NW_011934209.1	210330	211117	4	1		gene6887	NW_011934486.1	135367	136304	4	1		gene2098	NW_011934209.1	214974	216235	3	1
gene2178	NW_011934209.1	471485	475143	9	2		gene2087	NW_011934209.1	192526	193215	3	2		gene2098	NW_011934209.1	214974	216235	3	2		gene69	NW_011934118.1	198587	200932	4	1		gene2099	NW_011934209.1	216448	218966	6	1
gene2179	NW_011934209.1	475873	482769	11	9		gene2088	NW_011934209.1	193534	195590	3	3		gene2099	NW_011934209.1	216448	218966	6	1		gene6925	NW_011934486.1	236519	237955	5	1		gene21	NW_011934118.1	53398	54125	2	2
gene218	NW_011934124.1	85631	95499	17	14		gene2090	NW_011934209.1	196241	198783	4	1		gene210	NW_011934124.1	49019	51829	7	4		gene6937	NW_011934486.1	265368	266799	4	2		gene210	NW_011934124.1	49019	51829	7	4
gene2182	NW_011934209.1	487716	490968	6	3		gene2092	NW_011934209.1	199605	201415	3	1		gene2100	NW_011934209.1	219429	220771	3	3		gene6938	NW_011934486.1	266645	267164	2	2		gene2100	NW_011934209.1	219429	220771	3	3
gene2183	NW_011934209.1	491411	492857	4	1		gene2093	NW_011934209.1	201728	205354	10	6		gene2102	NW_011934209.1	223694	224937	4	2		gene6942	NW_011934486.1	274794	278165	6	5		gene2102	NW_011934209.1	223694	224937	4	2
gene2184	NW_011934209.1	493253	496257	9	2		gene2094	NW_011934209.1	205942	207532	4	3		gene2103	NW_011934209.1	225205	230716	8	5		gene6943	NW_011934486.1	278475	281730	8	3		gene2103	NW_011934209.1	225205	230716	8	6
gene2185	NW_011934209.1	496727	499981	7	3		gene2097	NW_011934209.1	211676	214477	6	2		gene2104	NW_011934209.1	231410	233331	4	3		gene6961	NW_011934487.1	32417	39273	9	1		gene2104	NW_011934209.1	231410	233331	4	3
gene2187	NW_011934209.1	500531	501527	2	2		gene2098	NW_011934209.1	214974	216235	3	2		gene2105	NW_011934209.1	233935	235148	2	2		gene6969	NW_011934487.1	58572	60928	4	2		gene2105	NW_011934209.1	233935	235148	2	2
gene2188	NW_011934209.1	502024	503536	4	1		gene21	NW_011934118.1	53398	54125	2	2		gene2106	NW_011934209.1	235822	237254	6	3		gene6973	NW_011934487.1	73963	81741	18	1		gene2106	NW_011934209.1	235822	237254	6	2
gene2189	NW_011934209.1	503957	505000	2	2		gene210	NW_011934124.1	49019	51829	7	5		gene2107	NW_011934209.1	237514	241205	10	4		gene6986	NW_011934487.1	119740	122851	9	8		gene2107	NW_011934209.1	237514	241205	10	8
gene219	NW_011934124.1	97364	100982	7	4		gene2100	NW_011934209.1	219429	220771	3	3		gene2108	NW_011934209.1	241577	252890	21	13		gene6987	NW_011934487.1	124403	129873	16	2		gene2108	NW_011934209.1	241577	252890	21	15
gene2190	NW_011934209.1	505475	507901	7	1		gene2101	NW_011934209.1	222094	223160	3	1		gene2109	NW_011934209.1	253754	255835	6	1		gene6992	NW_011934487.1	138064	139366	4	1		gene211	NW_011934124.1	52139	55822	7	4
gene2192	NW_011934209.1	508548	518219	22	8		gene2102	NW_011934209.1	223694	224937	4	2		gene211	NW_011934124.1	52139	55822	7	4		gene7005	NW_011934487.1	165931	168219	4	1		gene2110	NW_011934209.1	256437	258712	3	2
gene2198	NW_011934210.1	7350	11285	12	8		gene2103	NW_011934209.1	225205	230716	8	4		gene2111	NW_011934209.1	259515	263206	11	4		gene7009	NW_011934487.1	172934	178961	11	8		gene2111	NW_011934209.1	259515	263206	11	5
gene22	NW_011934118.1	54576	56814	6	5		gene2104	NW_011934209.1	231410	233331	4	2		gene2115	NW_011934209.1	270722	271762	3	1		gene703	NW_011934143.1	435443	442026	17	3		gene2115	NW_011934209.1	270722	271762	3	1
gene2200	NW_011934210.1	11784	15227	8	3		gene2106	NW_011934209.1	235822	237254	6	3		gene2116	NW_011934209.1	272881	278843	14	8		gene712	NW_011934143.1	472826	474476	4	1		gene2116	NW_011934209.1	272881	278843	14	6
gene2201	NW_011934210.1	16093	19843	11	6		gene2107	NW_011934209.1	237514	241205	10	6		gene2117	NW_011934209.1	279567	280792	5	1		gene732	NW_011934143.1	527309	534515	11	2		gene2119	NW_011934209.1	282477	293790	16	10
gene2202	NW_011934210.1	20142	21999	5	1		gene2108	NW_011934209.1	241577	252890	21	12		gene2119	NW_011934209.1	282477	293790	16	10		gene737	NW_011934143.1	539822	542902	8	1		gene212	NW_011934124.1	56059	60077	8	3
gene2204	NW_011934210.1	24215	26928	7	1		gene211	NW_011934124.1	52139	55822	7	3		gene212	NW_011934124.1	56059	60077	8	2		gene794	NW_011934146.1	107330	108785	4	1		gene2121	NW_011934209.1	294532	299301	9	5
gene2205	NW_011934210.1	27050	30975	8	4		gene2111	NW_011934209.1	259515	263206	11	5		gene2121	NW_011934209.1	294532	299301	9	4		gene802	NW_011934146.1	135118	145737	19	10		gene2124	NW_011934209.1	301138	306553	7	6
gene2206	NW_011934210.1	31137	34559	9	6		gene2115	NW_011934209.1	270722	271762	3	1		gene2124	NW_011934209.1	301138	306553	7	4		gene813	NW_011934146.1	170513	173514	7	2		gene2125	NW_011934209.1	307744	310225	6	3
gene2207	NW_011934210.1	34777	36422	4	4		gene2116	NW_011934209.1	272881	278843	14	7		gene2125	NW_011934209.1	307744	310225	6	3		gene814	NW_011934146.1	173781	176313	7	5		gene2126	NW_011934209.1	310682	311684	4	3
gene2210	NW_011934210.1	41289	43227	7	3		gene2119	NW_011934209.1	282477	293790	16	10		gene2126	NW_011934209.1	310682	311684	4	4		gene819	NW_011934146.1	181447	185991	12	3		gene2127	NW_011934209.1	312507	315505	6	5
gene2213	NW_011934210.1	47619	52683	14	2		gene212	NW_011934124.1	56059	60077	8	3		gene2127	NW_011934209.1	312507	315505	6	5		gene829	NW_011934146.1	199526	204859	14	3		gene2128	NW_011934209.1	316092	317719	3	2
gene2215	NW_011934210.1	60267	62271	5	1		gene2121	NW_011934209.1	294532	299301	9	1		gene2128	NW_011934209.1	316092	317719	3	2		gene834	NW_011934146.1	216446	218557	2	2		gene213	NW_011934124.1	61763	68428	15	15
gene2216	NW_011934210.1	62570	64210	5	3		gene2124	NW_011934209.1	301138	306553	7	5		gene213	NW_011934124.1	61763	68428	15	14		gene839	NW_011934146.1	230932	232211	3	1		gene2130	NW_011934209.1	318247	320019	5	5
gene2217	NW_011934210.1	64701	66557	5	3		gene2125	NW_011934209.1	307744	310225	6	3		gene2130	NW_011934209.1	318247	320019	5	4		gene854	NW_011934146.1	274370	276838	6	2		gene2132	NW_011934209.1	323352	324488	3	1
gene2218	NW_011934210.1	66876	69136	6	5		gene2126	NW_011934209.1	310682	311684	4	4		gene2132	NW_011934209.1	323352	324488	3	1		gene885	NW_011934146.1	346478	360694	40	26		gene2134	NW_011934209.1	327265	328791	4	2
gene2220	NW_011934210.1	71852	74876	3	2		gene2127	NW_011934209.1	312507	315505	6	3		gene2134	NW_011934209.1	327265	328791	4	1		gene887	NW_011934146.1	367105	368691	2	2		gene2135	NW_011934209.1	329873	331911	3	3
gene2224	NW_011934210.1	82121	87253	4	3		gene213	NW_011934124.1	61763	68428	15	15		gene2135	NW_011934209.1	329873	331911	3	3		gene896	NW_011934146.1	386127	392740	15	3		gene2136	NW_011934209.1	332001	336650	3	2
gene2225	NW_011934210.1	82720	83722	5	1		gene2130	NW_011934209.1	318247	320019	5	2		gene2136	NW_011934209.1	332001	336650	3	2		gene916	NW_011934155.1	34027	36023	4	1		gene214	NW_011934124.1	69943	73246	11	3
gene2226	NW_011934210.1	87897	89367	3	2		gene2134	NW_011934209.1	327265	328791	4	1		gene2140	NW_011934209.1	341295	345754	10	5		gene918	NW_011934155.1	38876	46173	17	10		gene2140	NW_011934209.1	341295	345754	10	3
gene2228	NW_011934210.1	91428	97165	11	5		gene2135	NW_011934209.1	329873	331911	3	3		gene2141	NW_011934209.1	347208	353379	9	1		gene919	NW_011934155.1	51765	67868	9	8		gene2142	NW_011934209.1	353779	357752	5	3
gene223	NW_011934124.1	103194	106977	5	1		gene2136	NW_011934209.1	332001	336650	3	2		gene2142	NW_011934209.1	353779	357752	5	2		gene929	NW_011934155.1	86366	89463	8	1		gene2143	NW_011934209.1	358174	359146	4	1
gene2231	NW_011934210.1	98843	100280	5	2		gene2138	NW_011934209.1	338707	339688	5	1		gene2144	NW_011934209.1	359554	366328	15	4		gene931	NW_011934155.1	91556	93678	8	1		gene2144	NW_011934209.1	359554	366328	15	15
gene2232	NW_011934210.1	100445	102566	4	3		gene214	NW_011934124.1	69943	73246	11	3		gene2145	NW_011934209.1	366955	369958	6	4		gene934	NW_011934155.1	98631	105524	17	16		gene2145	NW_011934209.1	366955	369958	6	4
gene2233	NW_011934210.1	103105	103928	3	2		gene2140	NW_011934209.1	341295	345754	10	5		gene2147	NW_011934209.1	371633	374667	7	3		gene939	NW_011934155.1	117156	120270	11	1		gene2147	NW_011934209.1	371633	374667	7	3
gene2235	NW_011934210.1	104324	105985	5	1		gene2141	NW_011934209.1	347208	353379	9	1		gene2148	NW_011934209.1	374895	378883	12	0		gene94	NW_011934118.1	265201	267735	8	1		gene2148	NW_011934209.1	374895	378883	12	4
gene2236	NW_011934210.1	106201	110629	10	8		gene2142	NW_011934209.1	353779	357752	5	2		gene215	NW_011934124.1	74579	81466	17	8		gene943	NW_011934155.1	128010	131545	7	1		gene215	NW_011934124.1	74579	81466	17	7
gene2237	NW_011934210.1	111009	114766	8	3		gene2143	NW_011934209.1	358174	359146	4	1		gene2150	NW_011934209.1	380761	382463	6	4		gene957	NW_011934159.1	29366	31562	8	1		gene2150	NW_011934209.1	380761	382463	6	4
gene2238	NW_011934210.1	115311	116636	5	1		gene2144	NW_011934209.1	359554	366328	15	8		gene2151	NW_011934209.1	382775	385557	8	6		gene962	NW_011934159.1	40921	42312	4	1		gene2151	NW_011934209.1	382775	385557	8	8
gene2239	NW_011934210.1	116886	120701	7	2		gene2145	NW_011934209.1	366955	369958	6	3		gene2152	NW_011934209.1	386975	389950	8	2		gene967	NW_011934159.1	57649	62543	11	1		gene2152	NW_011934209.1	386975	389950	8	1
gene224	NW_011934124.1	107897	108907	3	1		gene2146	NW_011934209.1	370531	371284	3	2		gene2153	NW_011934209.1	390255	399252	21	7		gene968	NW_011934159.1	63631	66376	6	5		gene2153	NW_011934209.1	390255	399252	21	7
gene2240	NW_011934210.1	121680	125454	9	1		gene2147	NW_011934209.1	371633	374667	7	3		gene2154	NW_011934209.1	399894	403159	6	1		gene97	NW_011934118.1	277890	291297	31	2		gene2154	NW_011934209.1	399894	403159	6	4
gene2241	NW_011934210.1	125720	128466	8	2		gene2148	NW_011934209.1	374895	378883	12	2		gene2155	NW_011934209.1	403780	406059	8	5		gene977	NW_011934159.1	90315	93216	8	7		gene2155	NW_011934209.1	403780	406059	8	4
gene2242	NW_011934210.1	132547	136620	6	3		gene215	NW_011934124.1	74579	81466	17	9		gene2156	NW_011934209.1	406738	408050	5	2		gene993	NW_011934159.1	150384	151985	6	1		gene2156	NW_011934209.1	406738	408050	5	2
gene2243	NW_011934210.1	137192	140194	8	2		gene2150	NW_011934209.1	380761	382463	6	5		gene2157	NW_011934209.1	408338	411683	5	2		gene997	NW_011934159.1	163857	167071	6			gene2157	NW_011934209.1	408338	411683	5	4
gene2245	NW_011934210.1	143328	144868	4	2		gene2151	NW_011934209.1	382775	385557	8	6		gene2160	NW_011934209.1	413624	415770	8	4									gene2159	NW_011934209.1	412526	413185	3	1
gene2246	NW_011934210.1	145256	145901	4	0		gene2152	NW_011934209.1	386975	389950	8	1		gene2162	NW_011934209.1	416028	418074	8	2									gene2160	NW_011934209.1	413624	415770	8	4
gene2248	NW_011934210.1	153215	154444	4	3		gene2153	NW_011934209.1	390255	399252	21	9		gene2163	NW_011934209.1	419324	422896	11	2									gene2162	NW_011934209.1	416028	418074	8	2
gene225	NW_011934124.1	109225	112218	8	2		gene2154	NW_011934209.1	399894	403159	6	3		gene2164	NW_011934209.1	423246	429805	17	6									gene2163	NW_011934209.1	419324	422896	11	4
gene2250	NW_011934210.1	157191	158348	3	2		gene2155	NW_011934209.1	403780	406059	8	5		gene2165	NW_011934209.1	430199	437302	16	14									gene2164	NW_011934209.1	423246	429805	17	4
gene2251	NW_011934210.1	159098	161333	7	2		gene2156	NW_011934209.1	406738	408050	5	3		gene2166	NW_011934209.1	437756	442218	15	9									gene2165	NW_011934209.1	430199	437302	16	10
gene2253	NW_011934210.1	166066	167916	6	4		gene2157	NW_011934209.1	408338	411683	5	4		gene2167	NW_011934209.1	443221	445824	9	4									gene2166	NW_011934209.1	437756	442218	15	9
gene2257	NW_011934210.1	177471	177920	3	1		gene2160	NW_011934209.1	413624	415770	8	3		gene2168	NW_011934209.1	446258	449933	13	4									gene2168	NW_011934209.1	446258	449933	13	5
gene2259	NW_011934210.1	182969	188626	9	6		gene2162	NW_011934209.1	416028	418074	8	1		gene2169	NW_011934209.1	450177	451808	5	1									gene2169	NW_011934209.1	450177	451808	5	2
gene226	NW_011934124.1	112715	115061	7	1		gene2163	NW_011934209.1	419324	422896	11	2		gene2173	NW_011934209.1	457655	459324	6	5									gene217	NW_011934124.1	82781	84725	4	1
gene2261	NW_011934210.1	191252	195449	7	3		gene2164	NW_011934209.1	423246	429805	17	6		gene2178	NW_011934209.1	471485	475143	9	3									gene2170	NW_011934209.1	452395	453369	2	2
gene2263	NW_011934210.1	200187	202641	8	3		gene2166	NW_011934209.1	437756	442218	15	8		gene2179	NW_011934209.1	475873	482769	11	8									gene2171	NW_011934209.1	453684	454329	3	2
gene2265	NW_011934210.1	206853	208299	5	2		gene2167	NW_011934209.1	443221	445824	9	3		gene218	NW_011934124.1	85631	95499	17	9									gene2173	NW_011934209.1	457655	459324	6	4
gene2266	NW_011934210.1	210768	214017	8	1		gene2168	NW_011934209.1	446258	449933	13	4		gene2182	NW_011934209.1	487716	490968	6	3									gene2175	NW_011934209.1	461542	464895	5	1
gene2267	NW_011934210.1	221409	224358	6	1		gene2169	NW_011934209.1	450177	451808	5	1		gene2183	NW_011934209.1	491411	492857	4	2									gene2178	NW_011934209.1	471485	475143	9	5
gene2269	NW_011934210.1	227528	239543	19	4		gene2173	NW_011934209.1	457655	459324	6	3		gene2184	NW_011934209.1	493253	496257	9	2									gene2179	NW_011934209.1	475873	482769	11	5
gene227	NW_011934124.1	116552	120801	8	6		gene2175	NW_011934209.1	461542	464895	5	1		gene2185	NW_011934209.1	496727	499981	7	6									gene218	NW_011934124.1	85631	95499	17	10
gene2270	NW_011934210.1	243672	249186	11	3		gene2178	NW_011934209.1	471485	475143	9	5		gene2187	NW_011934209.1	500531	501527	2	2									gene2182	NW_011934209.1	487716	490968	6	3
gene2271	NW_011934210.1	249765	251502	4	1		gene2179	NW_011934209.1	475873	482769	11	8		gene2188	NW_011934209.1	502024	503536	4	2									gene2183	NW_011934209.1	491411	492857	4	1
gene2272	NW_011934210.1	252795	254389	6	2		gene218	NW_011934124.1	85631	95499	17	13		gene2189	NW_011934209.1	503957	505000	2	2									gene2184	NW_011934209.1	493253	496257	9	1
gene2274	NW_011934210.1	258096	259365	5	2		gene2182	NW_011934209.1	487716	490968	6	5		gene219	NW_011934124.1	97364	100982	7	6									gene2185	NW_011934209.1	496727	499981	7	5
gene2276	NW_011934210.1	260061	261100	3	2		gene2183	NW_011934209.1	491411	492857	4	1		gene2190	NW_011934209.1	505475	507901	7	4									gene2187	NW_011934209.1	500531	501527	2	2
gene2277	NW_011934210.1	261585	268501	12	6		gene2185	NW_011934209.1	496727	499981	7	2		gene2192	NW_011934209.1	508548	518219	22	10									gene2189	NW_011934209.1	503957	505000	2	2
gene2279	NW_011934213.1	6160	9915	8	7		gene2187	NW_011934209.1	500531	501527	2	2		gene2198	NW_011934210.1	7350	11285	12	12									gene219	NW_011934124.1	97364	100982	7	4
gene2280	NW_011934213.1	10188	12421	4	2		gene2189	NW_011934209.1	503957	505000	2	2		gene22	NW_011934118.1	54576	56814	6	4									gene2190	NW_011934209.1	505475	507901	7	2
gene2281	NW_011934213.1	12719	18002	17	2		gene219	NW_011934124.1	97364	100982	7	6		gene2200	NW_011934210.1	11784	15227	8	3									gene2192	NW_011934209.1	508548	518219	22	11
gene2282	NW_011934213.1	18738	20000	3	2		gene2190	NW_011934209.1	505475	507901	7	4		gene2201	NW_011934210.1	16093	19843	11	3									gene2198	NW_011934210.1	7350	11285	12	4
gene2286	NW_011934213.1	27355	29028	4	2		gene2192	NW_011934209.1	508548	518219	22	12		gene2202	NW_011934210.1	20142	21999	5	2									gene22	NW_011934118.1	54576	56814	6	5
gene2287	NW_011934213.1	29531	31871	6	2		gene2198	NW_011934210.1	7350	11285	12	11		gene2203	NW_011934210.1	22615	23393	3	2									gene2200	NW_011934210.1	11784	15227	8	3
gene2288	NW_011934213.1	32177	34112	5	1		gene22	NW_011934118.1	54576	56814	6	4		gene2204	NW_011934210.1	24215	26928	7	1									gene2201	NW_011934210.1	16093	19843	11	7
gene2289	NW_011934213.1	34787	35878	4	1		gene2200	NW_011934210.1	11784	15227	8	4		gene2205	NW_011934210.1	27050	30975	8	5									gene2202	NW_011934210.1	20142	21999	5	1
gene2291	NW_011934213.1	38837	41340	9	5		gene2201	NW_011934210.1	16093	19843	11	7		gene2206	NW_011934210.1	31137	34559	9	6									gene2203	NW_011934210.1	22615	23393	3	2
gene2292	NW_011934213.1	41891	43955	5	2		gene2202	NW_011934210.1	20142	21999	5	3		gene2207	NW_011934210.1	34777	36422	4	4									gene2204	NW_011934210.1	24215	26928	7	3
gene2294	NW_011934213.1	45958	47892	6	5		gene2204	NW_011934210.1	24215	26928	7	2		gene2209	NW_011934210.1	39591	40872	4	2									gene2205	NW_011934210.1	27050	30975	8	3
gene2295	NW_011934213.1	48230	52094	12	5		gene2205	NW_011934210.1	27050	30975	8	4		gene221	NW_011934124.1	99584	100234	2	2									gene2206	NW_011934210.1	31137	34559	9	5
gene2298	NW_011934213.1	89015	91189	9	4		gene2206	NW_011934210.1	31137	34559	9	4		gene2210	NW_011934210.1	41289	43227	7	2									gene2207	NW_011934210.1	34777	36422	4	4
gene230	NW_011934124.1	127109	127930	3	1		gene2207	NW_011934210.1	34777	36422	4	4		gene2211	NW_011934210.1	46337	47253	3	2									gene2208	NW_011934210.1	36778	39262	5	1
gene2300	NW_011934213.1	95937	98812	11	3		gene2209	NW_011934210.1	39591	40872	4	2		gene2213	NW_011934210.1	47619	52683	14	3									gene2209	NW_011934210.1	39591	40872	4	1
gene2301	NW_011934213.1	101135	103065	5	4		gene221	NW_011934124.1	99584	100234	2	2		gene2214	NW_011934210.1	53335	57230	8	2									gene2210	NW_011934210.1	41289	43227	7	3
gene2302	NW_011934213.1	104109	107491	12	9		gene2210	NW_011934210.1	41289	43227	7	3		gene2215	NW_011934210.1	60267	62271	5	3									gene2213	NW_011934210.1	47619	52683	14	2
gene2303	NW_011934213.1	109593	112736	5	3		gene2213	NW_011934210.1	47619	52683	14	3		gene2216	NW_011934210.1	62570	64210	5	2									gene2215	NW_011934210.1	60267	62271	5	2
gene2304	NW_011934213.1	113023	113826	2	2		gene2214	NW_011934210.1	53335	57230	8	2		gene2217	NW_011934210.1	64701	66557	5	3									gene2216	NW_011934210.1	62570	64210	5	2
gene2305	NW_011934213.1	115102	117029	7	2		gene2215	NW_011934210.1	60267	62271	5	2		gene2218	NW_011934210.1	66876	69136	6	6									gene2217	NW_011934210.1	64701	66557	5	4
gene2306	NW_011934213.1	117806	120588	8	5		gene2216	NW_011934210.1	62570	64210	5	3		gene2220	NW_011934210.1	71852	74876	3	3									gene2218	NW_011934210.1	66876	69136	6	6
gene2307	NW_011934213.1	120860	123541	11	1		gene2217	NW_011934210.1	64701	66557	5	5		gene2223	NW_011934210.1	78475	81887	11	1									gene2219	NW_011934210.1	69527	70912	3	3
gene2308	NW_011934213.1	123944	125760	7	4		gene2218	NW_011934210.1	66876	69136	6	6		gene2225	NW_011934210.1	82720	83722	5	1									gene2220	NW_011934210.1	71852	74876	3	3
gene231	NW_011934124.1	129034	133298	3	2		gene2219	NW_011934210.1	69527	70912	3	2		gene2226	NW_011934210.1	87897	89367	3	2									gene2224	NW_011934210.1	82121	87253	4	2
gene2311	NW_011934213.1	131133	138106	20	6		gene2220	NW_011934210.1	71852	74876	3	3		gene2228	NW_011934210.1	91428	97165	11	10									gene2225	NW_011934210.1	82720	83722	5	1
gene2313	NW_011934213.1	138476	141841	12	6		gene2223	NW_011934210.1	78475	81887	11	2		gene223	NW_011934124.1	103194	106977	5	2									gene2226	NW_011934210.1	87897	89367	3	1
gene2314	NW_011934213.1	142512	143399	4	3		gene2224	NW_011934210.1	82121	87253	4	1		gene2231	NW_011934210.1	98843	100280	5	3									gene2228	NW_011934210.1	91428	97165	11	6
gene2315	NW_011934213.1	144112	145722	5	3		gene2225	NW_011934210.1	82720	83722	5	1		gene2233	NW_011934210.1	103105	103928	3	2									gene223	NW_011934124.1	103194	106977	5	3
gene2319	NW_011934213.1	153096	160324	14	11		gene2228	NW_011934210.1	91428	97165	11	7		gene2235	NW_011934210.1	104324	105985	5	3									gene2231	NW_011934210.1	98843	100280	5	2
gene2323	NW_011934213.1	161382	166064	12	4		gene223	NW_011934124.1	103194	106977	5	2		gene2236	NW_011934210.1	106201	110629	10	8									gene2232	NW_011934210.1	100445	102566	4	2
gene2324	NW_011934213.1	167100	167575	3	1		gene2231	NW_011934210.1	98843	100280	5	2		gene2237	NW_011934210.1	111009	114766	8	4									gene2233	NW_011934210.1	103105	103928	3	2
gene2326	NW_011934213.1	175475	177683	6	3		gene2232	NW_011934210.1	100445	102566	4	2		gene2238	NW_011934210.1	115311	116636	5	1									gene2235	NW_011934210.1	104324	105985	5	4
gene2328	NW_011934213.1	179014	180156	3	1		gene2233	NW_011934210.1	103105	103928	3	2		gene2239	NW_011934210.1	116886	120701	7	2									gene2236	NW_011934210.1	106201	110629	10	8
gene233	NW_011934124.1	137182	146456	20	4		gene2235	NW_011934210.1	104324	105985	5	1		gene224	NW_011934124.1	107897	108907	3	1									gene2237	NW_011934210.1	111009	114766	8	3
gene2330	NW_011934213.1	181708	194058	24	15		gene2236	NW_011934210.1	106201	110629	10	9		gene2240	NW_011934210.1	121680	125454	9	3									gene2238	NW_011934210.1	115311	116636	5	3
gene2332	NW_011934213.1	198000	202089	9	9		gene2237	NW_011934210.1	111009	114766	8	3		gene2241	NW_011934210.1	125720	128466	8	1									gene2239	NW_011934210.1	116886	120701	7	3
gene2334	NW_011934213.1	204219	206639	5	5		gene2238	NW_011934210.1	115311	116636	5	2		gene2242	NW_011934210.1	132547	136620	6	6									gene224	NW_011934124.1	107897	108907	3	2
gene2335	NW_011934213.1	208035	216874	15	13		gene2239	NW_011934210.1	116886	120701	7	4		gene2243	NW_011934210.1	137192	140194	8	2									gene2240	NW_011934210.1	121680	125454	9	2
gene2337	NW_011934213.1	217560	220829	7	5		gene2240	NW_011934210.1	121680	125454	9	2		gene2244	NW_011934210.1	140959	142668	4	2									gene2241	NW_011934210.1	125720	128466	8	2
gene2339	NW_011934213.1	223944	228513	8	4		gene2241	NW_011934210.1	125720	128466	8	2		gene2245	NW_011934210.1	143328	144868	4	2									gene2242	NW_011934210.1	132547	136620	6	6
gene234	NW_011934124.1	146814	148451	4	1		gene2242	NW_011934210.1	132547	136620	6	5		gene2246	NW_011934210.1	145256	145901	4	1									gene2243	NW_011934210.1	137192	140194	8	2
gene2341	NW_011934213.1	230996	232484	4	2		gene2243	NW_011934210.1	137192	140194	8	1		gene2247	NW_011934210.1	149841	152379	6	1									gene2244	NW_011934210.1	140959	142668	4	2
gene2343	NW_011934213.1	233157	234503	2	2		gene2244	NW_011934210.1	140959	142668	4	2		gene2248	NW_011934210.1	153215	154444	4	3									gene2245	NW_011934210.1	143328	144868	4	2
gene2344	NW_011934213.1	235351	236623	2	2		gene2245	NW_011934210.1	143328	144868	4	2		gene225	NW_011934124.1	109225	112218	8	3									gene2246	NW_011934210.1	145256	145901	4	2
gene2350	NW_011934213.1	251040	254496	9	7		gene2247	NW_011934210.1	149841	152379	6	2		gene2250	NW_011934210.1	157191	158348	3	2									gene2247	NW_011934210.1	149841	152379	6	2
gene2351	NW_011934213.1	255520	256598	2	2		gene2248	NW_011934210.1	153215	154444	4	3		gene2251	NW_011934210.1	159098	161333	7	4									gene2248	NW_011934210.1	153215	154444	4	4
gene2352	NW_011934213.1	258819	261289	5	2		gene225	NW_011934124.1	109225	112218	8	2		gene2253	NW_011934210.1	166066	167916	6	3									gene225	NW_011934124.1	109225	112218	8	1
gene2353	NW_011934213.1	261629	262898	4	2		gene2250	NW_011934210.1	157191	158348	3	2		gene2256	NW_011934210.1	175876	176717	2	2									gene2250	NW_011934210.1	157191	158348	3	2
gene2355	NW_011934213.1	263261	268666	16	1		gene2251	NW_011934210.1	159098	161333	7	1		gene2257	NW_011934210.1	177471	177920	3	2									gene2251	NW_011934210.1	159098	161333	7	3
gene2356	NW_011934213.1	269626	272266	8	6		gene2253	NW_011934210.1	166066	167916	6	5		gene2258	NW_011934210.1	178175	178954	2	2									gene2253	NW_011934210.1	166066	167916	6	2
gene2358	NW_011934213.1	274714	275326	3	2		gene2256	NW_011934210.1	175876	176717	2	2		gene2259	NW_011934210.1	182969	188626	9	7									gene2256	NW_011934210.1	175876	176717	2	2
gene2359	NW_011934213.1	275706	277031	4	2		gene2258	NW_011934210.1	178175	178954	2	2		gene2260	NW_011934210.1	189347	190276	3	1									gene2257	NW_011934210.1	177471	177920	3	2
gene236	NW_011934124.1	148878	150666	5	4		gene2259	NW_011934210.1	182969	188626	9	5		gene2261	NW_011934210.1	191252	195449	7	4									gene2258	NW_011934210.1	178175	178954	2	2
gene2362	NW_011934213.1	284153	290678	13	6		gene226	NW_011934124.1	112715	115061	7	2		gene2263	NW_011934210.1	200187	202641	8	2									gene2259	NW_011934210.1	182969	188626	9	7
gene2363	NW_011934213.1	290810	293562	7	2		gene2260	NW_011934210.1	189347	190276	3	1		gene2264	NW_011934210.1	203483	204483	2	2									gene226	NW_011934124.1	112715	115061	7	2
gene2364	NW_011934213.1	293879	300746	16	16		gene2261	NW_011934210.1	191252	195449	7	3		gene2265	NW_011934210.1	206853	208299	5	4									gene2261	NW_011934210.1	191252	195449	7	3
gene2366	NW_011934213.1	301234	302028	3	2		gene2263	NW_011934210.1	200187	202641	8	3		gene2266	NW_011934210.1	210768	214017	8	1									gene2263	NW_011934210.1	200187	202641	8	1
gene237	NW_011934124.1	151077	152227	4	2		gene2265	NW_011934210.1	206853	208299	5	1		gene2269	NW_011934210.1	227528	239543	19	3									gene2264	NW_011934210.1	203483	204483	2	2
gene2373	NW_011934213.1	309222	311198	6	4		gene2266	NW_011934210.1	210768	214017	8	1		gene227	NW_011934124.1	116552	120801	8	6									gene2265	NW_011934210.1	206853	208299	5	3
gene2374	NW_011934213.1	311931	314460	8	1		gene2267	NW_011934210.1	221409	224358	6	2		gene2270	NW_011934210.1	243672	249186	11	4									gene2266	NW_011934210.1	210768	214017	8	1
gene2376	NW_011934213.1	315451	317395	5	5		gene2269	NW_011934210.1	227528	239543	19	4		gene2271	NW_011934210.1	249765	251502	4	2									gene2269	NW_011934210.1	227528	239543	19	4
gene2377	NW_011934213.1	317769	321148	11	5		gene227	NW_011934124.1	116552	120801	8	5		gene2272	NW_011934210.1	252795	254389	6	3									gene227	NW_011934124.1	116552	120801	8	6
gene2378	NW_011934213.1	321343	323318	8	3		gene2270	NW_011934210.1	243672	249186	11	5		gene2274	NW_011934210.1	258096	259365	5	2									gene2270	NW_011934210.1	243672	249186	11	4
gene2379	NW_011934213.1	323704	324407	2	2		gene2271	NW_011934210.1	249765	251502	4	2		gene2276	NW_011934210.1	260061	261100	3	2									gene2271	NW_011934210.1	249765	251502	4	2
gene2381	NW_011934213.1	327399	332144	16	15		gene2272	NW_011934210.1	252795	254389	6	3		gene2277	NW_011934210.1	261585	268501	12	10									gene2272	NW_011934210.1	252795	254389	6	3
gene2382	NW_011934213.1	332553	333649	2	2		gene2274	NW_011934210.1	258096	259365	5	2		gene2278	NW_011934213.1	1879	5949	6	1									gene2274	NW_011934210.1	258096	259365	5	2
gene2383	NW_011934213.1	341796	343926	4	1		gene2276	NW_011934210.1	260061	261100	3	2		gene2279	NW_011934213.1	6160	9915	8	7									gene2276	NW_011934210.1	260061	261100	3	2
gene2386	NW_011934213.1	352289	353960	6	2		gene2277	NW_011934210.1	261585	268501	12	10		gene2280	NW_011934213.1	10188	12421	4	4									gene2277	NW_011934210.1	261585	268501	12	10
gene2387	NW_011934213.1	354193	357057	8	2		gene2278	NW_011934213.1	1879	5949	6	2		gene2281	NW_011934213.1	12719	18002	17	1									gene2278	NW_011934213.1	1879	5949	6	1
gene2388	NW_011934213.1	358382	358900	2	2		gene2279	NW_011934213.1	6160	9915	8	7		gene2285	NW_011934213.1	22387	23057	3	1									gene2279	NW_011934213.1	6160	9915	8	7
gene239	NW_011934124.1	152645	159114	9	4		gene2280	NW_011934213.1	10188	12421	4	4		gene2286	NW_011934213.1	27355	29028	4	2									gene2280	NW_011934213.1	10188	12421	4	4
gene2390	NW_011934213.1	360518	362093	2	2		gene2281	NW_011934213.1	12719	18002	17	2		gene2287	NW_011934213.1	29531	31871	6	3									gene2281	NW_011934213.1	12719	18002	17	2
gene2392	NW_011934213.1	366227	373964	7	7		gene2282	NW_011934213.1	18738	20000	3	2		gene2289	NW_011934213.1	34787	35878	4	2									gene2282	NW_011934213.1	18738	20000	3	2
gene2393	NW_011934213.1	368201	372652	9	2		gene2286	NW_011934213.1	27355	29028	4	2		gene2291	NW_011934213.1	38837	41340	9	5									gene2283	NW_011934213.1	20255	22039	5	1
gene2394	NW_011934213.1	374538	379964	11	6		gene2287	NW_011934213.1	29531	31871	6	4		gene2292	NW_011934213.1	41891	43955	5	3									gene2286	NW_011934213.1	27355	29028	4	1
gene2396	NW_011934213.1	382048	383482	3	2		gene2288	NW_011934213.1	32177	34112	5	2		gene2294	NW_011934213.1	45958	47892	6	4									gene2287	NW_011934213.1	29531	31871	6	4
gene2397	NW_011934213.1	383750	388235	10	5		gene2289	NW_011934213.1	34787	35878	4	2		gene2295	NW_011934213.1	48230	52094	12	6									gene2288	NW_011934213.1	32177	34112	5	2
gene2398	NW_011934213.1	391804	395744	9	2		gene2290	NW_011934213.1	36101	37898	5	1		gene2298	NW_011934213.1	89015	91189	9	4									gene2289	NW_011934213.1	34787	35878	4	1
gene24	NW_011934118.1	56910	58322	4	3		gene2291	NW_011934213.1	38837	41340	9	6		gene2300	NW_011934213.1	95937	98812	11	2									gene2291	NW_011934213.1	38837	41340	9	6
gene240	NW_011934124.1	159359	161238	5	3		gene2292	NW_011934213.1	41891	43955	5	3		gene2301	NW_011934213.1	101135	103065	5	5									gene2292	NW_011934213.1	41891	43955	5	2
gene2400	NW_011934213.1	396391	402109	17	7		gene2293	NW_011934213.1	44197	45563	5	2		gene2302	NW_011934213.1	104109	107491	12	9									gene2293	NW_011934213.1	44197	45563	5	3
gene2402	NW_011934213.1	404152	406045	6	2		gene2294	NW_011934213.1	45958	47892	6	3		gene2303	NW_011934213.1	109593	112736	5	2									gene2294	NW_011934213.1	45958	47892	6	5
gene2403	NW_011934213.1	406327	409329	8	2		gene2295	NW_011934213.1	48230	52094	12	4		gene2304	NW_011934213.1	113023	113826	2	2									gene2295	NW_011934213.1	48230	52094	12	4
gene2404	NW_011934213.1	409696	410359	3	2		gene2296	NW_011934213.1	52449	55675	9	1		gene2305	NW_011934213.1	115102	117029	7	1									gene2298	NW_011934213.1	89015	91189	9	5
gene2405	NW_011934213.1	410722	413364	10	5		gene2298	NW_011934213.1	89015	91189	9	4		gene2306	NW_011934213.1	117806	120588	8	3									gene230	NW_011934124.1	127109	127930	3	1
gene2407	NW_011934213.1	415729	418050	6	5		gene2300	NW_011934213.1	95937	98812	11	2		gene2307	NW_011934213.1	120860	123541	11	1									gene2300	NW_011934213.1	95937	98812	11	2
gene2408	NW_011934213.1	421004	425022	12	1		gene2301	NW_011934213.1	101135	103065	5	5		gene2308	NW_011934213.1	123944	125760	7	5									gene2301	NW_011934213.1	101135	103065	5	5
gene2409	NW_011934213.1	426103	432586	13	4		gene2302	NW_011934213.1	104109	107491	12	8		gene231	NW_011934124.1	129034	133298	3	2									gene2302	NW_011934213.1	104109	107491	12	9
gene241	NW_011934124.1	162408	164025	5	2		gene2303	NW_011934213.1	109593	112736	5	2		gene2311	NW_011934213.1	131133	138106	20	7									gene2303	NW_011934213.1	109593	112736	5	3
gene2410	NW_011934213.1	432831	434198	4	1		gene2304	NW_011934213.1	113023	113826	2	2		gene2313	NW_011934213.1	138476	141841	12	7									gene2304	NW_011934213.1	113023	113826	2	2
gene2411	NW_011934213.1	434595	438155	12	1		gene2306	NW_011934213.1	117806	120588	8	3		gene2314	NW_011934213.1	142512	143399	4	1									gene2305	NW_011934213.1	115102	117029	7	2
gene2412	NW_011934213.1	438538	441942	10	1		gene2307	NW_011934213.1	120860	123541	11	1		gene2315	NW_011934213.1	144112	145722	5	3									gene2306	NW_011934213.1	117806	120588	8	3
gene2413	NW_011934213.1	442408	446687	11	2		gene2308	NW_011934213.1	123944	125760	7	4		gene2319	NW_011934213.1	153096	160324	14	10									gene2308	NW_011934213.1	123944	125760	7	3
gene2414	NW_011934213.1	447071	449394	8	2		gene231	NW_011934124.1	129034	133298	3	2		gene2323	NW_011934213.1	161382	166064	12	3									gene231	NW_011934124.1	129034	133298	3	2
gene2416	NW_011934213.1	456112	459785	7	2		gene2311	NW_011934213.1	131133	138106	20	5		gene2325	NW_011934213.1	168375	175238	18	2									gene2310	NW_011934213.1	129836	130208	2	2
gene2417	NW_011934213.1	460294	466605	12	1		gene2313	NW_011934213.1	138476	141841	12	6		gene2326	NW_011934213.1	175475	177683	6	3									gene2311	NW_011934213.1	131133	138106	20	4
gene2419	NW_011934213.1	467484	471385	7	2		gene2314	NW_011934213.1	142512	143399	4	1		gene2327	NW_011934213.1	178154	178902	4	2									gene2313	NW_011934213.1	138476	141841	12	6
gene242	NW_011934124.1	164825	166282	3	2		gene2315	NW_011934213.1	144112	145722	5	4		gene2328	NW_011934213.1	179014	180156	3	2									gene2314	NW_011934213.1	142512	143399	4	2
gene2421	NW_011934213.1	473325	476666	11	3		gene2319	NW_011934213.1	153096	160324	14	13		gene2329	NW_011934213.1	180865	181414	3	2									gene2315	NW_011934213.1	144112	145722	5	4
gene2423	NW_011934213.1	478783	480226	3	2		gene2323	NW_011934213.1	161382	166064	12	5		gene233	NW_011934124.1	137182	146456	20	5									gene2319	NW_011934213.1	153096	160324	14	10
gene2424	NW_011934213.1	481411	483495	3	3		gene2325	NW_011934213.1	168375	175238	18	4		gene2330	NW_011934213.1	181708	194058	24	17									gene2323	NW_011934213.1	161382	166064	12	5
gene2427	NW_011934213.1	487491	488924	3	2		gene2326	NW_011934213.1	175475	177683	6	3		gene2332	NW_011934213.1	198000	202089	9	7									gene2325	NW_011934213.1	168375	175238	18	3
gene2428	NW_011934213.1	492946	496887	8	5		gene2327	NW_011934213.1	178154	178902	4	2		gene2333	NW_011934213.1	202925	203673	3	1									gene2326	NW_011934213.1	175475	177683	6	3
gene2429	NW_011934213.1	497388	504811	14	5		gene2329	NW_011934213.1	180865	181414	3	2		gene2334	NW_011934213.1	204219	206639	5	5									gene2327	NW_011934213.1	178154	178902	4	1
gene243	NW_011934124.1	166609	171375	8	6		gene233	NW_011934124.1	137182	146456	20	3		gene2335	NW_011934213.1	208035	216874	15	9									gene2328	NW_011934213.1	179014	180156	3	2
gene2432	NW_011934213.1	510242	511471	3	3		gene2330	NW_011934213.1	181708	194058	24	14		gene2337	NW_011934213.1	217560	220829	7	5									gene2329	NW_011934213.1	180865	181414	3	1
gene2433	NW_011934213.1	511831	513817	6	3		gene2332	NW_011934213.1	198000	202089	9	6		gene2339	NW_011934213.1	223944	228513	8	6									gene2330	NW_011934213.1	181708	194058	24	7
gene2435	NW_011934213.1	515283	518321	7	3		gene2334	NW_011934213.1	204219	206639	5	5		gene234	NW_011934124.1	146814	148451	4	2									gene2332	NW_011934213.1	198000	202089	9	6
gene2436	NW_011934213.1	519021	520589	5	4		gene2335	NW_011934213.1	208035	216874	15	10		gene2341	NW_011934213.1	230996	232484	4	3									gene2333	NW_011934213.1	202925	203673	3	1
gene2437	NW_011934213.1	522473	523292	3	1		gene2337	NW_011934213.1	217560	220829	7	6		gene2343	NW_011934213.1	233157	234503	2	2									gene2334	NW_011934213.1	204219	206639	5	5
gene2438	NW_011934213.1	523751	525766	6	3		gene2339	NW_011934213.1	223944	228513	8	6		gene2344	NW_011934213.1	235351	236623	2	2									gene2335	NW_011934213.1	208035	216874	15	7
gene2439	NW_011934213.1	526277	535435	18	11		gene234	NW_011934124.1	146814	148451	4	2		gene2348	NW_011934213.1	241433	250236	10	2									gene2337	NW_011934213.1	217560	220829	7	6
gene244	NW_011934124.1	172300	177413	5	3		gene2340	NW_011934213.1	229156	230542	3	1		gene2350	NW_011934213.1	251040	254496	9	8									gene2339	NW_011934213.1	223944	228513	8	3
gene2440	NW_011934213.1	535633	536581	4	1		gene2341	NW_011934213.1	230996	232484	4	2		gene2351	NW_011934213.1	255520	256598	2	2									gene234	NW_011934124.1	146814	148451	4	2
gene2443	NW_011934213.1	547431	553754	8	6		gene2343	NW_011934213.1	233157	234503	2	2		gene2352	NW_011934213.1	258819	261289	5	2									gene2341	NW_011934213.1	230996	232484	4	2
gene2444	NW_011934213.1	553757	556107	7	4		gene2344	NW_011934213.1	235351	236623	2	2		gene2353	NW_011934213.1	261629	262898	4	4									gene2343	NW_011934213.1	233157	234503	2	2
gene2447	NW_011934213.1	557151	564801	25	11		gene2350	NW_011934213.1	251040	254496	9	7		gene2355	NW_011934213.1	263261	268666	16	2									gene2344	NW_011934213.1	235351	236623	2	2
gene2450	NW_011934213.1	568878	570910	5	1		gene2351	NW_011934213.1	255520	256598	2	2		gene2356	NW_011934213.1	269626	272266	8	4									gene2350	NW_011934213.1	251040	254496	9	7
gene2451	NW_011934213.1	571372	572165	4	3		gene2352	NW_011934213.1	258819	261289	5	2		gene2358	NW_011934213.1	274714	275326	3	1									gene2351	NW_011934213.1	255520	256598	2	2
gene2455	NW_011934213.1	581816	583709	6	1		gene2353	NW_011934213.1	261629	262898	4	4		gene2359	NW_011934213.1	275706	277031	4	1									gene2352	NW_011934213.1	258819	261289	5	2
gene2456	NW_011934213.1	584259	588155	10	3		gene2355	NW_011934213.1	263261	268666	16	1		gene236	NW_011934124.1	148878	150666	5	4									gene2353	NW_011934213.1	261629	262898	4	1
gene2457	NW_011934213.1	588470	590233	4	4		gene2356	NW_011934213.1	269626	272266	8	4		gene2361	NW_011934213.1	278892	282396	7	2									gene2356	NW_011934213.1	269626	272266	8	5
gene2461	NW_011934213.1	594180	595963	5	2		gene2359	NW_011934213.1	275706	277031	4	2		gene2362	NW_011934213.1	284153	290678	13	8									gene2357	NW_011934213.1	273209	274039	2	2
gene2463	NW_011934213.1	598243	602839	11	7		gene236	NW_011934124.1	148878	150666	5	5		gene2363	NW_011934213.1	290810	293562	7	4									gene2358	NW_011934213.1	274714	275326	3	1
gene2464	NW_011934213.1	603019	605575	5	4		gene2362	NW_011934213.1	284153	290678	13	6		gene2364	NW_011934213.1	293879	300746	16	7									gene2359	NW_011934213.1	275706	277031	4	2
gene2467	NW_011934213.1	606568	607468	3	2		gene2363	NW_011934213.1	290810	293562	7	3		gene2366	NW_011934213.1	301234	302028	3	2									gene236	NW_011934124.1	148878	150666	5	4
gene2468	NW_011934213.1	607809	608837	3	2		gene2364	NW_011934213.1	293879	300746	16	10		gene2367	NW_011934213.1	302793	303571	3	1									gene2361	NW_011934213.1	278892	282396	7	2
gene2469	NW_011934213.1	609432	610643	2	2		gene2366	NW_011934213.1	301234	302028	3	2		gene2368	NW_011934213.1	304137	305109	4	1									gene2362	NW_011934213.1	284153	290678	13	2
gene247	NW_011934124.1	181941	185819	6	2		gene2367	NW_011934213.1	302793	303571	3	2		gene237	NW_011934124.1	151077	152227	4	3									gene2363	NW_011934213.1	290810	293562	7	3
gene2470	NW_011934213.1	611599	615714	10	6		gene2368	NW_011934213.1	304137	305109	4	2		gene2373	NW_011934213.1	309222	311198	6	5									gene2364	NW_011934213.1	293879	300746	16	9
gene2471	NW_011934213.1	616523	618713	4	4		gene237	NW_011934124.1	151077	152227	4	3		gene2376	NW_011934213.1	315451	317395	5	5									gene2366	NW_011934213.1	301234	302028	3	2
gene2476	NW_011934213.1	633455	636133	8	2		gene2373	NW_011934213.1	309222	311198	6	5		gene2377	NW_011934213.1	317769	321148	11	4									gene2367	NW_011934213.1	302793	303571	3	1
gene2477	NW_011934213.1	636613	639794	5	3		gene2376	NW_011934213.1	315451	317395	5	5		gene2378	NW_011934213.1	321343	323318	8	4									gene2368	NW_011934213.1	304137	305109	4	2
gene2478	NW_011934213.1	640487	649892	24	24		gene2377	NW_011934213.1	317769	321148	11	6		gene2380	NW_011934213.1	325050	326164	3	2									gene237	NW_011934124.1	151077	152227	4	3
gene248	NW_011934124.1	186825	191470	11	8		gene2378	NW_011934213.1	321343	323318	8	3		gene2381	NW_011934213.1	327399	332144	16	2									gene2373	NW_011934213.1	309222	311198	6	4
gene2480	NW_011934213.1	651502	655170	7	5		gene2380	NW_011934213.1	325050	326164	3	2		gene2382	NW_011934213.1	332553	333649	2	2									gene2376	NW_011934213.1	315451	317395	5	4
gene2481	NW_011934213.1	656025	657624	4	1		gene2381	NW_011934213.1	327399	332144	16	3		gene2385	NW_011934213.1	348097	349511	7	1									gene2377	NW_011934213.1	317769	321148	11	6
gene2482	NW_011934213.1	657714	659211	2	2		gene2382	NW_011934213.1	332553	333649	2	2		gene2386	NW_011934213.1	352289	353960	6	3									gene2378	NW_011934213.1	321343	323318	8	1
gene2484	NW_011934213.1	668851	672647	7	3		gene2385	NW_011934213.1	348097	349511	7	1		gene2387	NW_011934213.1	354193	357057	8	3									gene2380	NW_011934213.1	325050	326164	3	1
gene2486	NW_011934213.1	676370	677888	4	2		gene2386	NW_011934213.1	352289	353960	6	4		gene239	NW_011934124.1	152645	159114	9	7									gene2381	NW_011934213.1	327399	332144	16	6
gene2487	NW_011934213.1	678271	679107	3	1		gene2387	NW_011934213.1	354193	357057	8	5		gene2390	NW_011934213.1	360518	362093	2	2									gene2382	NW_011934213.1	332553	333649	2	2
gene2489	NW_011934213.1	679938	681012	3	1		gene239	NW_011934124.1	152645	159114	9	7		gene2391	NW_011934213.1	362547	364924	7	2									gene2386	NW_011934213.1	352289	353960	6	3
gene249	NW_011934124.1	191939	192607	2	2		gene2390	NW_011934213.1	360518	362093	2	2		gene2392	NW_011934213.1	366227	373964	7	7									gene2387	NW_011934213.1	354193	357057	8	3
gene2490	NW_011934213.1	681271	683886	8	1		gene2391	NW_011934213.1	362547	364924	7	4		gene2393	NW_011934213.1	368201	372652	9	3									gene2389	NW_011934213.1	359005	359760	2	2
gene2491	NW_011934213.1	684461	686833	8	5		gene2392	NW_011934213.1	366227	373964	7	7		gene2394	NW_011934213.1	374538	379964	11	6									gene239	NW_011934124.1	152645	159114	9	6
gene2492	NW_011934213.1	687562	693156	13	13		gene2393	NW_011934213.1	368201	372652	9	2		gene2396	NW_011934213.1	382048	383482	3	2									gene2390	NW_011934213.1	360518	362093	2	2
gene2493	NW_011934213.1	695785	696642	3	1		gene2394	NW_011934213.1	374538	379964	11	6		gene2397	NW_011934213.1	383750	388235	10	5									gene2391	NW_011934213.1	362547	364924	7	4
gene2494	NW_011934213.1	696912	697728	3	1		gene2396	NW_011934213.1	382048	383482	3	2		gene2398	NW_011934213.1	391804	395744	9	2									gene2392	NW_011934213.1	366227	373964	7	7
gene2495	NW_011934213.1	698019	699237	4	3		gene2397	NW_011934213.1	383750	388235	10	5		gene24	NW_011934118.1	56910	58322	4	4									gene2393	NW_011934213.1	368201	372652	9	2
gene2497	NW_011934213.1	703353	705683	5	4		gene2398	NW_011934213.1	391804	395744	9	2		gene240	NW_011934124.1	159359	161238	5	2									gene2394	NW_011934213.1	374538	379964	11	6
gene2498	NW_011934213.1	706071	707796	4	3		gene24	NW_011934118.1	56910	58322	4	4		gene2400	NW_011934213.1	396391	402109	17	13									gene2396	NW_011934213.1	382048	383482	3	2
gene2499	NW_011934213.1	707889	711755	7	5		gene240	NW_011934124.1	159359	161238	5	2		gene2402	NW_011934213.1	404152	406045	6	4									gene2397	NW_011934213.1	383750	388235	10	8
gene2500	NW_011934213.1	712813	715468	7	1		gene2400	NW_011934213.1	396391	402109	17	11		gene2403	NW_011934213.1	406327	409329	8	2									gene2398	NW_011934213.1	391804	395744	9	3
gene2501	NW_011934213.1	716563	724599	22	9		gene2402	NW_011934213.1	404152	406045	6	1		gene2404	NW_011934213.1	409696	410359	3	2									gene24	NW_011934118.1	56910	58322	4	3
gene2502	NW_011934213.1	726276	729081	7	6		gene2403	NW_011934213.1	406327	409329	8	2		gene2405	NW_011934213.1	410722	413364	10	5									gene240	NW_011934124.1	159359	161238	5	4
gene2505	NW_011934213.1	733296	737443	7	6		gene2404	NW_011934213.1	409696	410359	3	2		gene2407	NW_011934213.1	415729	418050	6	6									gene2400	NW_011934213.1	396391	402109	17	10
gene2506	NW_011934213.1	737925	744069	13	4		gene2405	NW_011934213.1	410722	413364	10	6		gene2408	NW_011934213.1	421004	425022	12	5									gene2402	NW_011934213.1	404152	406045	6	4
gene2507	NW_011934213.1	744373	746167	6	2		gene2406	NW_011934213.1	413516	414604	3	2		gene2409	NW_011934213.1	426103	432586	13	3									gene2403	NW_011934213.1	406327	409329	8	1
gene2509	NW_011934213.1	749514	750389	4	2		gene2407	NW_011934213.1	415729	418050	6	5		gene241	NW_011934124.1	162408	164025	5	2									gene2404	NW_011934213.1	409696	410359	3	2
gene251	NW_011934124.1	194684	196712	6	3		gene2408	NW_011934213.1	421004	425022	12	2		gene2411	NW_011934213.1	434595	438155	12	5									gene2405	NW_011934213.1	410722	413364	10	1
gene2511	NW_011934213.1	751276	754469	6	3		gene2409	NW_011934213.1	426103	432586	13	7		gene2412	NW_011934213.1	438538	441942	10	5									gene2407	NW_011934213.1	415729	418050	6	6
gene2512	NW_011934213.1	754651	761149	8	7		gene241	NW_011934124.1	162408	164025	5	2		gene2413	NW_011934213.1	442408	446687	11	5									gene2408	NW_011934213.1	421004	425022	12	4
gene2514	NW_011934213.1	765049	766701	4	1		gene2411	NW_011934213.1	434595	438155	12	5		gene2414	NW_011934213.1	447071	449394	8	3									gene2409	NW_011934213.1	426103	432586	13	3
gene2515	NW_011934213.1	772652	775169	5	4		gene2412	NW_011934213.1	438538	441942	10	1		gene2415	NW_011934213.1	449856	455762	16	6									gene241	NW_011934124.1	162408	164025	5	2
gene2516	NW_011934213.1	775621	778909	9	3		gene2413	NW_011934213.1	442408	446687	11	3		gene2416	NW_011934213.1	456112	459785	7	2									gene2410	NW_011934213.1	432831	434198	4	1
gene2517	NW_011934213.1	779357	783837	9	2		gene2414	NW_011934213.1	447071	449394	8	3		gene2417	NW_011934213.1	460294	466605	12	12									gene2411	NW_011934213.1	434595	438155	12	2
gene252	NW_011934124.1	197352	198442	4	2		gene2415	NW_011934213.1	449856	455762	16	7		gene2419	NW_011934213.1	467484	471385	7	3									gene2412	NW_011934213.1	438538	441942	10	6
gene2521	NW_011934213.1	802115	805124	8	5		gene2416	NW_011934213.1	456112	459785	7	2		gene2421	NW_011934213.1	473325	476666	11	1									gene2413	NW_011934213.1	442408	446687	11	2
gene2522	NW_011934213.1	806145	809002	10	7		gene2417	NW_011934213.1	460294	466605	12	4		gene2422	NW_011934213.1	477136	477885	2	2									gene2414	NW_011934213.1	447071	449394	8	1
gene2523	NW_011934213.1	810085	811876	6	2		gene2419	NW_011934213.1	467484	471385	7	2		gene2423	NW_011934213.1	478783	480226	3	2									gene2415	NW_011934213.1	449856	455762	16	6
gene2526	NW_011934213.1	815235	820839	9	6		gene2421	NW_011934213.1	473325	476666	11	2		gene2424	NW_011934213.1	481411	483495	3	3									gene2416	NW_011934213.1	456112	459785	7	3
gene2528	NW_011934213.1	821425	828096	13	7		gene2422	NW_011934213.1	477136	477885	2	2		gene2427	NW_011934213.1	487491	488924	3	2									gene2417	NW_011934213.1	460294	466605	12	3
gene2529	NW_011934213.1	829749	831863	4	1		gene2423	NW_011934213.1	478783	480226	3	2		gene2428	NW_011934213.1	492946	496887	8	4									gene2419	NW_011934213.1	467484	471385	7	2
gene253	NW_011934124.1	198705	206527	15	8		gene2424	NW_011934213.1	481411	483495	3	3		gene2429	NW_011934213.1	497388	504811	14	4									gene242	NW_011934124.1	164825	166282	3	1
gene2530	NW_011934213.1	832178	833902	2	2		gene2427	NW_011934213.1	487491	488924	3	2		gene243	NW_011934124.1	166609	171375	8	5									gene2420	NW_011934213.1	471733	472064	2	2
gene2535	NW_011934213.1	847506	848062	3	2		gene2428	NW_011934213.1	492946	496887	8	4		gene2432	NW_011934213.1	510242	511471	3	3									gene2421	NW_011934213.1	473325	476666	11	6
gene2536	NW_011934213.1	848657	855091	6	4		gene2429	NW_011934213.1	497388	504811	14	3		gene2433	NW_011934213.1	511831	513817	6	4									gene2423	NW_011934213.1	478783	480226	3	2
gene2539	NW_011934213.1	857814	862259	10	10		gene243	NW_011934124.1	166609	171375	8	6		gene2435	NW_011934213.1	515283	518321	7	4									gene2424	NW_011934213.1	481411	483495	3	3
gene254	NW_011934124.1	209105	213345	8	4		gene2432	NW_011934213.1	510242	511471	3	3		gene2436	NW_011934213.1	519021	520589	5	5									gene2427	NW_011934213.1	487491	488924	3	2
gene2541	NW_011934213.1	863654	865228	6	3		gene2433	NW_011934213.1	511831	513817	6	1		gene2437	NW_011934213.1	522473	523292	3	1									gene2428	NW_011934213.1	492946	496887	8	5
gene2542	NW_011934213.1	865614	875143	16	16		gene2435	NW_011934213.1	515283	518321	7	3		gene2438	NW_011934213.1	523751	525766	6	4									gene2429	NW_011934213.1	497388	504811	14	6
gene2543	NW_011934213.1	875921	877343	4	2		gene2436	NW_011934213.1	519021	520589	5	5		gene2439	NW_011934213.1	526277	535435	18	10									gene243	NW_011934124.1	166609	171375	8	5
gene2545	NW_011934213.1	879760	893820	31	10		gene2438	NW_011934213.1	523751	525766	6	4		gene244	NW_011934124.1	172300	177413	5	3									gene2432	NW_011934213.1	510242	511471	3	3
gene2546	NW_011934213.1	894258	895107	2	2		gene2439	NW_011934213.1	526277	535435	18	13		gene2440	NW_011934213.1	535633	536581	4	1									gene2433	NW_011934213.1	511831	513817	6	2
gene2547	NW_011934213.1	895589	896379	3	2		gene244	NW_011934124.1	172300	177413	5	3		gene2443	NW_011934213.1	547431	553754	8	6									gene2435	NW_011934213.1	515283	518321	7	4
gene2548	NW_011934213.1	896802	901577	8	1		gene2443	NW_011934213.1	547431	553754	8	6		gene2444	NW_011934213.1	553757	556107	7	5									gene2436	NW_011934213.1	519021	520589	5	5
gene2549	NW_011934213.1	902027	905459	10	1		gene2444	NW_011934213.1	553757	556107	7	4		gene2447	NW_011934213.1	557151	564801	25	12									gene2437	NW_011934213.1	522473	523292	3	1
gene255	NW_011934124.1	213798	214893	3	2		gene2447	NW_011934213.1	557151	564801	25	11		gene245	NW_011934124.1	177520	180113	4	3									gene2438	NW_011934213.1	523751	525766	6	3
gene2551	NW_011934213.1	909446	915025	15	6		gene245	NW_011934124.1	177520	180113	4	1		gene2450	NW_011934213.1	568878	570910	5	2									gene2439	NW_011934213.1	526277	535435	18	12
gene2554	NW_011934213.1	916853	922844	14	4		gene2451	NW_011934213.1	571372	572165	4	3		gene2451	NW_011934213.1	571372	572165	4	4									gene244	NW_011934124.1	172300	177413	5	4
gene2555	NW_011934213.1	923328	928810	11	9		gene2455	NW_011934213.1	581816	583709	6	1		gene2455	NW_011934213.1	581816	583709	6	1									gene2440	NW_011934213.1	535633	536581	4	1
gene2557	NW_011934213.1	929046	931743	4	4		gene2456	NW_011934213.1	584259	588155	10	5		gene2456	NW_011934213.1	584259	588155	10	6									gene2443	NW_011934213.1	547431	553754	8	5
gene2558	NW_011934213.1	932538	938592	12	3		gene2457	NW_011934213.1	588470	590233	4	4		gene2457	NW_011934213.1	588470	590233	4	4									gene2444	NW_011934213.1	553757	556107	7	3
gene256	NW_011934124.1	214904	216771	5	2		gene2461	NW_011934213.1	594180	595963	5	3		gene2458	NW_011934213.1	590717	592506	5	1									gene2447	NW_011934213.1	557151	564801	25	10
gene2560	NW_011934213.1	938812	941307	3	1		gene2463	NW_011934213.1	598243	602839	11	7		gene2461	NW_011934213.1	594180	595963	5	3									gene245	NW_011934124.1	177520	180113	4	2
gene2563	NW_011934213.1	948268	952402	8	1		gene2464	NW_011934213.1	603019	605575	5	4		gene2463	NW_011934213.1	598243	602839	11	5									gene2451	NW_011934213.1	571372	572165	4	4
gene2564	NW_011934213.1	953825	957995	6	1		gene2468	NW_011934213.1	607809	608837	3	2		gene2464	NW_011934213.1	603019	605575	5	4									gene2455	NW_011934213.1	581816	583709	6	1
gene2566	NW_011934213.1	960989	963924	7	2		gene247	NW_011934124.1	181941	185819	6	1		gene2465	NW_011934213.1	605937	606416	2	2									gene2456	NW_011934213.1	584259	588155	10	7
gene2567	NW_011934213.1	965736	980599	37	22		gene2470	NW_011934213.1	611599	615714	10	7		gene2468	NW_011934213.1	607809	608837	3	2									gene2457	NW_011934213.1	588470	590233	4	4
gene2568	NW_011934213.1	981048	983317	8	2		gene2471	NW_011934213.1	616523	618713	4	3		gene2469	NW_011934213.1	609432	610643	2	2									gene2461	NW_011934213.1	594180	595963	5	3
gene2571	NW_011934213.1	987317	989129	4	2		gene2474	NW_011934213.1	630852	632179	4	1		gene2470	NW_011934213.1	611599	615714	10	7									gene2463	NW_011934213.1	598243	602839	11	7
gene2574	NW_011934213.1	991655	995556	6	2		gene2476	NW_011934213.1	633455	636133	8	2		gene2471	NW_011934213.1	616523	618713	4	3									gene2464	NW_011934213.1	603019	605575	5	4
gene2575	NW_011934213.1	996639	998823	5	2		gene2477	NW_011934213.1	636613	639794	5	3		gene2474	NW_011934213.1	630852	632179	4	1									gene2468	NW_011934213.1	607809	608837	3	2
gene2576	NW_011934213.1	999342	1000392	5	4		gene2478	NW_011934213.1	640487	649892	24	24		gene2476	NW_011934213.1	633455	636133	8	2									gene2469	NW_011934213.1	609432	610643	2	2
gene2578	NW_011934213.1	1004459	1009931	13	1		gene2479	NW_011934213.1	650201	650830	4	1		gene2477	NW_011934213.1	636613	639794	5	3									gene247	NW_011934124.1	181941	185819	6	2
gene2579	NW_011934213.1	1010400	1012985	9	2		gene248	NW_011934124.1	186825	191470	11	5		gene2478	NW_011934213.1	640487	649892	24	24									gene2470	NW_011934213.1	611599	615714	10	7
gene258	NW_011934124.1	219057	226239	12	9		gene2480	NW_011934213.1	651502	655170	7	3		gene2479	NW_011934213.1	650201	650830	4	2									gene2471	NW_011934213.1	616523	618713	4	3
gene2580	NW_011934213.1	1013267	1020915	21	8		gene2481	NW_011934213.1	656025	657624	4	2		gene248	NW_011934124.1	186825	191470	11	5									gene2472	NW_011934213.1	624785	626040	4	1
gene2581	NW_011934213.1	1021078	1023707	9	3		gene2482	NW_011934213.1	657714	659211	2	2		gene2480	NW_011934213.1	651502	655170	7	4									gene2476	NW_011934213.1	633455	636133	8	2
gene2584	NW_011934213.1	1027998	1029762	5	4		gene2484	NW_011934213.1	668851	672647	7	5		gene2481	NW_011934213.1	656025	657624	4	1									gene2477	NW_011934213.1	636613	639794	5	2
gene2585	NW_011934213.1	1030138	1031411	5	4		gene2486	NW_011934213.1	676370	677888	4	2		gene2482	NW_011934213.1	657714	659211	2	2									gene2478	NW_011934213.1	640487	649892	24	24
gene2587	NW_011934213.1	1032902	1036239	11	2		gene2487	NW_011934213.1	678271	679107	3	1		gene2483	NW_011934213.1	665472	667790	6	1									gene2479	NW_011934213.1	650201	650830	4	1
gene2588	NW_011934213.1	1036535	1051979	31	11		gene2489	NW_011934213.1	679938	681012	3	2		gene2484	NW_011934213.1	668851	672647	7	4									gene248	NW_011934124.1	186825	191470	11	4
gene2589	NW_011934213.1	1052379	1054669	8	2		gene2490	NW_011934213.1	681271	683886	8	1		gene2486	NW_011934213.1	676370	677888	4	2									gene2480	NW_011934213.1	651502	655170	7	5
gene2590	NW_011934213.1	1054916	1056827	6	1		gene2491	NW_011934213.1	684461	686833	8	7		gene2487	NW_011934213.1	678271	679107	3	1									gene2481	NW_011934213.1	656025	657624	4	1
gene2591	NW_011934213.1	1056860	1058119	4	1		gene2492	NW_011934213.1	687562	693156	13	12		gene2489	NW_011934213.1	679938	681012	3	1									gene2482	NW_011934213.1	657714	659211	2	2
gene2592	NW_011934213.1	1058633	1064711	14	5		gene2493	NW_011934213.1	695785	696642	3	1		gene2490	NW_011934213.1	681271	683886	8	2									gene2483	NW_011934213.1	665472	667790	6	3
gene2595	NW_011934213.1	1070866	1077461	17	5		gene2494	NW_011934213.1	696912	697728	3	1		gene2491	NW_011934213.1	684461	686833	8	5									gene2484	NW_011934213.1	668851	672647	7	3
gene2596	NW_011934213.1	1078129	1080929	8	1		gene2495	NW_011934213.1	698019	699237	4	2		gene2492	NW_011934213.1	687562	693156	13	9									gene2486	NW_011934213.1	676370	677888	4	3
gene2597	NW_011934213.1	1081249	1087127	13	12		gene2496	NW_011934213.1	700193	702811	6	1		gene2493	NW_011934213.1	695785	696642	3	2									gene2487	NW_011934213.1	678271	679107	3	2
gene26	NW_011934118.1	60948	62609	4	3		gene2497	NW_011934213.1	703353	705683	5	4		gene2494	NW_011934213.1	696912	697728	3	1									gene249	NW_011934124.1	191939	192607	2	2
gene260	NW_011934124.1	227018	230779	9	4		gene2498	NW_011934213.1	706071	707796	4	2		gene2495	NW_011934213.1	698019	699237	4	2									gene2490	NW_011934213.1	681271	683886	8	3
gene2600	NW_011934213.1	1092782	1097220	10	3		gene2499	NW_011934213.1	707889	711755	7	3		gene2496	NW_011934213.1	700193	702811	6	2									gene2491	NW_011934213.1	684461	686833	8	6
gene2605	NW_011934213.1	1108240	1109959	5	2		gene2500	NW_011934213.1	712813	715468	7	3		gene2497	NW_011934213.1	703353	705683	5	4									gene2492	NW_011934213.1	687562	693156	13	11
gene2606	NW_011934213.1	1110572	1114048	8	2		gene2501	NW_011934213.1	716563	724599	22	13		gene2498	NW_011934213.1	706071	707796	4	2									gene2493	NW_011934213.1	695785	696642	3	2
gene2608	NW_011934213.1	1114406	1115463	3	1		gene2502	NW_011934213.1	726276	729081	7	6		gene2499	NW_011934213.1	707889	711755	7	4									gene2494	NW_011934213.1	696912	697728	3	2
gene2613	NW_011934213.1	1124038	1127262	7	4		gene2504	NW_011934213.1	730278	732594	8	5		gene25	NW_011934118.1	58683	59683	3	1									gene2495	NW_011934213.1	698019	699237	4	2
gene2615	NW_011934213.1	1131432	1134443	6	3		gene2505	NW_011934213.1	733296	737443	7	5		gene2500	NW_011934213.1	712813	715468	7	3									gene2497	NW_011934213.1	703353	705683	5	3
gene2616	NW_011934213.1	1134810	1136567	4	2		gene2506	NW_011934213.1	737925	744069	13	8		gene2501	NW_011934213.1	716563	724599	22	14									gene2498	NW_011934213.1	706071	707796	4	2
gene2617	NW_011934213.1	1136826	1138799	6	3		gene251	NW_011934124.1	194684	196712	6	1		gene2502	NW_011934213.1	726276	729081	7	6									gene2499	NW_011934213.1	707889	711755	7	4
gene2618	NW_011934213.1	1140654	1142133	5	2		gene2511	NW_011934213.1	751276	754469	6	4		gene2504	NW_011934213.1	730278	732594	8	7									gene2500	NW_011934213.1	712813	715468	7	4
gene2619	NW_011934214.1	1448	5410	9	6		gene2512	NW_011934213.1	754651	761149	8	6		gene2505	NW_011934213.1	733296	737443	7	6									gene2501	NW_011934213.1	716563	724599	22	14
gene262	NW_011934124.1	231857	233112	4	3		gene2514	NW_011934213.1	765049	766701	4	1		gene2506	NW_011934213.1	737925	744069	13	8									gene2502	NW_011934213.1	726276	729081	7	6
gene2622	NW_011934215.1	5584	6369	4	1		gene2515	NW_011934213.1	772652	775169	5	4		gene2507	NW_011934213.1	744373	746167	6	2									gene2504	NW_011934213.1	730278	732594	8	7
gene2623	NW_011934215.1	7471	14160	19	4		gene2516	NW_011934213.1	775621	778909	9	2		gene251	NW_011934124.1	194684	196712	6	1									gene2505	NW_011934213.1	733296	737443	7	6
gene2624	NW_011934215.1	15825	17856	7	4		gene2517	NW_011934213.1	779357	783837	9	9		gene2511	NW_011934213.1	751276	754469	6	3									gene2506	NW_011934213.1	737925	744069	13	7
gene2625	NW_011934215.1	18865	23664	10	10		gene2518	NW_011934213.1	784784	787633	7	1		gene2512	NW_011934213.1	754651	761149	8	5									gene2507	NW_011934213.1	744373	746167	6	2
gene2626	NW_011934215.1	24028	28730	11	1		gene2519	NW_011934213.1	788031	789602	4	1		gene2515	NW_011934213.1	772652	775169	5	3									gene251	NW_011934124.1	194684	196712	6	2
gene2628	NW_011934215.1	34593	41217	21	9		gene252	NW_011934124.1	197352	198442	4	2		gene2516	NW_011934213.1	775621	778909	9	2									gene2511	NW_011934213.1	751276	754469	6	1
gene2630	NW_011934215.1	50009	53656	7	3		gene2520	NW_011934213.1	791639	800581	13	1		gene2517	NW_011934213.1	779357	783837	9	7									gene2512	NW_011934213.1	754651	761149	8	4
gene2631	NW_011934215.1	56089	58205	5	3		gene2521	NW_011934213.1	802115	805124	8	5		gene2518	NW_011934213.1	784784	787633	7	2									gene2514	NW_011934213.1	765049	766701	4	1
gene2636	NW_011934215.1	69375	74426	10	10		gene2522	NW_011934213.1	806145	809002	10	6		gene2519	NW_011934213.1	788031	789602	4	2									gene2515	NW_011934213.1	772652	775169	5	4
gene2637	NW_011934215.1	74807	76261	5	2		gene2523	NW_011934213.1	810085	811876	6	3		gene252	NW_011934124.1	197352	198442	4	2									gene2516	NW_011934213.1	775621	778909	9	4
gene2639	NW_011934215.1	81160	82083	2	2		gene2526	NW_011934213.1	815235	820839	9	4		gene2520	NW_011934213.1	791639	800581	13	1									gene2517	NW_011934213.1	779357	783837	9	8
gene2641	NW_011934215.1	84957	86888	5	3		gene2528	NW_011934213.1	821425	828096	13	7		gene2521	NW_011934213.1	802115	805124	8	6									gene2518	NW_011934213.1	784784	787633	7	2
gene2644	NW_011934215.1	92270	94420	7	2		gene2529	NW_011934213.1	829749	831863	4	2		gene2522	NW_011934213.1	806145	809002	10	8									gene2519	NW_011934213.1	788031	789602	4	2
gene2645	NW_011934215.1	96771	98225	5	2		gene253	NW_011934124.1	198705	206527	15	13		gene2523	NW_011934213.1	810085	811876	6	2									gene252	NW_011934124.1	197352	198442	4	3
gene2646	NW_011934215.1	98601	101718	8	1		gene2530	NW_011934213.1	832178	833902	2	2		gene2524	NW_011934213.1	812361	813029	2	2									gene2520	NW_011934213.1	791639	800581	13	2
gene2647	NW_011934215.1	102199	103837	2	2		gene2531	NW_011934213.1	835286	837618	7	1		gene2526	NW_011934213.1	815235	820839	9	5									gene2521	NW_011934213.1	802115	805124	8	5
gene2648	NW_011934215.1	104602	107853	8	7		gene2532	NW_011934213.1	837874	839346	3	1		gene2528	NW_011934213.1	821425	828096	13	6									gene2522	NW_011934213.1	806145	809002	10	8
gene2649	NW_011934215.1	108872	111970	5	1		gene2533	NW_011934213.1	839940	843697	11	1		gene2529	NW_011934213.1	829749	831863	4	1									gene2523	NW_011934213.1	810085	811876	6	1
gene2653	NW_011934215.1	118441	122254	10	6		gene2535	NW_011934213.1	847506	848062	3	2		gene253	NW_011934124.1	198705	206527	15	5									gene2526	NW_011934213.1	815235	820839	9	4
gene2657	NW_011934215.1	130213	137384	10	4		gene2536	NW_011934213.1	848657	855091	6	3		gene2530	NW_011934213.1	832178	833902	2	2									gene2528	NW_011934213.1	821425	828096	13	6
gene266	NW_011934124.1	239840	241706	6	5		gene2538	NW_011934213.1	856393	857228	2	2		gene2532	NW_011934213.1	837874	839346	3	1									gene2529	NW_011934213.1	829749	831863	4	2
gene2662	NW_011934215.1	145577	146493	4	2		gene2539	NW_011934213.1	857814	862259	10	10		gene2535	NW_011934213.1	847506	848062	3	2									gene253	NW_011934124.1	198705	206527	15	12
gene2663	NW_011934215.1	146777	147460	3	1		gene254	NW_011934124.1	209105	213345	8	4		gene2536	NW_011934213.1	848657	855091	6	3									gene2530	NW_011934213.1	832178	833902	2	2
gene2665	NW_011934215.1	149203	154540	7	3		gene2541	NW_011934213.1	863654	865228	6	4		gene2539	NW_011934213.1	857814	862259	10	10									gene2531	NW_011934213.1	835286	837618	7	2
gene2668	NW_011934215.1	161373	163172	6	1		gene2542	NW_011934213.1	865614	875143	16	13		gene254	NW_011934124.1	209105	213345	8	4									gene2532	NW_011934213.1	837874	839346	3	1
gene2672	NW_011934215.1	172677	175583	9	1		gene2543	NW_011934213.1	875921	877343	4	2		gene2541	NW_011934213.1	863654	865228	6	3									gene2535	NW_011934213.1	847506	848062	3	2
gene2674	NW_011934215.1	177484	179370	7	2		gene2545	NW_011934213.1	879760	893820	31	13		gene2542	NW_011934213.1	865614	875143	16	10									gene2536	NW_011934213.1	848657	855091	6	4
gene2675	NW_011934215.1	179724	189545	20	7		gene2547	NW_011934213.1	895589	896379	3	2		gene2543	NW_011934213.1	875921	877343	4	2									gene2539	NW_011934213.1	857814	862259	10	8
gene2677	NW_011934215.1	189979	197238	14	9		gene2548	NW_011934213.1	896802	901577	8	1		gene2545	NW_011934213.1	879760	893820	31	31									gene254	NW_011934124.1	209105	213345	8	4
gene2678	NW_011934215.1	198520	202283	8	7		gene2549	NW_011934213.1	902027	905459	10	4		gene2547	NW_011934213.1	895589	896379	3	2									gene2541	NW_011934213.1	863654	865228	6	3
gene2681	NW_011934215.1	203984	207482	10	2		gene255	NW_011934124.1	213798	214893	3	2		gene2548	NW_011934213.1	896802	901577	8	2									gene2542	NW_011934213.1	865614	875143	16	11
gene2682	NW_011934215.1	208333	210040	5	4		gene2551	NW_011934213.1	909446	915025	15	9		gene2549	NW_011934213.1	902027	905459	10	5									gene2543	NW_011934213.1	875921	877343	4	2
gene2683	NW_011934215.1	211789	215455	11	3		gene2554	NW_011934213.1	916853	922844	14	6		gene255	NW_011934124.1	213798	214893	3	2									gene2545	NW_011934213.1	879760	893820	31	19
gene2684	NW_011934215.1	215758	217406	6	3		gene2555	NW_011934213.1	923328	928810	11	9		gene2551	NW_011934213.1	909446	915025	15	9									gene2546	NW_011934213.1	894258	895107	2	2
gene2685	NW_011934215.1	218085	230994	35	23		gene2557	NW_011934213.1	929046	931743	4	4		gene2554	NW_011934213.1	916853	922844	14	7									gene2547	NW_011934213.1	895589	896379	3	2
gene2686	NW_011934215.1	231600	234104	6	2		gene2558	NW_011934213.1	932538	938592	12	5		gene2555	NW_011934213.1	923328	928810	11	10									gene2548	NW_011934213.1	896802	901577	8	3
gene2687	NW_011934215.1	234648	236988	8	6		gene256	NW_011934124.1	214904	216771	5	2		gene2557	NW_011934213.1	929046	931743	4	2									gene2549	NW_011934213.1	902027	905459	10	4
gene2688	NW_011934215.1	237300	240610	10	3		gene2561	NW_011934213.1	941657	942826	4	2		gene2558	NW_011934213.1	932538	938592	12	6									gene255	NW_011934124.1	213798	214893	3	2
gene2689	NW_011934215.1	241199	246031	8	6		gene2562	NW_011934213.1	945247	946670	4	2		gene2559	NW_011934213.1	934643	935205	2	2									gene2551	NW_011934213.1	909446	915025	15	9
gene269	NW_011934124.1	248420	249113	3	1		gene2563	NW_011934213.1	948268	952402	8	3		gene256	NW_011934124.1	214904	216771	5	1									gene2554	NW_011934213.1	916853	922844	14	7
gene2693	NW_011934215.1	248605	260089	26	12		gene2564	NW_011934213.1	953825	957995	6	1		gene2561	NW_011934213.1	941657	942826	4	2									gene2555	NW_011934213.1	923328	928810	11	10
gene2694	NW_011934215.1	260228	261467	2	2		gene2566	NW_011934213.1	960989	963924	7	3		gene2562	NW_011934213.1	945247	946670	4	2									gene2557	NW_011934213.1	929046	931743	4	3
gene2695	NW_011934215.1	262743	274314	30	29		gene2567	NW_011934213.1	965736	980599	37	26		gene2563	NW_011934213.1	948268	952402	8	2									gene2558	NW_011934213.1	932538	938592	12	1
gene2696	NW_011934215.1	275633	277899	7	5		gene2568	NW_011934213.1	981048	983317	8	2		gene2566	NW_011934213.1	960989	963924	7	3									gene2559	NW_011934213.1	934643	935205	2	2
gene2698	NW_011934215.1	278468	279545	3	2		gene257	NW_011934124.1	217288	218616	3	1		gene2567	NW_011934213.1	965736	980599	37	34									gene256	NW_011934124.1	214904	216771	5	3
gene2699	NW_011934215.1	279794	281468	7	5		gene2571	NW_011934213.1	987317	989129	4	2		gene2568	NW_011934213.1	981048	983317	8	4									gene2560	NW_011934213.1	938812	941307	3	1
gene2702	NW_011934215.1	285914	288225	5	3		gene2573	NW_011934213.1	990591	991248	3	2		gene2570	NW_011934213.1	985937	987117	5	1									gene2561	NW_011934213.1	941657	942826	4	2
gene2703	NW_011934215.1	288690	293536	17	7		gene2574	NW_011934213.1	991655	995556	6	3		gene2571	NW_011934213.1	987317	989129	4	2									gene2562	NW_011934213.1	945247	946670	4	1
gene2704	NW_011934215.1	294406	296309	5	4		gene2575	NW_011934213.1	996639	998823	5	3		gene2573	NW_011934213.1	990591	991248	3	2									gene2563	NW_011934213.1	948268	952402	8	3
gene2706	NW_011934215.1	296723	298250	6	6		gene2576	NW_011934213.1	999342	1000392	5	4		gene2574	NW_011934213.1	991655	995556	6	2									gene2564	NW_011934213.1	953825	957995	6	2
gene2708	NW_011934215.1	298946	301679	10	2		gene2578	NW_011934213.1	1004459	1009931	13	2		gene2575	NW_011934213.1	996639	998823	5	4									gene2566	NW_011934213.1	960989	963924	7	1
gene2709	NW_011934215.1	301977	305485	11	11		gene2579	NW_011934213.1	1010400	1012985	9	5		gene2576	NW_011934213.1	999342	1000392	5	4									gene2567	NW_011934213.1	965736	980599	37	21
gene271	NW_011934127.1	163	3656	5	4		gene258	NW_011934124.1	219057	226239	12	11		gene2578	NW_011934213.1	1004459	1009931	13	1									gene2568	NW_011934213.1	981048	983317	8	1
gene2710	NW_011934215.1	305787	307778	6	1		gene2580	NW_011934213.1	1013267	1020915	21	11		gene2579	NW_011934213.1	1010400	1012985	9	2									gene257	NW_011934124.1	217288	218616	3	3
gene2711	NW_011934215.1	307993	309076	3	2		gene2581	NW_011934213.1	1021078	1023707	9	3		gene258	NW_011934124.1	219057	226239	12	10									gene2571	NW_011934213.1	987317	989129	4	2
gene2712	NW_011934215.1	309469	312092	8	6		gene2582	NW_011934213.1	1025071	1026460	6	3		gene2580	NW_011934213.1	1013267	1020915	21	10									gene2574	NW_011934213.1	991655	995556	6	1
gene2713	NW_011934215.1	313581	314090	3	2		gene2584	NW_011934213.1	1027998	1029762	5	3		gene2581	NW_011934213.1	1021078	1023707	9	6									gene2575	NW_011934213.1	996639	998823	5	5
gene272	NW_011934127.1	5094	5404	2	2		gene2585	NW_011934213.1	1030138	1031411	5	3		gene2582	NW_011934213.1	1025071	1026460	6	3									gene2576	NW_011934213.1	999342	1000392	5	4
gene2722	NW_011934226.1	1605	5911	8	5		gene2587	NW_011934213.1	1032902	1036239	11	2		gene2584	NW_011934213.1	1027998	1029762	5	4									gene2578	NW_011934213.1	1004459	1009931	13	1
gene2725	NW_011934226.1	10623	12668	3	1		gene2588	NW_011934213.1	1036535	1051979	31	14		gene2585	NW_011934213.1	1030138	1031411	5	3									gene2579	NW_011934213.1	1010400	1012985	9	3
gene2729	NW_011934226.1	24095	25356	3	1		gene2589	NW_011934213.1	1052379	1054669	8	1		gene2587	NW_011934213.1	1032902	1036239	11	4									gene258	NW_011934124.1	219057	226239	12	10
gene2731	NW_011934226.1	32495	34787	4	3		gene2591	NW_011934213.1	1056860	1058119	4	1		gene2588	NW_011934213.1	1036535	1051979	31	13									gene2580	NW_011934213.1	1013267	1020915	21	13
gene2736	NW_011934226.1	57703	65493	11	8		gene2592	NW_011934213.1	1058633	1064711	14	3		gene2589	NW_011934213.1	1052379	1054669	8	3									gene2581	NW_011934213.1	1021078	1023707	9	3
gene2737	NW_011934226.1	65921	67380	4	1		gene2594	NW_011934213.1	1068443	1069832	3	1		gene2590	NW_011934213.1	1054916	1056827	6	2									gene2582	NW_011934213.1	1025071	1026460	6	1
gene2739	NW_011934226.1	68946	72516	8	3		gene2595	NW_011934213.1	1070866	1077461	17	4		gene2591	NW_011934213.1	1056860	1058119	4	2									gene2584	NW_011934213.1	1027998	1029762	5	4
gene274	NW_011934127.1	6522	14852	21	9		gene2596	NW_011934213.1	1078129	1080929	8	4		gene2592	NW_011934213.1	1058633	1064711	14	4									gene2585	NW_011934213.1	1030138	1031411	5	2
gene2740	NW_011934226.1	72794	76029	4	3		gene2597	NW_011934213.1	1081249	1087127	13	13		gene2595	NW_011934213.1	1070866	1077461	17	5									gene2587	NW_011934213.1	1032902	1036239	11	4
gene2742	NW_011934226.1	76695	78498	5	1		gene26	NW_011934118.1	60948	62609	4	3		gene2596	NW_011934213.1	1078129	1080929	8	4									gene2588	NW_011934213.1	1036535	1051979	31	13
gene2744	NW_011934226.1	78981	80972	4	4		gene260	NW_011934124.1	227018	230779	9	3		gene2597	NW_011934213.1	1081249	1087127	13	13									gene2589	NW_011934213.1	1052379	1054669	8	4
gene2747	NW_011934226.1	86370	88324	7	5		gene2600	NW_011934213.1	1092782	1097220	10	4		gene26	NW_011934118.1	60948	62609	4	2									gene2591	NW_011934213.1	1056860	1058119	4	1
gene275	NW_011934127.1	16111	19282	9	7		gene2606	NW_011934213.1	1110572	1114048	8	4		gene260	NW_011934124.1	227018	230779	9	6									gene2592	NW_011934213.1	1058633	1064711	14	3
gene2750	NW_011934226.1	101889	105126	6	5		gene2609	NW_011934213.1	1116190	1117925	4	1		gene2600	NW_011934213.1	1092782	1097220	10	6									gene2595	NW_011934213.1	1070866	1077461	17	6
gene2752	NW_011934226.1	105642	111485	10	9		gene2610	NW_011934213.1	1119715	1121056	5	3		gene2601	NW_011934213.1	1097558	1098564	3	2									gene2596	NW_011934213.1	1078129	1080929	8	5
gene2753	NW_011934226.1	113489	115878	8	2		gene2613	NW_011934213.1	1124038	1127262	7	5		gene2605	NW_011934213.1	1108240	1109959	5	2									gene2597	NW_011934213.1	1081249	1087127	13	13
gene2755	NW_011934226.1	118543	120276	4	3		gene2616	NW_011934213.1	1134810	1136567	4	3		gene2606	NW_011934213.1	1110572	1114048	8	2									gene26	NW_011934118.1	60948	62609	4	2
gene2757	NW_011934226.1	120797	122214	4	1		gene2617	NW_011934213.1	1136826	1138799	6	1		gene2610	NW_011934213.1	1119715	1121056	5	2									gene260	NW_011934124.1	227018	230779	9	2
gene2762	NW_011934226.1	138307	142591	8	1		gene2619	NW_011934214.1	1448	5410	9	9		gene2613	NW_011934213.1	1124038	1127262	7	6									gene2601	NW_011934213.1	1097558	1098564	3	2
gene2763	NW_011934226.1	143232	145580	4	3		gene262	NW_011934124.1	231857	233112	4	3		gene2614	NW_011934213.1	1127634	1130910	8	2									gene2605	NW_011934213.1	1108240	1109959	5	1
gene2767	NW_011934226.1	152676	154194	2	2		gene2620	NW_011934214.1	5673	6378	3	2		gene2615	NW_011934213.1	1131432	1134443	6	4									gene2606	NW_011934213.1	1110572	1114048	8	4
gene277	NW_011934127.1	21825	23803	6	3		gene2622	NW_011934215.1	5584	6369	4	2		gene2616	NW_011934213.1	1134810	1136567	4	3									gene2610	NW_011934213.1	1119715	1121056	5	1
gene2770	NW_011934226.1	157828	161661	9	3		gene2623	NW_011934215.1	7471	14160	19	7		gene2618	NW_011934213.1	1140654	1142133	5	2									gene2613	NW_011934213.1	1124038	1127262	7	5
gene2771	NW_011934226.1	163234	166885	4	1		gene2624	NW_011934215.1	15825	17856	7	3		gene2619	NW_011934214.1	1448	5410	9	9									gene2614	NW_011934213.1	1127634	1130910	8	5
gene2772	NW_011934226.1	168794	170270	6	2		gene2625	NW_011934215.1	18865	23664	10	1		gene262	NW_011934124.1	231857	233112	4	3									gene2615	NW_011934213.1	1131432	1134443	6	4
gene2775	NW_011934226.1	175281	180142	10	2		gene2626	NW_011934215.1	24028	28730	11	5		gene2620	NW_011934214.1	5673	6378	3	3									gene2616	NW_011934213.1	1134810	1136567	4	2
gene2776	NW_011934226.1	180590	189529	23	23		gene2627	NW_011934215.1	31006	33848	11	4		gene2622	NW_011934215.1	5584	6369	4	2									gene2619	NW_011934214.1	1448	5410	9	9
gene2778	NW_011934226.1	190827	194783	8	2		gene2628	NW_011934215.1	34593	41217	21	9		gene2623	NW_011934215.1	7471	14160	19	8									gene262	NW_011934124.1	231857	233112	4	3
gene2779	NW_011934226.1	195151	197119	4	1		gene2629	NW_011934215.1	41983	48260	14	1		gene2624	NW_011934215.1	15825	17856	7	1									gene2620	NW_011934214.1	5673	6378	3	3
gene278	NW_011934127.1	24205	26353	7	2		gene2630	NW_011934215.1	50009	53656	7	3		gene2625	NW_011934215.1	18865	23664	10	5									gene2622	NW_011934215.1	5584	6369	4	1
gene2781	NW_011934226.1	199945	200966	2	2		gene2631	NW_011934215.1	56089	58205	5	3		gene2626	NW_011934215.1	24028	28730	11	4									gene2623	NW_011934215.1	7471	14160	19	7
gene2782	NW_011934226.1	201609	206551	10	3		gene2633	NW_011934215.1	59165	60199	3	1		gene2627	NW_011934215.1	31006	33848	11	1									gene2624	NW_011934215.1	15825	17856	7	2
gene2783	NW_011934226.1	207011	209714	6	4		gene2636	NW_011934215.1	69375	74426	10	10		gene2628	NW_011934215.1	34593	41217	21	20									gene2625	NW_011934215.1	18865	23664	10	9
gene2784	NW_011934226.1	210468	211143	3	1		gene2637	NW_011934215.1	74807	76261	5	3		gene2630	NW_011934215.1	50009	53656	7	4									gene2626	NW_011934215.1	24028	28730	11	3
gene2786	NW_011934226.1	215236	217903	9	1		gene2639	NW_011934215.1	81160	82083	2	2		gene2631	NW_011934215.1	56089	58205	5	1									gene2627	NW_011934215.1	31006	33848	11	3
gene2787	NW_011934226.1	218127	223594	15	1		gene264	NW_011934124.1	237188	237956	3	1		gene2633	NW_011934215.1	59165	60199	3	2									gene2628	NW_011934215.1	34593	41217	21	5
gene2788	NW_011934226.1	224528	225644	3	1		gene2641	NW_011934215.1	84957	86888	5	4		gene2636	NW_011934215.1	69375	74426	10	6									gene263	NW_011934124.1	233395	234202	2	2
gene279	NW_011934127.1	26991	28555	5	2		gene2642	NW_011934215.1	87918	89571	4	1		gene2637	NW_011934215.1	74807	76261	5	3									gene2630	NW_011934215.1	50009	53656	7	3
gene2790	NW_011934226.1	228137	229855	5	1		gene2645	NW_011934215.1	96771	98225	5	1		gene2639	NW_011934215.1	81160	82083	2	2									gene2631	NW_011934215.1	56089	58205	5	2
gene2792	NW_011934226.1	231112	232536	3	2		gene2646	NW_011934215.1	98601	101718	8	4		gene264	NW_011934124.1	237188	237956	3	1									gene2635	NW_011934215.1	62481	65750	9	1
gene2794	NW_011934226.1	234233	236566	5	1		gene2647	NW_011934215.1	102199	103837	2	2		gene2641	NW_011934215.1	84957	86888	5	3									gene2636	NW_011934215.1	69375	74426	10	4
gene2795	NW_011934226.1	237029	240445	11	4		gene2648	NW_011934215.1	104602	107853	8	8		gene2642	NW_011934215.1	87918	89571	4	2									gene2637	NW_011934215.1	74807	76261	5	3
gene2797	NW_011934226.1	241524	244922	4	2		gene2649	NW_011934215.1	108872	111970	5	2		gene2644	NW_011934215.1	92270	94420	7	3									gene2639	NW_011934215.1	81160	82083	2	2
gene2798	NW_011934226.1	245258	246646	3	2		gene2650	NW_011934215.1	112406	113741	5	1		gene2645	NW_011934215.1	96771	98225	5	2									gene2641	NW_011934215.1	84957	86888	5	1
gene2799	NW_011934226.1	246993	248494	6	1		gene2653	NW_011934215.1	118441	122254	10	5		gene2646	NW_011934215.1	98601	101718	8	3									gene2642	NW_011934215.1	87918	89571	4	2
gene280	NW_011934127.1	29635	31429	2	2		gene2654	NW_011934215.1	122587	124186	6	3		gene2647	NW_011934215.1	102199	103837	2	2									gene2645	NW_011934215.1	96771	98225	5	1
gene2802	NW_011934226.1	253349	258772	8	6		gene2655	NW_011934215.1	125127	125921	3	2		gene2648	NW_011934215.1	104602	107853	8	6									gene2646	NW_011934215.1	98601	101718	8	6
gene2805	NW_011934226.1	263841	265926	7	1		gene2657	NW_011934215.1	130213	137384	10	4		gene2649	NW_011934215.1	108872	111970	5	1									gene2647	NW_011934215.1	102199	103837	2	2
gene2807	NW_011934226.1	270015	272313	8	2		gene266	NW_011934124.1	239840	241706	6	6		gene2650	NW_011934215.1	112406	113741	5	2									gene2648	NW_011934215.1	104602	107853	8	7
gene2808	NW_011934226.1	272774	279185	17	7		gene2660	NW_011934215.1	141648	144040	6	2		gene2653	NW_011934215.1	118441	122254	10	3									gene2649	NW_011934215.1	108872	111970	5	1
gene2809	NW_011934226.1	279542	283092	11	4		gene2662	NW_011934215.1	145577	146493	4	2		gene2654	NW_011934215.1	122587	124186	6	2									gene2650	NW_011934215.1	112406	113741	5	2
gene2810	NW_011934226.1	283457	285285	4	1		gene2663	NW_011934215.1	146777	147460	3	1		gene2655	NW_011934215.1	125127	125921	3	2									gene2653	NW_011934215.1	118441	122254	10	5
gene2812	NW_011934228.1	656	7756	12	8		gene2665	NW_011934215.1	149203	154540	7	6		gene2657	NW_011934215.1	130213	137384	10	5									gene2655	NW_011934215.1	125127	125921	3	3
gene2813	NW_011934228.1	8693	20488	26	20		gene2668	NW_011934215.1	161373	163172	6	2		gene266	NW_011934124.1	239840	241706	6	6									gene2657	NW_011934215.1	130213	137384	10	5
gene2815	NW_011934228.1	22376	24171	7	1		gene2672	NW_011934215.1	172677	175583	9	2		gene2662	NW_011934215.1	145577	146493	4	2									gene266	NW_011934124.1	239840	241706	6	3
gene2816	NW_011934228.1	25182	27390	7	4		gene2674	NW_011934215.1	177484	179370	7	2		gene2663	NW_011934215.1	146777	147460	3	2									gene2660	NW_011934215.1	141648	144040	6	2
gene2817	NW_011934228.1	27813	31584	11	4		gene2675	NW_011934215.1	179724	189545	20	5		gene2665	NW_011934215.1	149203	154540	7	5									gene2662	NW_011934215.1	145577	146493	4	2
gene2818	NW_011934228.1	32142	33926	4	3		gene2677	NW_011934215.1	189979	197238	14	13		gene2667	NW_011934215.1	159454	160741	4	2									gene2663	NW_011934215.1	146777	147460	3	1
gene2820	NW_011934228.1	35703	38666	6	1		gene2678	NW_011934215.1	198520	202283	8	7		gene2668	NW_011934215.1	161373	163172	6	3									gene2665	NW_011934215.1	149203	154540	7	7
gene2822	NW_011934228.1	40942	43031	6	4		gene268	NW_011934124.1	244187	248206	10	4		gene2669	NW_011934215.1	163581	167927	10	3									gene2668	NW_011934215.1	161373	163172	6	2
gene2823	NW_011934228.1	43471	44639	4	4		gene2681	NW_011934215.1	203984	207482	10	3		gene2672	NW_011934215.1	172677	175583	9	2									gene2669	NW_011934215.1	163581	167927	10	6
gene2824	NW_011934228.1	45040	45982	3	2		gene2682	NW_011934215.1	208333	210040	5	4		gene2673	NW_011934215.1	175959	177154	3	1									gene2672	NW_011934215.1	172677	175583	9	2
gene2825	NW_011934228.1	46794	49356	6	2		gene2683	NW_011934215.1	211789	215455	11	1		gene2674	NW_011934215.1	177484	179370	7	2									gene2674	NW_011934215.1	177484	179370	7	2
gene2826	NW_011934228.1	49835	52132	4	2		gene2685	NW_011934215.1	218085	230994	35	35		gene2675	NW_011934215.1	179724	189545	20	9									gene2675	NW_011934215.1	179724	189545	20	9
gene2828	NW_011934228.1	53623	57672	8	2		gene2686	NW_011934215.1	231600	234104	6	3		gene2677	NW_011934215.1	189979	197238	14	13									gene2677	NW_011934215.1	189979	197238	14	11
gene2829	NW_011934228.1	58062	59506	5	2		gene2687	NW_011934215.1	234648	236988	8	3		gene2678	NW_011934215.1	198520	202283	8	7									gene2678	NW_011934215.1	198520	202283	8	6
gene283	NW_011934127.1	37021	38426	4	2		gene2688	NW_011934215.1	237300	240610	10	4		gene268	NW_011934124.1	244187	248206	10	6									gene268	NW_011934124.1	244187	248206	10	5
gene2830	NW_011934228.1	60293	62786	7	4		gene2689	NW_011934215.1	241199	246031	8	5		gene2680	NW_011934215.1	203038	203624	3	1									gene2681	NW_011934215.1	203984	207482	10	4
gene2833	NW_011934228.1	69811	72225	6	4		gene2693	NW_011934215.1	248605	260089	26	16		gene2681	NW_011934215.1	203984	207482	10	4									gene2682	NW_011934215.1	208333	210040	5	4
gene2834	NW_011934228.1	72759	73699	2	2		gene2694	NW_011934215.1	260228	261467	2	2		gene2682	NW_011934215.1	208333	210040	5	4									gene2683	NW_011934215.1	211789	215455	11	2
gene2835	NW_011934228.1	74187	74876	3	1		gene2695	NW_011934215.1	262743	274314	30	27		gene2683	NW_011934215.1	211789	215455	11	5									gene2685	NW_011934215.1	218085	230994	35	28
gene2836	NW_011934228.1	75112	78564	8	3		gene2696	NW_011934215.1	275633	277899	7	5		gene2684	NW_011934215.1	215758	217406	6	2									gene2686	NW_011934215.1	231600	234104	6	3
gene2837	NW_011934228.1	79552	80049	3	3		gene2698	NW_011934215.1	278468	279545	3	2		gene2685	NW_011934215.1	218085	230994	35	31									gene2687	NW_011934215.1	234648	236988	8	5
gene2839	NW_011934228.1	81859	82893	2	2		gene2699	NW_011934215.1	279794	281468	7	1		gene2686	NW_011934215.1	231600	234104	6	2									gene2688	NW_011934215.1	237300	240610	10	5
gene2841	NW_011934228.1	87302	90594	8	7		gene2702	NW_011934215.1	285914	288225	5	3		gene2687	NW_011934215.1	234648	236988	8	3									gene2689	NW_011934215.1	241199	246031	8	6
gene2843	NW_011934228.1	91435	99022	20	10		gene2703	NW_011934215.1	288690	293536	17	8		gene2689	NW_011934215.1	241199	246031	8	5									gene269	NW_011934124.1	248420	249113	3	2
gene2846	NW_011934228.1	101783	107003	7	7		gene2704	NW_011934215.1	294406	296309	5	1		gene269	NW_011934124.1	248420	249113	3	2									gene2693	NW_011934215.1	248605	260089	26	13
gene285	NW_011934127.1	41738	46220	13	5		gene2706	NW_011934215.1	296723	298250	6	6		gene2693	NW_011934215.1	248605	260089	26	14									gene2695	NW_011934215.1	262743	274314	30	26
gene2850	NW_011934228.1	118226	122226	10	1		gene2708	NW_011934215.1	298946	301679	10	6		gene2694	NW_011934215.1	260228	261467	2	2									gene2696	NW_011934215.1	275633	277899	7	5
gene2858	NW_011934228.1	145440	147833	9	2		gene2709	NW_011934215.1	301977	305485	11	8		gene2695	NW_011934215.1	262743	274314	30	27									gene2698	NW_011934215.1	278468	279545	3	2
gene2859	NW_011934228.1	148444	151671	7	3		gene271	NW_011934127.1	163	3656	5	3		gene2696	NW_011934215.1	275633	277899	7	6									gene2699	NW_011934215.1	279794	281468	7	2
gene286	NW_011934127.1	47986	49977	5	2		gene2710	NW_011934215.1	305787	307778	6	2		gene2698	NW_011934215.1	278468	279545	3	2									gene2702	NW_011934215.1	285914	288225	5	3
gene2863	NW_011934231.1	6372	7766	4	2		gene2711	NW_011934215.1	307993	309076	3	2		gene2699	NW_011934215.1	279794	281468	7	1									gene2703	NW_011934215.1	288690	293536	17	10
gene2865	NW_011934231.1	10420	11549	3	1		gene2712	NW_011934215.1	309469	312092	8	6		gene2702	NW_011934215.1	285914	288225	5	4									gene2704	NW_011934215.1	294406	296309	5	4
gene2868	NW_011934231.1	15315	18171	5	1		gene2713	NW_011934215.1	313581	314090	3	2		gene2703	NW_011934215.1	288690	293536	17	10									gene2706	NW_011934215.1	296723	298250	6	5
gene2869	NW_011934231.1	19027	22105	7	3		gene2714	NW_011934215.1	318305	319587	6	2		gene2704	NW_011934215.1	294406	296309	5	3									gene2708	NW_011934215.1	298946	301679	10	5
gene287	NW_011934127.1	51057	53575	8	8		gene2722	NW_011934226.1	1605	5911	8	5		gene2706	NW_011934215.1	296723	298250	6	5									gene2709	NW_011934215.1	301977	305485	11	4
gene2872	NW_011934231.1	25183	29023	6	3		gene2725	NW_011934226.1	10623	12668	3	1		gene2708	NW_011934215.1	298946	301679	10	5									gene271	NW_011934127.1	163	3656	5	4
gene2873	NW_011934231.1	29404	38744	21	15		gene2726	NW_011934226.1	13424	15675	5	2		gene2709	NW_011934215.1	301977	305485	11	3									gene2710	NW_011934215.1	305787	307778	6	2
gene2875	NW_011934231.1	40704	43174	5	2		gene2728	NW_011934226.1	17425	21594	9	3		gene271	NW_011934127.1	163	3656	5	3									gene2711	NW_011934215.1	307993	309076	3	2
gene2876	NW_011934231.1	43664	50727	11	11		gene2731	NW_011934226.1	32495	34787	4	3		gene2710	NW_011934215.1	305787	307778	6	1									gene2712	NW_011934215.1	309469	312092	8	4
gene2877	NW_011934231.1	52443	54692	8	2		gene2734	NW_011934226.1	48906	52904	8	2		gene2711	NW_011934215.1	307993	309076	3	2									gene2713	NW_011934215.1	313581	314090	3	1
gene2878	NW_011934232.1	2101	2592	2	2		gene2735	NW_011934226.1	53891	57551	8	4		gene2712	NW_011934215.1	309469	312092	8	4									gene2714	NW_011934215.1	318305	319587	6	3
gene288	NW_011934127.1	54214	56646	6	2		gene2736	NW_011934226.1	57703	65493	11	8		gene2713	NW_011934215.1	313581	314090	3	2									gene2715	NW_011934215.1	320053	320920	3	2
gene2880	NW_011934233.1	1087	4478	8	2		gene2737	NW_011934226.1	65921	67380	4	1		gene2714	NW_011934215.1	318305	319587	6	1									gene272	NW_011934127.1	5094	5404	2	2
gene2882	NW_011934233.1	9623	12295	4	4		gene2739	NW_011934226.1	68946	72516	8	6		gene272	NW_011934127.1	5094	5404	2	2									gene2722	NW_011934226.1	1605	5911	8	6
gene2884	NW_011934233.1	17031	19223	4	1		gene274	NW_011934127.1	6522	14852	21	9		gene2722	NW_011934226.1	1605	5911	8	6									gene2725	NW_011934226.1	10623	12668	3	1
gene2885	NW_011934233.1	19705	21786	5	4		gene2740	NW_011934226.1	72794	76029	4	4		gene2725	NW_011934226.1	10623	12668	3	1									gene2726	NW_011934226.1	13424	15675	5	2
gene2886	NW_011934233.1	22131	24101	5	3		gene2742	NW_011934226.1	76695	78498	5	1		gene2728	NW_011934226.1	17425	21594	9	1									gene2729	NW_011934226.1	24095	25356	3	1
gene2887	NW_011934233.1	24407	25516	2	2		gene2744	NW_011934226.1	78981	80972	4	4		gene2731	NW_011934226.1	32495	34787	4	3									gene2731	NW_011934226.1	32495	34787	4	2
gene2888	NW_011934233.1	26155	31166	10	4		gene2745	NW_011934226.1	81299	83213	5	1		gene2734	NW_011934226.1	48906	52904	8	2									gene2733	NW_011934226.1	45834	48185	5	2
gene2889	NW_011934233.1	31678	33594	6	2		gene2747	NW_011934226.1	86370	88324	7	5		gene2735	NW_011934226.1	53891	57551	8	3									gene2734	NW_011934226.1	48906	52904	8	3
gene289	NW_011934127.1	57178	58056	3	2		gene2749	NW_011934226.1	90348	101783	23	7		gene2736	NW_011934226.1	57703	65493	11	7									gene2735	NW_011934226.1	53891	57551	8	3
gene2890	NW_011934233.1	34283	38461	8	7		gene275	NW_011934127.1	16111	19282	9	6		gene2739	NW_011934226.1	68946	72516	8	7									gene2736	NW_011934226.1	57703	65493	11	6
gene2893	NW_011934233.1	42690	45768	7	2		gene2750	NW_011934226.1	101889	105126	6	1		gene274	NW_011934127.1	6522	14852	21	5									gene2737	NW_011934226.1	65921	67380	4	1
gene2898	NW_011934233.1	54088	57876	6	3		gene2752	NW_011934226.1	105642	111485	10	10		gene2740	NW_011934226.1	72794	76029	4	4									gene2739	NW_011934226.1	68946	72516	8	6
gene29	NW_011934118.1	67859	71494	10	10		gene2757	NW_011934226.1	120797	122214	4	1		gene2742	NW_011934226.1	76695	78498	5	2									gene274	NW_011934127.1	6522	14852	21	5
gene2900	NW_011934233.1	63239	66989	10	5		gene2759	NW_011934226.1	126410	129337	9	1		gene2744	NW_011934226.1	78981	80972	4	4									gene2740	NW_011934226.1	72794	76029	4	4
gene2904	NW_011934233.1	71237	75686	10	1		gene2762	NW_011934226.1	138307	142591	8	4		gene2746	NW_011934226.1	83607	85285	4	1									gene2742	NW_011934226.1	76695	78498	5	2
gene2906	NW_011934236.1	896	2358	5	3		gene2763	NW_011934226.1	143232	145580	4	2		gene2747	NW_011934226.1	86370	88324	7	6									gene2744	NW_011934226.1	78981	80972	4	4
gene2907	NW_011934236.1	2718	6155	10	9		gene2767	NW_011934226.1	152676	154194	2	2		gene2748	NW_011934226.1	89072	89740	2	2									gene2747	NW_011934226.1	86370	88324	7	5
gene2908	NW_011934236.1	7616	10594	4	2		gene277	NW_011934127.1	21825	23803	6	2		gene2749	NW_011934226.1	90348	101783	23	9									gene2749	NW_011934226.1	90348	101783	23	10
gene2909	NW_011934236.1	12675	16273	12	5		gene2770	NW_011934226.1	157828	161661	9	1		gene275	NW_011934127.1	16111	19282	9	7									gene275	NW_011934127.1	16111	19282	9	5
gene291	NW_011934127.1	60169	61732	6	4		gene2771	NW_011934226.1	163234	166885	4	3		gene2750	NW_011934226.1	101889	105126	6	4									gene2750	NW_011934226.1	101889	105126	6	3
gene2910	NW_011934236.1	16404	26745	25	6		gene2772	NW_011934226.1	168794	170270	6	2		gene2752	NW_011934226.1	105642	111485	10	10									gene2752	NW_011934226.1	105642	111485	10	8
gene2913	NW_011934236.1	29337	30927	3	2		gene2773	NW_011934226.1	170696	172843	5	2		gene2753	NW_011934226.1	113489	115878	8	2									gene2753	NW_011934226.1	113489	115878	8	5
gene2915	NW_011934236.1	34070	36702	7	4		gene2775	NW_011934226.1	175281	180142	10	5		gene2759	NW_011934226.1	126410	129337	9	1									gene2755	NW_011934226.1	118543	120276	4	3
gene2918	NW_011934236.1	41237	44544	8	2		gene2776	NW_011934226.1	180590	189529	23	19		gene276	NW_011934127.1	20654	21309	3	2									gene2762	NW_011934226.1	138307	142591	8	1
gene2919	NW_011934236.1	44934	52107	11	11		gene2778	NW_011934226.1	190827	194783	8	3		gene2762	NW_011934226.1	138307	142591	8	2									gene2763	NW_011934226.1	143232	145580	4	2
gene292	NW_011934127.1	62696	69411	15	1		gene2779	NW_011934226.1	195151	197119	4	2		gene2763	NW_011934226.1	143232	145580	4	2									gene2767	NW_011934226.1	152676	154194	2	2
gene2922	NW_011934236.1	55750	59230	4	4		gene278	NW_011934127.1	24205	26353	7	2		gene2765	NW_011934226.1	147689	149745	5	1									gene277	NW_011934127.1	21825	23803	6	3
gene2923	NW_011934236.1	60114	62212	5	4		gene2780	NW_011934226.1	197138	199433	5	2		gene2767	NW_011934226.1	152676	154194	2	2									gene2770	NW_011934226.1	157828	161661	9	1
gene2924	NW_011934236.1	62624	63568	2	2		gene2781	NW_011934226.1	199945	200966	2	2		gene277	NW_011934127.1	21825	23803	6	1									gene2771	NW_011934226.1	163234	166885	4	2
gene2925	NW_011934236.1	66167	67808	5	1		gene2782	NW_011934226.1	201609	206551	10	7		gene2770	NW_011934226.1	157828	161661	9	1									gene2772	NW_011934226.1	168794	170270	6	2
gene2926	NW_011934236.1	68561	69763	4	2		gene2783	NW_011934226.1	207011	209714	6	4		gene2771	NW_011934226.1	163234	166885	4	3									gene2773	NW_011934226.1	170696	172843	5	1
gene2928	NW_011934236.1	72143	88093	13	9		gene2784	NW_011934226.1	210468	211143	3	1		gene2772	NW_011934226.1	168794	170270	6	2									gene2774	NW_011934226.1	173150	175126	5	2
gene293	NW_011934127.1	69744	74617	12	8		gene2785	NW_011934226.1	211443	215113	10	2		gene2773	NW_011934226.1	170696	172843	5	1									gene2775	NW_011934226.1	175281	180142	10	5
gene2930	NW_011934236.1	89466	90727	6	1		gene2786	NW_011934226.1	215236	217903	9	1		gene2775	NW_011934226.1	175281	180142	10	2									gene2776	NW_011934226.1	180590	189529	23	17
gene2931	NW_011934236.1	91195	94743	9	3		gene2787	NW_011934226.1	218127	223594	15	7		gene2776	NW_011934226.1	180590	189529	23	15									gene2778	NW_011934226.1	190827	194783	8	5
gene2932	NW_011934236.1	95429	96384	3	1		gene2788	NW_011934226.1	224528	225644	3	1		gene2778	NW_011934226.1	190827	194783	8	4									gene2779	NW_011934226.1	195151	197119	4	2
gene2933	NW_011934236.1	96631	98703	4	3		gene279	NW_011934127.1	26991	28555	5	3		gene2779	NW_011934226.1	195151	197119	4	3									gene2780	NW_011934226.1	197138	199433	5	1
gene2935	NW_011934236.1	100346	103588	9	2		gene2790	NW_011934226.1	228137	229855	5	2		gene278	NW_011934127.1	24205	26353	7	3									gene2781	NW_011934226.1	199945	200966	2	2
gene2937	NW_011934236.1	104924	106879	9	3		gene2792	NW_011934226.1	231112	232536	3	2		gene2780	NW_011934226.1	197138	199433	5	4									gene2782	NW_011934226.1	201609	206551	10	7
gene2939	NW_011934236.1	111747	116207	7	5		gene2794	NW_011934226.1	234233	236566	5	2		gene2781	NW_011934226.1	199945	200966	2	2									gene2783	NW_011934226.1	207011	209714	6	5
gene294	NW_011934127.1	75114	79707	14	11		gene2795	NW_011934226.1	237029	240445	11	4		gene2782	NW_011934226.1	201609	206551	10	6									gene2784	NW_011934226.1	210468	211143	3	1
gene2940	NW_011934236.1	117282	119514	6	4		gene2797	NW_011934226.1	241524	244922	4	4		gene2783	NW_011934226.1	207011	209714	6	4									gene2785	NW_011934226.1	211443	215113	10	1
gene2942	NW_011934241.1	2009	5293	5	4		gene2798	NW_011934226.1	245258	246646	3	2		gene2784	NW_011934226.1	210468	211143	3	1									gene2787	NW_011934226.1	218127	223594	15	6
gene2943	NW_011934241.1	5512	8499	8	3		gene280	NW_011934127.1	29635	31429	2	2		gene2786	NW_011934226.1	215236	217903	9	1									gene279	NW_011934127.1	26991	28555	5	2
gene2945	NW_011934241.1	9674	11192	3	2		gene2801	NW_011934226.1	251800	253153	4	3		gene2787	NW_011934226.1	218127	223594	15	7									gene2790	NW_011934226.1	228137	229855	5	2
gene2949	NW_011934241.1	16309	17610	3	2		gene2802	NW_011934226.1	253349	258772	8	7		gene2788	NW_011934226.1	224528	225644	3	1									gene2792	NW_011934226.1	231112	232536	3	2
gene295	NW_011934127.1	79917	83213	9	2		gene2807	NW_011934226.1	270015	272313	8	1		gene279	NW_011934127.1	26991	28555	5	1									gene2794	NW_011934226.1	234233	236566	5	2
gene2950	NW_011934241.1	18635	20608	4	3		gene2808	NW_011934226.1	272774	279185	17	9		gene2790	NW_011934226.1	228137	229855	5	1									gene2795	NW_011934226.1	237029	240445	11	7
gene2952	NW_011934241.1	25300	36440	18	15		gene2809	NW_011934226.1	279542	283092	11	5		gene2792	NW_011934226.1	231112	232536	3	2									gene2797	NW_011934226.1	241524	244922	4	2
gene2953	NW_011934241.1	36819	38345	4	2		gene2810	NW_011934226.1	283457	285285	4	1		gene2794	NW_011934226.1	234233	236566	5	1									gene2798	NW_011934226.1	245258	246646	3	2
gene2956	NW_011934241.1	42863	45273	5	3		gene2812	NW_011934228.1	656	7756	12	12		gene2795	NW_011934226.1	237029	240445	11	4									gene2799	NW_011934226.1	246993	248494	6	2
gene2958	NW_011934241.1	48072	52628	11	4		gene2813	NW_011934228.1	8693	20488	26	23		gene2797	NW_011934226.1	241524	244922	4	1									gene280	NW_011934127.1	29635	31429	2	2
gene296	NW_011934127.1	83758	84211	2	2		gene2815	NW_011934228.1	22376	24171	7	1		gene2798	NW_011934226.1	245258	246646	3	2									gene2802	NW_011934226.1	253349	258772	8	7
gene2961	NW_011934241.1	63764	72541	20	1		gene2816	NW_011934228.1	25182	27390	7	6		gene2799	NW_011934226.1	246993	248494	6	2									gene2804	NW_011934226.1	261626	263047	5	1
gene2963	NW_011934241.1	75844	77077	4	4		gene2817	NW_011934228.1	27813	31584	11	4		gene280	NW_011934127.1	29635	31429	2	2									gene2806	NW_011934226.1	267208	269590	5	1
gene2964	NW_011934241.1	77448	77999	3	1		gene2818	NW_011934228.1	32142	33926	4	4		gene2800	NW_011934226.1	249133	251223	7	1									gene2807	NW_011934226.1	270015	272313	8	4
gene2965	NW_011934241.1	79174	85232	16	5		gene2819	NW_011934228.1	34279	35393	3	1		gene2802	NW_011934226.1	253349	258772	8	7									gene2808	NW_011934226.1	272774	279185	17	8
gene2966	NW_011934241.1	86004	92109	19	12		gene2820	NW_011934228.1	35703	38666	6	5		gene2804	NW_011934226.1	261626	263047	5	1									gene2809	NW_011934226.1	279542	283092	11	6
gene2968	NW_011934241.1	99512	103219	9	5		gene2821	NW_011934228.1	39018	40475	3	1		gene2806	NW_011934226.1	267208	269590	5	1									gene2810	NW_011934226.1	283457	285285	4	3
gene297	NW_011934127.1	84281	87798	8	6		gene2822	NW_011934228.1	40942	43031	6	4		gene2807	NW_011934226.1	270015	272313	8	2									gene2812	NW_011934228.1	656	7756	12	10
gene2970	NW_011934241.1	107645	112468	7	4		gene2823	NW_011934228.1	43471	44639	4	4		gene2808	NW_011934226.1	272774	279185	17	9									gene2813	NW_011934228.1	8693	20488	26	24
gene2971	NW_011934241.1	113591	116227	4	2		gene2824	NW_011934228.1	45040	45982	3	2		gene2809	NW_011934226.1	279542	283092	11	4									gene2815	NW_011934228.1	22376	24171	7	2
gene2972	NW_011934241.1	117306	121890	10	10		gene2825	NW_011934228.1	46794	49356	6	1		gene2810	NW_011934226.1	283457	285285	4	2									gene2816	NW_011934228.1	25182	27390	7	6
gene2973	NW_011934241.1	123636	125256	7	1		gene2826	NW_011934228.1	49835	52132	4	3		gene2812	NW_011934228.1	656	7756	12	11									gene2817	NW_011934228.1	27813	31584	11	4
gene2977	NW_011934241.1	126820	127626	2	2		gene2829	NW_011934228.1	58062	59506	5	3		gene2813	NW_011934228.1	8693	20488	26	26									gene2818	NW_011934228.1	32142	33926	4	4
gene2978	NW_011934241.1	128201	130586	6	4		gene283	NW_011934127.1	37021	38426	4	1		gene2815	NW_011934228.1	22376	24171	7	1									gene282	NW_011934127.1	35149	36445	5	1
gene2980	NW_011934241.1	132936	137977	8	4		gene2830	NW_011934228.1	60293	62786	7	4		gene2816	NW_011934228.1	25182	27390	7	5									gene2820	NW_011934228.1	35703	38666	6	5
gene2981	NW_011934241.1	138008	139603	5	4		gene2832	NW_011934228.1	66721	67186	2	2		gene2817	NW_011934228.1	27813	31584	11	3									gene2821	NW_011934228.1	39018	40475	3	2
gene2982	NW_011934241.1	140126	151391	23	8		gene2833	NW_011934228.1	69811	72225	6	4		gene2818	NW_011934228.1	32142	33926	4	4									gene2822	NW_011934228.1	40942	43031	6	3
gene2983	NW_011934241.1	151661	153981	6	3		gene2834	NW_011934228.1	72759	73699	2	2		gene2819	NW_011934228.1	34279	35393	3	1									gene2823	NW_011934228.1	43471	44639	4	4
gene2986	NW_011934241.1	156851	158322	2	2		gene2836	NW_011934228.1	75112	78564	8	6		gene282	NW_011934127.1	35149	36445	5	1									gene2824	NW_011934228.1	45040	45982	3	2
gene2987	NW_011934241.1	159131	161014	4	1		gene2837	NW_011934228.1	79552	80049	3	3		gene2820	NW_011934228.1	35703	38666	6	5									gene2826	NW_011934228.1	49835	52132	4	3
gene299	NW_011934127.1	88252	89836	5	1		gene2839	NW_011934228.1	81859	82893	2	2		gene2821	NW_011934228.1	39018	40475	3	2									gene2829	NW_011934228.1	58062	59506	5	2
gene2991	NW_011934241.1	164701	169005	8	3		gene2841	NW_011934228.1	87302	90594	8	7		gene2822	NW_011934228.1	40942	43031	6	5									gene283	NW_011934127.1	37021	38426	4	1
gene2992	NW_011934241.1	169141	171035	4	1		gene2843	NW_011934228.1	91435	99022	20	14		gene2823	NW_011934228.1	43471	44639	4	4									gene2830	NW_011934228.1	60293	62786	7	5
gene2995	NW_011934241.1	177092	182293	8	4		gene2846	NW_011934228.1	101783	107003	7	7		gene2824	NW_011934228.1	45040	45982	3	2									gene2833	NW_011934228.1	69811	72225	6	3
gene2996	NW_011934241.1	182859	183984	4	2		gene2849	NW_011934228.1	108878	109873	3	1		gene2825	NW_011934228.1	46794	49356	6	1									gene2834	NW_011934228.1	72759	73699	2	2
gene2997	NW_011934241.1	184271	186445	7	4		gene285	NW_011934127.1	41738	46220	13	9		gene2826	NW_011934228.1	49835	52132	4	3									gene2836	NW_011934228.1	75112	78564	8	5
gene2998	NW_011934241.1	186885	188245	3	2		gene2850	NW_011934228.1	118226	122226	10	3		gene2828	NW_011934228.1	53623	57672	8	5									gene2837	NW_011934228.1	79552	80049	3	3
gene300	NW_011934127.1	90038	94460	11	9		gene2851	NW_011934228.1	123237	125528	5	1		gene2829	NW_011934228.1	58062	59506	5	3									gene2839	NW_011934228.1	81859	82893	2	2
gene3000	NW_011934241.1	190434	191033	3	2		gene2852	NW_011934228.1	126708	129209	6	1		gene283	NW_011934127.1	37021	38426	4	3									gene2840	NW_011934228.1	83303	86279	5	4
gene3001	NW_011934241.1	192018	200922	22	2		gene2858	NW_011934228.1	145440	147833	9	4		gene2830	NW_011934228.1	60293	62786	7	5									gene2841	NW_011934228.1	87302	90594	8	7
gene3003	NW_011934241.1	203657	205957	5	4		gene2859	NW_011934228.1	148444	151671	7	1		gene2833	NW_011934228.1	69811	72225	6	3									gene2843	NW_011934228.1	91435	99022	20	12
gene3004	NW_011934241.1	206407	207875	5	2		gene286	NW_011934127.1	47986	49977	5	5		gene2834	NW_011934228.1	72759	73699	2	2									gene2844	NW_011934228.1	99292	100764	5	1
gene3005	NW_011934241.1	208065	209990	5	3		gene2863	NW_011934231.1	6372	7766	4	1		gene2836	NW_011934228.1	75112	78564	8	5									gene2846	NW_011934228.1	101783	107003	7	5
gene3006	NW_011934241.1	210353	212872	6	5		gene2868	NW_011934231.1	15315	18171	5	2		gene2837	NW_011934228.1	79552	80049	3	3									gene2849	NW_011934228.1	108878	109873	3	1
gene3007	NW_011934241.1	213250	214589	5	2		gene2869	NW_011934231.1	19027	22105	7	3		gene2840	NW_011934228.1	83303	86279	5	2									gene285	NW_011934127.1	41738	46220	13	7
gene3008	NW_011934241.1	214907	217190	5	5		gene287	NW_011934127.1	51057	53575	8	8		gene2841	NW_011934228.1	87302	90594	8	8									gene2850	NW_011934228.1	118226	122226	10	3
gene301	NW_011934127.1	94946	100191	9	3		gene2872	NW_011934231.1	25183	29023	6	3		gene2843	NW_011934228.1	91435	99022	20	12									gene2856	NW_011934228.1	141028	142885	5	1
gene3011	NW_011934241.1	222458	229573	16	16		gene2873	NW_011934231.1	29404	38744	21	13		gene2844	NW_011934228.1	99292	100764	5	4									gene2858	NW_011934228.1	145440	147833	9	5
gene3013	NW_011934241.1	232140	242728	20	8		gene2874	NW_011934231.1	39085	40481	6	3		gene2846	NW_011934228.1	101783	107003	7	7									gene2859	NW_011934228.1	148444	151671	7	3
gene3018	NW_011934241.1	252480	255689	10	4		gene2875	NW_011934231.1	40704	43174	5	2		gene2849	NW_011934228.1	108878	109873	3	1									gene286	NW_011934127.1	47986	49977	5	4
gene3019	NW_011934241.1	256079	259596	9	4		gene2876	NW_011934231.1	43664	50727	11	8		gene285	NW_011934127.1	41738	46220	13	7									gene2863	NW_011934231.1	6372	7766	4	2
gene3021	NW_011934241.1	265123	267647	7	2		gene2878	NW_011934232.1	2101	2592	2	2		gene2850	NW_011934228.1	118226	122226	10	4									gene2865	NW_011934231.1	10420	11549	3	2
gene3022	NW_011934241.1	269401	272119	8	2		gene288	NW_011934127.1	54214	56646	6	3		gene2857	NW_011934228.1	143888	144703	3	1									gene2868	NW_011934231.1	15315	18171	5	2
gene3023	NW_011934241.1	272849	278305	17	1		gene2880	NW_011934233.1	1087	4478	8	3		gene2858	NW_011934228.1	145440	147833	9	5									gene2869	NW_011934231.1	19027	22105	7	3
gene3026	NW_011934241.1	281405	282736	2	2		gene2882	NW_011934233.1	9623	12295	4	4		gene286	NW_011934127.1	47986	49977	5	4									gene287	NW_011934127.1	51057	53575	8	4
gene3028	NW_011934241.1	284963	286178	5	2		gene2884	NW_011934233.1	17031	19223	4	2		gene2863	NW_011934231.1	6372	7766	4	2									gene2872	NW_011934231.1	25183	29023	6	3
gene3029	NW_011934241.1	286844	298016	33	7		gene2885	NW_011934233.1	19705	21786	5	3		gene2865	NW_011934231.1	10420	11549	3	1									gene2873	NW_011934231.1	29404	38744	21	15
gene303	NW_011934127.1	104683	106975	3	2		gene2886	NW_011934233.1	22131	24101	5	1		gene2866	NW_011934231.1	13035	14161	2	2									gene2874	NW_011934231.1	39085	40481	6	2
gene3031	NW_011934241.1	299497	301320	5	1		gene2887	NW_011934233.1	24407	25516	2	2		gene2868	NW_011934231.1	15315	18171	5	2									gene2875	NW_011934231.1	40704	43174	5	2
gene3032	NW_011934241.1	302305	304990	6	4		gene2888	NW_011934233.1	26155	31166	10	10		gene2869	NW_011934231.1	19027	22105	7	3									gene2876	NW_011934231.1	43664	50727	11	5
gene3033	NW_011934241.1	305996	309793	7	2		gene2889	NW_011934233.1	31678	33594	6	2		gene287	NW_011934127.1	51057	53575	8	2									gene2877	NW_011934231.1	52443	54692	8	1
gene3035	NW_011934241.1	311027	312855	5	4		gene289	NW_011934127.1	57178	58056	3	2		gene2872	NW_011934231.1	25183	29023	6	2									gene2878	NW_011934232.1	2101	2592	2	2
gene3037	NW_011934241.1	313106	320181	20	5		gene2890	NW_011934233.1	34283	38461	8	7		gene2873	NW_011934231.1	29404	38744	21	14									gene288	NW_011934127.1	54214	56646	6	4
gene3040	NW_011934241.1	322779	328634	15	6		gene2891	NW_011934233.1	38775	40359	5	1		gene2874	NW_011934231.1	39085	40481	6	1									gene2880	NW_011934233.1	1087	4478	8	2
gene3041	NW_011934241.1	329256	330904	6	1		gene2893	NW_011934233.1	42690	45768	7	1		gene2875	NW_011934231.1	40704	43174	5	2									gene2882	NW_011934233.1	9623	12295	4	4
gene3044	NW_011934241.1	342319	349827	17	8		gene2894	NW_011934233.1	46301	46819	3	2		gene2876	NW_011934231.1	43664	50727	11	5									gene2884	NW_011934233.1	17031	19223	4	1
gene3046	NW_011934241.1	350467	351876	4	4		gene2898	NW_011934233.1	54088	57876	6	3		gene2877	NW_011934231.1	52443	54692	8	1									gene2885	NW_011934233.1	19705	21786	5	3
gene3047	NW_011934241.1	352291	355082	7	3		gene29	NW_011934118.1	67859	71494	10	10		gene2878	NW_011934232.1	2101	2592	2	2									gene2886	NW_011934233.1	22131	24101	5	2
gene3049	NW_011934241.1	355488	357117	3	3		gene2900	NW_011934233.1	63239	66989	10	5		gene288	NW_011934127.1	54214	56646	6	2									gene2888	NW_011934233.1	26155	31166	10	9
gene305	NW_011934127.1	109974	114630	10	4		gene2902	NW_011934233.1	67284	70574	7	2		gene2880	NW_011934233.1	1087	4478	8	2									gene289	NW_011934127.1	57178	58056	3	2
gene3050	NW_011934241.1	358083	359671	4	1		gene2904	NW_011934233.1	71237	75686	10	4		gene2882	NW_011934233.1	9623	12295	4	4									gene2890	NW_011934233.1	34283	38461	8	7
gene3051	NW_011934241.1	360029	362594	5	3		gene2906	NW_011934236.1	896	2358	5	5		gene2884	NW_011934233.1	17031	19223	4	3									gene2891	NW_011934233.1	38775	40359	5	1
gene3052	NW_011934241.1	363269	366446	8	2		gene2907	NW_011934236.1	2718	6155	10	6		gene2885	NW_011934233.1	19705	21786	5	3									gene2893	NW_011934233.1	42690	45768	7	1
gene3055	NW_011934241.1	368378	370033	5	1		gene2908	NW_011934236.1	7616	10594	4	2		gene2886	NW_011934233.1	22131	24101	5	2									gene2894	NW_011934233.1	46301	46819	3	1
gene3056	NW_011934241.1	373822	379567	17	1		gene2909	NW_011934236.1	12675	16273	12	4		gene2887	NW_011934233.1	24407	25516	2	2									gene2895	NW_011934233.1	50855	52325	6	1
gene306	NW_011934127.1	115585	117321	4	3		gene291	NW_011934127.1	60169	61732	6	4		gene2888	NW_011934233.1	26155	31166	10	9									gene2897	NW_011934233.1	53038	53707	3	2
gene3060	NW_011934241.1	385513	390604	9	3		gene2910	NW_011934236.1	16404	26745	25	10		gene2889	NW_011934233.1	31678	33594	6	1									gene2898	NW_011934233.1	54088	57876	6	6
gene3061	NW_011934241.1	390904	396258	7	3		gene2913	NW_011934236.1	29337	30927	3	3		gene289	NW_011934127.1	57178	58056	3	2									gene29	NW_011934118.1	67859	71494	10	9
gene3065	NW_011934241.1	401486	406940	11	8		gene2914	NW_011934236.1	31202	32614	5	1		gene2890	NW_011934233.1	34283	38461	8	1									gene2900	NW_011934233.1	63239	66989	10	4
gene3066	NW_011934241.1	407653	409139	3	2		gene2915	NW_011934236.1	34070	36702	7	4		gene2891	NW_011934233.1	38775	40359	5	2									gene2902	NW_011934233.1	67284	70574	7	1
gene3067	NW_011934241.1	409852	417641	18	4		gene2916	NW_011934236.1	36824	38011	4	1		gene2893	NW_011934233.1	42690	45768	7	2									gene2904	NW_011934233.1	71237	75686	10	3
gene307	NW_011934127.1	117708	118408	2	2		gene2918	NW_011934236.1	41237	44544	8	6		gene2898	NW_011934233.1	54088	57876	6	6									gene2906	NW_011934236.1	896	2358	5	4
gene3070	NW_011934241.1	420302	423251	8	2		gene2919	NW_011934236.1	44934	52107	11	7		gene29	NW_011934118.1	67859	71494	10	10									gene2907	NW_011934236.1	2718	6155	10	2
gene3071	NW_011934241.1	423399	423754	2	2		gene292	NW_011934127.1	62696	69411	15	4		gene290	NW_011934127.1	58668	59797	4	2									gene2908	NW_011934236.1	7616	10594	4	1
gene3074	NW_011934241.1	425690	428286	5	4		gene2922	NW_011934236.1	55750	59230	4	4		gene2900	NW_011934233.1	63239	66989	10	4									gene2909	NW_011934236.1	12675	16273	12	4
gene3076	NW_011934241.1	431644	435000	7	3		gene2923	NW_011934236.1	60114	62212	5	4		gene2902	NW_011934233.1	67284	70574	7	1									gene291	NW_011934127.1	60169	61732	6	5
gene308	NW_011934127.1	118957	119797	2	2		gene2924	NW_011934236.1	62624	63568	2	2		gene2904	NW_011934233.1	71237	75686	10	7									gene2910	NW_011934236.1	16404	26745	25	8
gene3081	NW_011934249.1	3156	10520	18	4		gene2926	NW_011934236.1	68561	69763	4	2		gene2906	NW_011934236.1	896	2358	5	4									gene2911	NW_011934236.1	26891	27705	4	2
gene3082	NW_011934249.1	11241	13028	6	1		gene2927	NW_011934236.1	70346	71562	4	1		gene2907	NW_011934236.1	2718	6155	10	9									gene2913	NW_011934236.1	29337	30927	3	2
gene3087	NW_011934249.1	21426	25145	9	1		gene2928	NW_011934236.1	72143	88093	13	7		gene2908	NW_011934236.1	7616	10594	4	1									gene2914	NW_011934236.1	31202	32614	5	1
gene3088	NW_011934249.1	29124	30740	4	2		gene293	NW_011934127.1	69744	74617	12	8		gene2909	NW_011934236.1	12675	16273	12	5									gene2915	NW_011934236.1	34070	36702	7	3
gene3090	NW_011934249.1	32798	33472	2	2		gene2930	NW_011934236.1	89466	90727	6	2		gene291	NW_011934127.1	60169	61732	6	4									gene2916	NW_011934236.1	36824	38011	4	2
gene3091	NW_011934249.1	35942	38543	3	2		gene2931	NW_011934236.1	91195	94743	9	5		gene2910	NW_011934236.1	16404	26745	25	16									gene2918	NW_011934236.1	41237	44544	8	4
gene3092	NW_011934249.1	39197	40603	2	2		gene2932	NW_011934236.1	95429	96384	3	1		gene2911	NW_011934236.1	26891	27705	4	1									gene2919	NW_011934236.1	44934	52107	11	4
gene3093	NW_011934249.1	40781	42693	5	1		gene2933	NW_011934236.1	96631	98703	4	2		gene2913	NW_011934236.1	29337	30927	3	2									gene292	NW_011934127.1	62696	69411	15	5
gene3094	NW_011934249.1	42961	44145	4	3		gene2934	NW_011934236.1	99243	99974	3	2		gene2914	NW_011934236.1	31202	32614	5	1									gene2922	NW_011934236.1	55750	59230	4	3
gene3095	NW_011934249.1	44555	46971	4	3		gene2935	NW_011934236.1	100346	103588	9	1		gene2915	NW_011934236.1	34070	36702	7	3									gene2923	NW_011934236.1	60114	62212	5	4
gene3098	NW_011934249.1	52805	54632	3	2		gene2937	NW_011934236.1	104924	106879	9	6		gene2916	NW_011934236.1	36824	38011	4	2									gene2924	NW_011934236.1	62624	63568	2	2
gene3099	NW_011934249.1	54887	56876	4	2		gene2938	NW_011934236.1	107812	109689	8	2		gene2918	NW_011934236.1	41237	44544	8	5									gene2926	NW_011934236.1	68561	69763	4	1
gene3101	NW_011934249.1	60067	63277	5	1		gene2939	NW_011934236.1	111747	116207	7	6		gene2919	NW_011934236.1	44934	52107	11	3									gene2927	NW_011934236.1	70346	71562	4	2
gene3102	NW_011934249.1	63500	65106	3	2		gene294	NW_011934127.1	75114	79707	14	10		gene292	NW_011934127.1	62696	69411	15	6									gene2928	NW_011934236.1	72143	88093	13	8
gene3103	NW_011934249.1	65681	68475	4	1		gene2940	NW_011934236.1	117282	119514	6	4		gene2922	NW_011934236.1	55750	59230	4	4									gene293	NW_011934127.1	69744	74617	12	7
gene3104	NW_011934249.1	68864	69849	6	3		gene2942	NW_011934241.1	2009	5293	5	4		gene2923	NW_011934236.1	60114	62212	5	4									gene2930	NW_011934236.1	89466	90727	6	3
gene3105	NW_011934249.1	70580	74903	10	2		gene2943	NW_011934241.1	5512	8499	8	3		gene2924	NW_011934236.1	62624	63568	2	2									gene2931	NW_011934236.1	91195	94743	9	4
gene3107	NW_011934249.1	75303	79868	11	6		gene2945	NW_011934241.1	9674	11192	3	2		gene2927	NW_011934236.1	70346	71562	4	1									gene2932	NW_011934236.1	95429	96384	3	2
gene3110	NW_011934249.1	83522	86132	5	3		gene2946	NW_011934241.1	11906	12720	3	2		gene2928	NW_011934236.1	72143	88093	13	4									gene2933	NW_011934236.1	96631	98703	4	3
gene3111	NW_011934249.1	86597	89535	8	2		gene2949	NW_011934241.1	16309	17610	3	3		gene293	NW_011934127.1	69744	74617	12	6									gene2934	NW_011934236.1	99243	99974	3	1
gene3116	NW_011934249.1	98922	102049	5	5		gene295	NW_011934127.1	79917	83213	9	2		gene2930	NW_011934236.1	89466	90727	6	3									gene2935	NW_011934236.1	100346	103588	9	3
gene3117	NW_011934249.1	102867	105373	8	1		gene2950	NW_011934241.1	18635	20608	4	2		gene2931	NW_011934236.1	91195	94743	9	2									gene2937	NW_011934236.1	104924	106879	9	5
gene312	NW_011934127.1	129344	131344	3	2		gene2952	NW_011934241.1	25300	36440	18	12		gene2932	NW_011934236.1	95429	96384	3	2									gene2938	NW_011934236.1	107812	109689	8	1
gene3120	NW_011934249.1	109974	111176	4	3		gene2953	NW_011934241.1	36819	38345	4	2		gene2933	NW_011934236.1	96631	98703	4	2									gene2939	NW_011934236.1	111747	116207	7	7
gene3121	NW_011934249.1	112738	116447	5	4		gene2956	NW_011934241.1	42863	45273	5	4		gene2935	NW_011934236.1	100346	103588	9	4									gene294	NW_011934127.1	75114	79707	14	11
gene3122	NW_011934249.1	117622	121272	11	7		gene2957	NW_011934241.1	45502	47471	3	2		gene2937	NW_011934236.1	104924	106879	9	6									gene2940	NW_011934236.1	117282	119514	6	4
gene3123	NW_011934249.1	121897	123873	6	4		gene2958	NW_011934241.1	48072	52628	11	5		gene2938	NW_011934236.1	107812	109689	8	2									gene2942	NW_011934241.1	2009	5293	5	4
gene3126	NW_011934249.1	125756	128453	8	4		gene2961	NW_011934241.1	63764	72541	20	1		gene2939	NW_011934236.1	111747	116207	7	6									gene2943	NW_011934241.1	5512	8499	8	4
gene3128	NW_011934249.1	131205	142774	25	23		gene2964	NW_011934241.1	77448	77999	3	2		gene294	NW_011934127.1	75114	79707	14	11									gene2945	NW_011934241.1	9674	11192	3	2
gene313	NW_011934127.1	131732	133254	3	1		gene2965	NW_011934241.1	79174	85232	16	6		gene2940	NW_011934236.1	117282	119514	6	5									gene2946	NW_011934241.1	11906	12720	3	3
gene3130	NW_011934249.1	143227	149526	16	9		gene2966	NW_011934241.1	86004	92109	19	7		gene2942	NW_011934241.1	2009	5293	5	4									gene2949	NW_011934241.1	16309	17610	3	3
gene3133	NW_011934249.1	153488	166938	28	13		gene2967	NW_011934241.1	95106	97310	5	1		gene2943	NW_011934241.1	5512	8499	8	2									gene295	NW_011934127.1	79917	83213	9	1
gene3138	NW_011934249.1	171883	174662	7	3		gene2968	NW_011934241.1	99512	103219	9	5		gene2945	NW_011934241.1	9674	11192	3	2									gene2950	NW_011934241.1	18635	20608	4	3
gene3139	NW_011934249.1	175337	193174	33	27		gene2969	NW_011934241.1	103542	107233	7	3		gene2946	NW_011934241.1	11906	12720	3	3									gene2952	NW_011934241.1	25300	36440	18	12
gene3140	NW_011934249.1	205611	207055	5	2		gene297	NW_011934127.1	84281	87798	8	5		gene2949	NW_011934241.1	16309	17610	3	3									gene2953	NW_011934241.1	36819	38345	4	1
gene3142	NW_011934249.1	209092	210150	3	2		gene2970	NW_011934241.1	107645	112468	7	5		gene2950	NW_011934241.1	18635	20608	4	2									gene2956	NW_011934241.1	42863	45273	5	3
gene3143	NW_011934249.1	210630	213943	9	5		gene2971	NW_011934241.1	113591	116227	4	2		gene2952	NW_011934241.1	25300	36440	18	10									gene2958	NW_011934241.1	48072	52628	11	3
gene3147	NW_011934249.1	223781	224780	4	3		gene2972	NW_011934241.1	117306	121890	10	10		gene2953	NW_011934241.1	36819	38345	4	2									gene2961	NW_011934241.1	63764	72541	20	3
gene3149	NW_011934249.1	228059	230489	6	6		gene2973	NW_011934241.1	123636	125256	7	2		gene2954	NW_011934241.1	39035	41235	6	3									gene2962	NW_011934241.1	73754	75598	6	3
gene3152	NW_011934249.1	233624	234942	4	1		gene2977	NW_011934241.1	126820	127626	2	2		gene2956	NW_011934241.1	42863	45273	5	4									gene2963	NW_011934241.1	75844	77077	4	2
gene3153	NW_011934249.1	239798	243587	7	3		gene2978	NW_011934241.1	128201	130586	6	6		gene2957	NW_011934241.1	45502	47471	3	1									gene2964	NW_011934241.1	77448	77999	3	1
gene3155	NW_011934249.1	245603	255267	27	21		gene2980	NW_011934241.1	132936	137977	8	4		gene2958	NW_011934241.1	48072	52628	11	3									gene2965	NW_011934241.1	79174	85232	16	11
gene3156	NW_011934249.1	256749	258851	5	4		gene2981	NW_011934241.1	138008	139603	5	3		gene296	NW_011934127.1	83758	84211	2	2									gene2966	NW_011934241.1	86004	92109	19	10
gene3157	NW_011934249.1	259879	260548	3	2		gene2982	NW_011934241.1	140126	151391	23	15		gene2962	NW_011934241.1	73754	75598	6	1									gene2967	NW_011934241.1	95106	97310	5	3
gene3158	NW_011934249.1	260592	266927	10	4		gene2983	NW_011934241.1	151661	153981	6	3		gene2963	NW_011934241.1	75844	77077	4	1									gene2968	NW_011934241.1	99512	103219	9	7
gene3159	NW_011934249.1	268740	270997	5	3		gene2985	NW_011934241.1	155229	156291	3	1		gene2964	NW_011934241.1	77448	77999	3	2									gene2969	NW_011934241.1	103542	107233	7	3
gene316	NW_011934127.1	136402	146743	21	8		gene2987	NW_011934241.1	159131	161014	4	1		gene2965	NW_011934241.1	79174	85232	16	7									gene297	NW_011934127.1	84281	87798	8	5
gene3160	NW_011934249.1	271934	276260	13	3		gene299	NW_011934127.1	88252	89836	5	2		gene2966	NW_011934241.1	86004	92109	19	7									gene2970	NW_011934241.1	107645	112468	7	5
gene3162	NW_011934249.1	279638	282560	6	3		gene2991	NW_011934241.1	164701	169005	8	4		gene2967	NW_011934241.1	95106	97310	5	4									gene2971	NW_011934241.1	113591	116227	4	2
gene3163	NW_011934249.1	284060	285376	4	1		gene2992	NW_011934241.1	169141	171035	4	2		gene2968	NW_011934241.1	99512	103219	9	6									gene2972	NW_011934241.1	117306	121890	10	10
gene3165	NW_011934249.1	287490	289242	6	4		gene2993	NW_011934241.1	173220	175797	7	1		gene2969	NW_011934241.1	103542	107233	7	4									gene2973	NW_011934241.1	123636	125256	7	1
gene3166	NW_011934249.1	289734	292936	8	2		gene2995	NW_011934241.1	177092	182293	8	7		gene297	NW_011934127.1	84281	87798	8	6									gene2977	NW_011934241.1	126820	127626	2	2
gene3167	NW_011934249.1	293178	294460	3	2		gene2996	NW_011934241.1	182859	183984	4	2		gene2970	NW_011934241.1	107645	112468	7	5									gene2978	NW_011934241.1	128201	130586	6	5
gene3168	NW_011934249.1	294878	295374	3	1		gene2997	NW_011934241.1	184271	186445	7	4		gene2971	NW_011934241.1	113591	116227	4	2									gene2980	NW_011934241.1	132936	137977	8	4
gene317	NW_011934127.1	147958	150571	7	7		gene2998	NW_011934241.1	186885	188245	3	2		gene2972	NW_011934241.1	117306	121890	10	10									gene2981	NW_011934241.1	138008	139603	5	3
gene3174	NW_011934249.1	306546	316078	18	11		gene3	NW_011934117.1	8858	10305	3	1		gene2973	NW_011934241.1	123636	125256	7	3									gene2982	NW_011934241.1	140126	151391	23	6
gene3175	NW_011934249.1	317329	319833	6	5		gene300	NW_011934127.1	90038	94460	11	10		gene2977	NW_011934241.1	126820	127626	2	2									gene2983	NW_011934241.1	151661	153981	6	3
gene3176	NW_011934249.1	320073	323379	11	4		gene3001	NW_011934241.1	192018	200922	22	7		gene2978	NW_011934241.1	128201	130586	6	5									gene2987	NW_011934241.1	159131	161014	4	1
gene3177	NW_011934249.1	323806	326489	3	3		gene3002	NW_011934241.1	201408	203317	6	1		gene2980	NW_011934241.1	132936	137977	8	4									gene299	NW_011934127.1	88252	89836	5	1
gene3178	NW_011934249.1	326940	327911	3	2		gene3003	NW_011934241.1	203657	205957	5	3		gene2981	NW_011934241.1	138008	139603	5	3									gene2991	NW_011934241.1	164701	169005	8	3
gene3180	NW_011934249.1	332108	341405	14	1		gene3004	NW_011934241.1	206407	207875	5	3		gene2982	NW_011934241.1	140126	151391	23	20									gene2992	NW_011934241.1	169141	171035	4	1
gene3181	NW_011934249.1	343303	346659	12	4		gene3005	NW_011934241.1	208065	209990	5	2		gene2983	NW_011934241.1	151661	153981	6	3									gene2994	NW_011934241.1	176174	176950	3	1
gene3182	NW_011934249.1	347256	349359	7	2		gene3006	NW_011934241.1	210353	212872	6	2		gene2987	NW_011934241.1	159131	161014	4	1									gene2995	NW_011934241.1	177092	182293	8	8
gene3184	NW_011934249.1	352212	353023	3	1		gene3008	NW_011934241.1	214907	217190	5	5		gene299	NW_011934127.1	88252	89836	5	3									gene2996	NW_011934241.1	182859	183984	4	2
gene3187	NW_011934249.1	367884	368704	2	2		gene3009	NW_011934241.1	217789	219914	6	2		gene2991	NW_011934241.1	164701	169005	8	6									gene2997	NW_011934241.1	184271	186445	7	4
gene3188	NW_011934249.1	369110	370661	5	1		gene301	NW_011934127.1	94946	100191	9	6		gene2992	NW_011934241.1	169141	171035	4	1									gene2998	NW_011934241.1	186885	188245	3	2
gene319	NW_011934127.1	153224	155233	8	1		gene3011	NW_011934241.1	222458	229573	16	16		gene2995	NW_011934241.1	177092	182293	8	7									gene3	NW_011934117.1	8858	10305	3	2
gene3190	NW_011934249.1	370899	375420	9	4		gene3012	NW_011934241.1	230014	230940	4	1		gene2996	NW_011934241.1	182859	183984	4	2									gene300	NW_011934127.1	90038	94460	11	8
gene3191	NW_011934249.1	376134	380295	10	2		gene3013	NW_011934241.1	232140	242728	20	10		gene2997	NW_011934241.1	184271	186445	7	4									gene3000	NW_011934241.1	190434	191033	3	2
gene3192	NW_011934249.1	382302	388750	12	7		gene3018	NW_011934241.1	252480	255689	10	7		gene2998	NW_011934241.1	186885	188245	3	2									gene3001	NW_011934241.1	192018	200922	22	5
gene3194	NW_011934249.1	392549	395394	8	3		gene3019	NW_011934241.1	256079	259596	9	4		gene3	NW_011934117.1	8858	10305	3	2									gene3002	NW_011934241.1	201408	203317	6	2
gene3195	NW_011934249.1	396298	397637	4	2		gene302	NW_011934127.1	102215	104098	7	4		gene300	NW_011934127.1	90038	94460	11	8									gene3003	NW_011934241.1	203657	205957	5	2
gene3197	NW_011934249.1	401268	404510	6	6		gene3021	NW_011934241.1	265123	267647	7	2		gene3001	NW_011934241.1	192018	200922	22	8									gene3004	NW_011934241.1	206407	207875	5	2
gene3198	NW_011934249.1	404697	406955	6	1		gene3022	NW_011934241.1	269401	272119	8	2		gene3002	NW_011934241.1	201408	203317	6	2									gene3005	NW_011934241.1	208065	209990	5	2
gene3199	NW_011934249.1	407394	409132	4	1		gene3023	NW_011934241.1	272849	278305	17	3		gene3003	NW_011934241.1	203657	205957	5	2									gene3006	NW_011934241.1	210353	212872	6	4
gene32	NW_011934118.1	74585	77776	6	2		gene3024	NW_011934241.1	278656	280760	2	2		gene3004	NW_011934241.1	206407	207875	5	1									gene3007	NW_011934241.1	213250	214589	5	1
gene320	NW_011934127.1	155485	156153	3	1		gene3026	NW_011934241.1	281405	282736	2	2		gene3005	NW_011934241.1	208065	209990	5	2									gene3008	NW_011934241.1	214907	217190	5	5
gene3200	NW_011934249.1	409446	414158	11	6		gene3028	NW_011934241.1	284963	286178	5	2		gene3006	NW_011934241.1	210353	212872	6	2									gene301	NW_011934127.1	94946	100191	9	6
gene3201	NW_011934249.1	415069	417659	3	3		gene3029	NW_011934241.1	286844	298016	33	4		gene3007	NW_011934241.1	213250	214589	5	3									gene3010	NW_011934241.1	220287	221184	3	1
gene3202	NW_011934249.1	418902	420557	8	4		gene303	NW_011934127.1	104683	106975	3	2		gene3008	NW_011934241.1	214907	217190	5	5									gene3011	NW_011934241.1	222458	229573	16	15
gene3203	NW_011934249.1	421094	426008	12	7		gene3032	NW_011934241.1	302305	304990	6	3		gene3009	NW_011934241.1	217789	219914	6	3									gene3012	NW_011934241.1	230014	230940	4	1
gene3208	NW_011934249.1	436932	438796	6	1		gene3033	NW_011934241.1	305996	309793	7	4		gene301	NW_011934127.1	94946	100191	9	7									gene3013	NW_011934241.1	232140	242728	20	10
gene3210	NW_011934249.1	440076	442967	6	3		gene3035	NW_011934241.1	311027	312855	5	4		gene3010	NW_011934241.1	220287	221184	3	2									gene3014	NW_011934241.1	243085	245371	5	1
gene3211	NW_011934249.1	444014	445706	4	4		gene3037	NW_011934241.1	313106	320181	20	9		gene3011	NW_011934241.1	222458	229573	16	16									gene3015	NW_011934241.1	245844	246468	2	2
gene3213	NW_011934249.1	446282	449203	5	2		gene3039	NW_011934241.1	321418	322344	3	1		gene3012	NW_011934241.1	230014	230940	4	1									gene3018	NW_011934241.1	252480	255689	10	4
gene3216	NW_011934249.1	460955	461682	3	2		gene304	NW_011934127.1	107381	109599	8	2		gene3013	NW_011934241.1	232140	242728	20	14									gene3019	NW_011934241.1	256079	259596	9	5
gene3217	NW_011934249.1	461988	463506	4	1		gene3040	NW_011934241.1	322779	328634	15	6		gene3014	NW_011934241.1	243085	245371	5	2									gene302	NW_011934127.1	102215	104098	7	3
gene3218	NW_011934249.1	463792	465326	4	1		gene3041	NW_011934241.1	329256	330904	6	2		gene3015	NW_011934241.1	245844	246468	2	2									gene3021	NW_011934241.1	265123	267647	7	4
gene3219	NW_011934249.1	466091	470589	11	3		gene3043	NW_011934241.1	340557	342159	6	1		gene3018	NW_011934241.1	252480	255689	10	5									gene3022	NW_011934241.1	269401	272119	8	2
gene322	NW_011934127.1	158101	162691	10	7		gene3044	NW_011934241.1	342319	349827	17	4		gene3019	NW_011934241.1	256079	259596	9	5									gene3023	NW_011934241.1	272849	278305	17	2
gene3220	NW_011934249.1	471417	472914	4	2		gene3046	NW_011934241.1	350467	351876	4	4		gene3021	NW_011934241.1	265123	267647	7	2									gene3026	NW_011934241.1	281405	282736	2	2
gene3221	NW_011934249.1	473693	477580	7	1		gene3047	NW_011934241.1	352291	355082	7	3		gene3022	NW_011934241.1	269401	272119	8	3									gene3027	NW_011934241.1	283720	284596	3	2
gene3222	NW_011934249.1	479711	480888	4	1		gene3049	NW_011934241.1	355488	357117	3	3		gene3023	NW_011934241.1	272849	278305	17	4									gene3029	NW_011934241.1	286844	298016	33	3
gene3223	NW_011934249.1	481167	484357	6	3		gene305	NW_011934127.1	109974	114630	10	2		gene3024	NW_011934241.1	278656	280760	2	1									gene303	NW_011934127.1	104683	106975	3	2
gene3224	NW_011934249.1	486684	493616	18	6		gene3051	NW_011934241.1	360029	362594	5	4		gene3026	NW_011934241.1	281405	282736	2	2									gene3032	NW_011934241.1	302305	304990	6	5
gene3226	NW_011934249.1	495443	495917	2	2		gene3052	NW_011934241.1	363269	366446	8	2		gene3029	NW_011934241.1	286844	298016	33	4									gene3033	NW_011934241.1	305996	309793	7	4
gene3227	NW_011934249.1	496139	503424	13	1		gene3054	NW_011934241.1	366791	367691	3	2		gene303	NW_011934127.1	104683	106975	3	2									gene3035	NW_011934241.1	311027	312855	5	4
gene3228	NW_011934249.1	503811	506004	5	4		gene3055	NW_011934241.1	368378	370033	5	1		gene3032	NW_011934241.1	302305	304990	6	2									gene3037	NW_011934241.1	313106	320181	20	4
gene3231	NW_011934249.1	516093	516685	3	2		gene3056	NW_011934241.1	373822	379567	17	1		gene3033	NW_011934241.1	305996	309793	7	4									gene3039	NW_011934241.1	321418	322344	3	1
gene3232	NW_011934249.1	517689	520243	8	6		gene3057	NW_011934241.1	379916	381420	5	2		gene3035	NW_011934241.1	311027	312855	5	5									gene304	NW_011934127.1	107381	109599	8	1
gene3233	NW_011934249.1	520605	523863	6	5		gene306	NW_011934127.1	115585	117321	4	2		gene3037	NW_011934241.1	313106	320181	20	6									gene3040	NW_011934241.1	322779	328634	15	6
gene3237	NW_011934249.1	529131	536897	14	1		gene3060	NW_011934241.1	385513	390604	9	2		gene304	NW_011934127.1	107381	109599	8	2									gene3044	NW_011934241.1	342319	349827	17	17
gene3239	NW_011934249.1	544567	546478	7	1		gene3061	NW_011934241.1	390904	396258	7	4		gene3040	NW_011934241.1	322779	328634	15	7									gene3046	NW_011934241.1	350467	351876	4	4
gene3240	NW_011934249.1	546751	550266	8	2		gene3063	NW_011934241.1	396583	397886	4	1		gene3041	NW_011934241.1	329256	330904	6	3									gene3047	NW_011934241.1	352291	355082	7	3
gene3241	NW_011934249.1	550472	551035	2	2		gene3065	NW_011934241.1	401486	406940	11	7		gene3043	NW_011934241.1	340557	342159	6	1									gene3049	NW_011934241.1	355488	357117	3	2
gene3243	NW_011934249.1	554890	557248	4	4		gene3066	NW_011934241.1	407653	409139	3	2		gene3044	NW_011934241.1	342319	349827	17	7									gene305	NW_011934127.1	109974	114630	10	4
gene3244	NW_011934249.1	557597	560534	8	6		gene3067	NW_011934241.1	409852	417641	18	5		gene3046	NW_011934241.1	350467	351876	4	4									gene3051	NW_011934241.1	360029	362594	5	4
gene3245	NW_011934249.1	561333	563807	7	1		gene307	NW_011934127.1	117708	118408	2	2		gene3047	NW_011934241.1	352291	355082	7	3									gene3052	NW_011934241.1	363269	366446	8	4
gene3246	NW_011934249.1	564203	566387	4	2		gene3070	NW_011934241.1	420302	423251	8	4		gene3049	NW_011934241.1	355488	357117	3	3									gene3054	NW_011934241.1	366791	367691	3	2
gene3247	NW_011934249.1	566737	568597	5	1		gene3074	NW_011934241.1	425690	428286	5	4		gene305	NW_011934127.1	109974	114630	10	3									gene3056	NW_011934241.1	373822	379567	17	3
gene3249	NW_011934249.1	571672	575051	9	2		gene3075	NW_011934241.1	428982	431357	7	2		gene3050	NW_011934241.1	358083	359671	4	1									gene3057	NW_011934241.1	379916	381420	5	1
gene325	NW_011934127.1	164508	166874	4	3		gene3076	NW_011934241.1	431644	435000	7	3		gene3051	NW_011934241.1	360029	362594	5	4									gene3058	NW_011934241.1	381842	383050	3	3
gene3251	NW_011934249.1	581340	589225	18	10		gene308	NW_011934127.1	118957	119797	2	0		gene3052	NW_011934241.1	363269	366446	8	3									gene306	NW_011934127.1	115585	117321	4	3
gene3257	NW_011934249.1	613995	616540	8	3		gene3081	NW_011934249.1	3156	10520	18	7		gene3054	NW_011934241.1	366791	367691	3	2									gene3060	NW_011934241.1	385513	390604	9	2
gene3258	NW_011934249.1	617728	620494	8	4		gene3082	NW_011934249.1	11241	13028	6	4		gene3056	NW_011934241.1	373822	379567	17	2									gene3061	NW_011934241.1	390904	396258	7	6
gene3261	NW_011934249.1	630605	632560	6	3		gene3086	NW_011934249.1	20175	21151	5	2		gene3057	NW_011934241.1	379916	381420	5	3									gene3065	NW_011934241.1	401486	406940	11	8
gene3263	NW_011934249.1	635872	639260	6	3		gene3087	NW_011934249.1	21426	25145	9	3		gene3058	NW_011934241.1	381842	383050	3	3									gene3066	NW_011934241.1	407653	409139	3	2
gene3264	NW_011934249.1	639337	647914	19	10		gene3088	NW_011934249.1	29124	30740	4	3		gene306	NW_011934127.1	115585	117321	4	2									gene3067	NW_011934241.1	409852	417641	18	15
gene327	NW_011934127.1	173560	176746	7	3		gene309	NW_011934127.1	120690	124271	10	2		gene3060	NW_011934241.1	385513	390604	9	2									gene3069	NW_011934241.1	418578	419866	4	2
gene3271	NW_011934249.1	667105	673047	19	1		gene3091	NW_011934249.1	35942	38543	3	2		gene3061	NW_011934241.1	390904	396258	7	6									gene307	NW_011934127.1	117708	118408	2	2
gene3272	NW_011934249.1	673375	679139	7	1		gene3092	NW_011934249.1	39197	40603	2	2		gene3065	NW_011934241.1	401486	406940	11	7									gene3070	NW_011934241.1	420302	423251	8	3
gene3273	NW_011934249.1	679933	687374	18	8		gene3093	NW_011934249.1	40781	42693	5	1		gene3066	NW_011934241.1	407653	409139	3	2									gene3074	NW_011934241.1	425690	428286	5	4
gene3274	NW_011934249.1	687662	691943	8	2		gene3094	NW_011934249.1	42961	44145	4	2		gene3067	NW_011934241.1	409852	417641	18	16									gene3075	NW_011934241.1	428982	431357	7	2
gene3275	NW_011934249.1	692405	694588	6	1		gene3095	NW_011934249.1	44555	46971	4	4		gene3069	NW_011934241.1	418578	419866	4	2									gene3076	NW_011934241.1	431644	435000	7	3
gene3279	NW_011934249.1	698371	700171	2	2		gene3096	NW_011934249.1	48585	49320	3	2		gene307	NW_011934127.1	117708	118408	2	2									gene3081	NW_011934249.1	3156	10520	18	12
gene328	NW_011934127.1	177172	183668	11	6		gene3098	NW_011934249.1	52805	54632	3	1		gene3070	NW_011934241.1	420302	423251	8	2									gene3082	NW_011934249.1	11241	13028	6	6
gene3281	NW_011934249.1	703761	705629	7	1		gene3099	NW_011934249.1	54887	56876	4	4		gene3074	NW_011934241.1	425690	428286	5	4									gene3085	NW_011934249.1	19011	19797	2	2
gene3282	NW_011934249.1	706021	708935	7	1		gene3101	NW_011934249.1	60067	63277	5	3		gene3075	NW_011934241.1	428982	431357	7	3									gene3087	NW_011934249.1	21426	25145	9	4
gene3285	NW_011934249.1	711202	714558	8	6		gene3102	NW_011934249.1	63500	65106	3	2		gene3076	NW_011934241.1	431644	435000	7	3									gene3088	NW_011934249.1	29124	30740	4	2
gene3288	NW_011934251.1	3144	5521	5	2		gene3104	NW_011934249.1	68864	69849	6	4		gene3081	NW_011934249.1	3156	10520	18	6									gene309	NW_011934127.1	120690	124271	10	1
gene329	NW_011934127.1	184023	184940	2	2		gene3105	NW_011934249.1	70580	74903	10	2		gene3082	NW_011934249.1	11241	13028	6	4									gene3090	NW_011934249.1	32798	33472	2	2
gene3290	NW_011934251.1	10792	11892	5	2		gene3107	NW_011934249.1	75303	79868	11	6		gene3087	NW_011934249.1	21426	25145	9	4									gene3091	NW_011934249.1	35942	38543	3	2
gene3292	NW_011934251.1	20275	21931	7	2		gene311	NW_011934127.1	128265	129206	2	2		gene3088	NW_011934249.1	29124	30740	4	2									gene3092	NW_011934249.1	39197	40603	2	2
gene3293	NW_011934251.1	22151	30199	28	1		gene3110	NW_011934249.1	83522	86132	5	2		gene309	NW_011934127.1	120690	124271	10	1									gene3093	NW_011934249.1	40781	42693	5	3
gene3296	NW_011934251.1	33902	34850	3	2		gene3111	NW_011934249.1	86597	89535	8	3		gene3091	NW_011934249.1	35942	38543	3	2									gene3094	NW_011934249.1	42961	44145	4	2
gene3297	NW_011934251.1	35328	37081	4	2		gene3116	NW_011934249.1	98922	102049	5	4		gene3093	NW_011934249.1	40781	42693	5	2									gene3095	NW_011934249.1	44555	46971	4	4
gene3298	NW_011934251.1	42845	44387	5	1		gene312	NW_011934127.1	129344	131344	3	1		gene3094	NW_011934249.1	42961	44145	4	2									gene3099	NW_011934249.1	54887	56876	4	3
gene3299	NW_011934251.1	45650	48321	4	1		gene3120	NW_011934249.1	109974	111176	4	3		gene3095	NW_011934249.1	44555	46971	4	3									gene310	NW_011934127.1	124690	127134	7	2
gene3300	NW_011934251.1	48906	52313	7	1		gene3121	NW_011934249.1	112738	116447	5	3		gene3098	NW_011934249.1	52805	54632	3	2									gene3101	NW_011934249.1	60067	63277	5	3
gene3302	NW_011934251.1	58883	61395	9	2		gene3122	NW_011934249.1	117622	121272	11	7		gene3099	NW_011934249.1	54887	56876	4	2									gene3102	NW_011934249.1	63500	65106	3	2
gene3308	NW_011934251.1	74177	75267	3	1		gene3123	NW_011934249.1	121897	123873	6	3		gene310	NW_011934127.1	124690	127134	7	2									gene3103	NW_011934249.1	65681	68475	4	3
gene331	NW_011934127.1	189770	192532	5	2		gene3126	NW_011934249.1	125756	128453	8	4		gene3101	NW_011934249.1	60067	63277	5	2									gene3104	NW_011934249.1	68864	69849	6	3
gene3311	NW_011934251.1	77214	81501	12	2		gene3128	NW_011934249.1	131205	142774	25	22		gene3102	NW_011934249.1	63500	65106	3	1									gene3107	NW_011934249.1	75303	79868	11	7
gene3312	NW_011934251.1	83625	86714	8	8		gene313	NW_011934127.1	131732	133254	3	2		gene3103	NW_011934249.1	65681	68475	4	2									gene3108	NW_011934249.1	80223	81589	5	3
gene3314	NW_011934251.1	88070	89125	5	3		gene3130	NW_011934249.1	143227	149526	16	7		gene3104	NW_011934249.1	68864	69849	6	5									gene3110	NW_011934249.1	83522	86132	5	2
gene3315	NW_011934251.1	89292	94053	15	1		gene3133	NW_011934249.1	153488	166938	28	16		gene3105	NW_011934249.1	70580	74903	10	3									gene3111	NW_011934249.1	86597	89535	8	4
gene3322	NW_011934251.1	150474	153480	9	4		gene3135	NW_011934249.1	167268	168361	3	1		gene3107	NW_011934249.1	75303	79868	11	6									gene3113	NW_011934249.1	90127	93326	7	2
gene3327	NW_011934251.1	166143	169105	9	7		gene3136	NW_011934249.1	168800	169497	3	1		gene3108	NW_011934249.1	80223	81589	5	2									gene3114	NW_011934249.1	93823	94838	4	3
gene3328	NW_011934251.1	169558	172969	8	2		gene3138	NW_011934249.1	171883	174662	7	2		gene311	NW_011934127.1	128265	129206	2	2									gene3115	NW_011934249.1	95028	96350	4	1
gene333	NW_011934127.1	194429	195538	4	1		gene3139	NW_011934249.1	175337	193174	33	28		gene3110	NW_011934249.1	83522	86132	5	1									gene3116	NW_011934249.1	98922	102049	5	5
gene3332	NW_011934251.1	181533	183237	5	2		gene3142	NW_011934249.1	209092	210150	3	1		gene3111	NW_011934249.1	86597	89535	8	3									gene3117	NW_011934249.1	102867	105373	8	1
gene3333	NW_011934251.1	183942	190820	14	4		gene3143	NW_011934249.1	210630	213943	9	3		gene3114	NW_011934249.1	93823	94838	4	2									gene312	NW_011934127.1	129344	131344	3	1
gene3335	NW_011934251.1	192917	194124	4	2		gene3147	NW_011934249.1	223781	224780	4	3		gene3115	NW_011934249.1	95028	96350	4	1									gene3120	NW_011934249.1	109974	111176	4	2
gene3336	NW_011934251.1	194643	199765	11	7		gene3149	NW_011934249.1	228059	230489	6	1		gene3116	NW_011934249.1	98922	102049	5	4									gene3121	NW_011934249.1	112738	116447	5	1
gene3337	NW_011934251.1	200697	203246	4	2		gene3152	NW_011934249.1	233624	234942	4	2		gene312	NW_011934127.1	129344	131344	3	1									gene3122	NW_011934249.1	117622	121272	11	5
gene3338	NW_011934251.1	203891	205267	3	3		gene3153	NW_011934249.1	239798	243587	7	3		gene3120	NW_011934249.1	109974	111176	4	3									gene3123	NW_011934249.1	121897	123873	6	3
gene3339	NW_011934251.1	205696	207443	4	1		gene3155	NW_011934249.1	245603	255267	27	22		gene3121	NW_011934249.1	112738	116447	5	2									gene3126	NW_011934249.1	125756	128453	8	6
gene334	NW_011934127.1	195941	199108	6	4		gene3156	NW_011934249.1	256749	258851	5	5		gene3122	NW_011934249.1	117622	121272	11	7									gene3128	NW_011934249.1	131205	142774	25	21
gene3340	NW_011934251.1	208019	214399	14	5		gene3157	NW_011934249.1	259879	260548	3	3		gene3123	NW_011934249.1	121897	123873	6	2									gene313	NW_011934127.1	131732	133254	3	1
gene3342	NW_011934251.1	214356	215562	5	2		gene3158	NW_011934249.1	260592	266927	10	9		gene3126	NW_011934249.1	125756	128453	8	5									gene3130	NW_011934249.1	143227	149526	16	10
gene3345	NW_011934251.1	225622	231856	10	2		gene3159	NW_011934249.1	268740	270997	5	2		gene3128	NW_011934249.1	131205	142774	25	16									gene3133	NW_011934249.1	153488	166938	28	20
gene3347	NW_011934251.1	236450	240001	6	3		gene316	NW_011934127.1	136402	146743	21	10		gene313	NW_011934127.1	131732	133254	3	2									gene3135	NW_011934249.1	167268	168361	3	2
gene3348	NW_011934251.1	240362	244180	7	2		gene3160	NW_011934249.1	271934	276260	13	3		gene3130	NW_011934249.1	143227	149526	16	9									gene3138	NW_011934249.1	171883	174662	7	4
gene3349	NW_011934251.1	244878	246679	4	3		gene3162	NW_011934249.1	279638	282560	6	4		gene3133	NW_011934249.1	153488	166938	28	17									gene3139	NW_011934249.1	175337	193174	33	17
gene335	NW_011934127.1	199734	204177	10	4		gene3163	NW_011934249.1	284060	285376	4	1		gene3138	NW_011934249.1	171883	174662	7	3									gene3140	NW_011934249.1	205611	207055	5	3
gene3351	NW_011934251.1	251233	254036	8	2		gene3165	NW_011934249.1	287490	289242	6	4		gene3139	NW_011934249.1	175337	193174	33	21									gene3143	NW_011934249.1	210630	213943	9	2
gene3352	NW_011934251.1	254347	260758	11	10		gene3167	NW_011934249.1	293178	294460	3	2		gene3140	NW_011934249.1	205611	207055	5	1									gene3145	NW_011934249.1	214271	216734	7	1
gene3353	NW_011934251.1	262290	268888	18	10		gene3168	NW_011934249.1	294878	295374	3	2		gene3141	NW_011934249.1	207510	208679	3	2									gene3146	NW_011934249.1	218583	221033	7	1
gene3355	NW_011934251.1	270175	272225	7	1		gene317	NW_011934127.1	147958	150571	7	6		gene3142	NW_011934249.1	209092	210150	3	1									gene3147	NW_011934249.1	223781	224780	4	3
gene3356	NW_011934251.1	273025	274902	4	1		gene3174	NW_011934249.1	306546	316078	18	10		gene3143	NW_011934249.1	210630	213943	9	1									gene3149	NW_011934249.1	228059	230489	6	6
gene3360	NW_011934251.1	280413	286656	10	4		gene3175	NW_011934249.1	317329	319833	6	5		gene3147	NW_011934249.1	223781	224780	4	3									gene3153	NW_011934249.1	239798	243587	7	5
gene3361	NW_011934251.1	286883	287889	4	1		gene3176	NW_011934249.1	320073	323379	11	4		gene3149	NW_011934249.1	228059	230489	6	6									gene3155	NW_011934249.1	245603	255267	27	9
gene3362	NW_011934251.1	288571	289604	3	1		gene3177	NW_011934249.1	323806	326489	3	2		gene3152	NW_011934249.1	233624	234942	4	2									gene3156	NW_011934249.1	256749	258851	5	3
gene3365	NW_011934251.1	295148	297541	5	2		gene3181	NW_011934249.1	343303	346659	12	1		gene3153	NW_011934249.1	239798	243587	7	3									gene3157	NW_011934249.1	259879	260548	3	2
gene3367	NW_011934251.1	299145	303465	7	1		gene3182	NW_011934249.1	347256	349359	7	3		gene3155	NW_011934249.1	245603	255267	27	22									gene3158	NW_011934249.1	260592	266927	10	6
gene3368	NW_011934251.1	304046	312112	20	8		gene3184	NW_011934249.1	352212	353023	3	1		gene3156	NW_011934249.1	256749	258851	5	2									gene3159	NW_011934249.1	268740	270997	5	3
gene337	NW_011934127.1	206633	210600	12	4		gene3187	NW_011934249.1	367884	368704	2	2		gene3157	NW_011934249.1	259879	260548	3	3									gene316	NW_011934127.1	136402	146743	21	10
gene3370	NW_011934251.1	312991	314497	4	1		gene3188	NW_011934249.1	369110	370661	5	2		gene3158	NW_011934249.1	260592	266927	10	9									gene3160	NW_011934249.1	271934	276260	13	3
gene3371	NW_011934251.1	316253	317229	2	2		gene319	NW_011934127.1	153224	155233	8	2		gene3159	NW_011934249.1	268740	270997	5	2									gene3161	NW_011934249.1	276861	278496	5	2
gene3372	NW_011934251.1	318086	320348	9	1		gene3190	NW_011934249.1	370899	375420	9	7		gene316	NW_011934127.1	136402	146743	21	11									gene3162	NW_011934249.1	279638	282560	6	1
gene3374	NW_011934251.1	323177	324556	4	3		gene3191	NW_011934249.1	376134	380295	10	2		gene3160	NW_011934249.1	271934	276260	13	4									gene3163	NW_011934249.1	284060	285376	4	2
gene3375	NW_011934251.1	324975	328898	5	1		gene3192	NW_011934249.1	382302	388750	12	12		gene3161	NW_011934249.1	276861	278496	5	1									gene3164	NW_011934249.1	285687	286933	4	1
gene3376	NW_011934251.1	329557	331694	4	1		gene3193	NW_011934249.1	389116	391839	7	2		gene3162	NW_011934249.1	279638	282560	6	1									gene3165	NW_011934249.1	287490	289242	6	4
gene3377	NW_011934251.1	331949	332358	3	2		gene3194	NW_011934249.1	392549	395394	8	6		gene3163	NW_011934249.1	284060	285376	4	2									gene3166	NW_011934249.1	289734	292936	8	1
gene3378	NW_011934251.1	332468	333439	4	3		gene3195	NW_011934249.1	396298	397637	4	2		gene3164	NW_011934249.1	285687	286933	4	1									gene3167	NW_011934249.1	293178	294460	3	2
gene338	NW_011934127.1	211210	214307	8	5		gene3197	NW_011934249.1	401268	404510	6	1		gene3165	NW_011934249.1	287490	289242	6	5									gene3168	NW_011934249.1	294878	295374	3	1
gene3381	NW_011934251.1	336207	337767	3	2		gene3198	NW_011934249.1	404697	406955	6	5		gene3166	NW_011934249.1	289734	292936	8	1									gene317	NW_011934127.1	147958	150571	7	1
gene3384	NW_011934251.1	340741	342508	6	1		gene3199	NW_011934249.1	407394	409132	4	1		gene3167	NW_011934249.1	293178	294460	3	3									gene3174	NW_011934249.1	306546	316078	18	10
gene3385	NW_011934251.1	342844	348277	15	4		gene32	NW_011934118.1	74585	77776	6	3		gene3168	NW_011934249.1	294878	295374	3	2									gene3175	NW_011934249.1	317329	319833	6	5
gene3386	NW_011934251.1	348740	350905	8	1		gene320	NW_011934127.1	155485	156153	3	1		gene317	NW_011934127.1	147958	150571	7	2									gene3176	NW_011934249.1	320073	323379	11	3
gene3387	NW_011934251.1	351587	353528	5	2		gene3200	NW_011934249.1	409446	414158	11	6		gene3170	NW_011934249.1	296857	298246	6	2									gene3177	NW_011934249.1	323806	326489	3	2
gene3389	NW_011934251.1	355662	358146	8	3		gene3201	NW_011934249.1	415069	417659	3	3		gene3172	NW_011934249.1	302590	304032	5	1									gene3178	NW_011934249.1	326940	327911	3	2
gene339	NW_011934127.1	214430	216654	8	5		gene3202	NW_011934249.1	418902	420557	8	2		gene3174	NW_011934249.1	306546	316078	18	10									gene3180	NW_011934249.1	332108	341405	14	1
gene3391	NW_011934251.1	359576	363312	6	4		gene3203	NW_011934249.1	421094	426008	12	7		gene3175	NW_011934249.1	317329	319833	6	6									gene3181	NW_011934249.1	343303	346659	12	4
gene3394	NW_011934252.1	6174	14465	13	10		gene3210	NW_011934249.1	440076	442967	6	3		gene3176	NW_011934249.1	320073	323379	11	3									gene3182	NW_011934249.1	347256	349359	7	2
gene3399	NW_011934252.1	21069	29036	11	9		gene3211	NW_011934249.1	444014	445706	4	4		gene3177	NW_011934249.1	323806	326489	3	3									gene3186	NW_011934249.1	358985	363478	4	1
gene34	NW_011934118.1	86129	87178	5	4		gene3213	NW_011934249.1	446282	449203	5	2		gene3180	NW_011934249.1	332108	341405	14	2									gene3187	NW_011934249.1	367884	368704	2	2
gene340	NW_011934127.1	217461	218940	5	1		gene3216	NW_011934249.1	460955	461682	3	2		gene3181	NW_011934249.1	343303	346659	12	3									gene3188	NW_011934249.1	369110	370661	5	3
gene3401	NW_011934252.1	31850	34788	6	1		gene3217	NW_011934249.1	461988	463506	4	2		gene3182	NW_011934249.1	347256	349359	7	1									gene319	NW_011934127.1	153224	155233	8	2
gene3403	NW_011934252.1	38115	41020	7	6		gene3218	NW_011934249.1	463792	465326	4	3		gene3184	NW_011934249.1	352212	353023	3	1									gene3190	NW_011934249.1	370899	375420	9	5
gene3404	NW_011934252.1	42104	44791	6	1		gene3219	NW_011934249.1	466091	470589	11	5		gene3186	NW_011934249.1	358985	363478	4	1									gene3191	NW_011934249.1	376134	380295	10	2
gene3406	NW_011934252.1	47050	48982	5	1		gene322	NW_011934127.1	158101	162691	10	9		gene3187	NW_011934249.1	367884	368704	2	2									gene3192	NW_011934249.1	382302	388750	12	11
gene3409	NW_011934252.1	52221	53844	3	1		gene3220	NW_011934249.1	471417	472914	4	2		gene3188	NW_011934249.1	369110	370661	5	3									gene3193	NW_011934249.1	389116	391839	7	1
gene341	NW_011934127.1	219609	221402	4	1		gene3221	NW_011934249.1	473693	477580	7	2		gene3190	NW_011934249.1	370899	375420	9	6									gene3194	NW_011934249.1	392549	395394	8	5
gene3411	NW_011934252.1	68864	69310	2	2		gene3223	NW_011934249.1	481167	484357	6	4		gene3191	NW_011934249.1	376134	380295	10	2									gene3195	NW_011934249.1	396298	397637	4	2
gene3414	NW_011934252.1	77294	78660	5	2		gene3224	NW_011934249.1	486684	493616	18	6		gene3192	NW_011934249.1	382302	388750	12	8									gene3197	NW_011934249.1	401268	404510	6	2
gene3415	NW_011934252.1	79701	81934	6	3		gene3226	NW_011934249.1	495443	495917	2	2		gene3193	NW_011934249.1	389116	391839	7	1									gene3198	NW_011934249.1	404697	406955	6	2
gene3418	NW_011934252.1	85890	89441	9	9		gene3227	NW_011934249.1	496139	503424	13	2		gene3194	NW_011934249.1	392549	395394	8	4									gene3199	NW_011934249.1	407394	409132	4	1
gene3419	NW_011934252.1	89878	91685	5	3		gene3228	NW_011934249.1	503811	506004	5	3		gene3195	NW_011934249.1	396298	397637	4	2									gene32	NW_011934118.1	74585	77776	6	5
gene342	NW_011934127.1	221593	225663	10	9		gene3229	NW_011934249.1	506664	509061	6	2		gene3197	NW_011934249.1	401268	404510	6	2									gene3200	NW_011934249.1	409446	414158	11	2
gene3420	NW_011934252.1	92061	94615	8	5		gene3230	NW_011934249.1	509952	515509	16	1		gene3198	NW_011934249.1	404697	406955	6	5									gene3201	NW_011934249.1	415069	417659	3	3
gene3421	NW_011934252.1	95104	95728	2	2		gene3231	NW_011934249.1	516093	516685	3	2		gene3199	NW_011934249.1	407394	409132	4	1									gene3203	NW_011934249.1	421094	426008	12	8
gene3422	NW_011934252.1	95930	101252	11	3		gene3232	NW_011934249.1	517689	520243	8	4		gene32	NW_011934118.1	74585	77776	6	3									gene3205	NW_011934249.1	428397	430566	8	3
gene3423	NW_011934252.1	101796	104067	4	3		gene3233	NW_011934249.1	520605	523863	6	4		gene320	NW_011934127.1	155485	156153	3	2									gene3208	NW_011934249.1	436932	438796	6	1
gene3425	NW_011934252.1	105846	107540	5	2		gene3237	NW_011934249.1	529131	536897	14	2		gene3200	NW_011934249.1	409446	414158	11	6									gene3210	NW_011934249.1	440076	442967	6	2
gene3428	NW_011934252.1	111238	112527	3	3		gene3240	NW_011934249.1	546751	550266	8	4		gene3201	NW_011934249.1	415069	417659	3	3									gene3211	NW_011934249.1	444014	445706	4	4
gene3429	NW_011934252.1	113192	115501	4	3		gene3241	NW_011934249.1	550472	551035	2	2		gene3202	NW_011934249.1	418902	420557	8	2									gene3213	NW_011934249.1	446282	449203	5	2
gene343	NW_011934127.1	226098	231061	6	2		gene3242	NW_011934249.1	551440	552983	4	1		gene3203	NW_011934249.1	421094	426008	12	10									gene3216	NW_011934249.1	460955	461682	3	2
gene3430	NW_011934252.1	115949	118062	5	2		gene3243	NW_011934249.1	554890	557248	4	3		gene3205	NW_011934249.1	428397	430566	8	2									gene3217	NW_011934249.1	461988	463506	4	2
gene3432	NW_011934252.1	120630	122832	6	1		gene3244	NW_011934249.1	557597	560534	8	8		gene321	NW_011934127.1	156997	157541	3	1									gene3218	NW_011934249.1	463792	465326	4	4
gene3433	NW_011934252.1	123298	130118	9	7		gene3245	NW_011934249.1	561333	563807	7	4		gene3210	NW_011934249.1	440076	442967	6	2									gene3219	NW_011934249.1	466091	470589	11	8
gene3435	NW_011934252.1	130645	131729	4	1		gene3246	NW_011934249.1	564203	566387	4	2		gene3211	NW_011934249.1	444014	445706	4	4									gene322	NW_011934127.1	158101	162691	10	10
gene3436	NW_011934252.1	132617	134165	3	1		gene3247	NW_011934249.1	566737	568597	5	2		gene3213	NW_011934249.1	446282	449203	5	1									gene3220	NW_011934249.1	471417	472914	4	3
gene3438	NW_011934253.1	5011	7665	5	3		gene3249	NW_011934249.1	571672	575051	9	1		gene3216	NW_011934249.1	460955	461682	3	2									gene3221	NW_011934249.1	473693	477580	7	3
gene3439	NW_011934253.1	10060	12014	6	1		gene325	NW_011934127.1	164508	166874	4	2		gene3217	NW_011934249.1	461988	463506	4	4									gene3222	NW_011934249.1	479711	480888	4	2
gene344	NW_011934127.1	231597	232661	3	3		gene3250	NW_011934249.1	575444	577221	5	1		gene3218	NW_011934249.1	463792	465326	4	3									gene3223	NW_011934249.1	481167	484357	6	5
gene3440	NW_011934253.1	13449	15057	5	3		gene3251	NW_011934249.1	581340	589225	18	10		gene3219	NW_011934249.1	466091	470589	11	4									gene3224	NW_011934249.1	486684	493616	18	5
gene3442	NW_011934253.1	20722	25194	10	4		gene3253	NW_011934249.1	591220	592116	2	2		gene322	NW_011934127.1	158101	162691	10	9									gene3226	NW_011934249.1	495443	495917	2	2
gene3443	NW_011934253.1	26221	35819	26	3		gene3255	NW_011934249.1	606743	608822	8	3		gene3220	NW_011934249.1	471417	472914	4	3									gene3227	NW_011934249.1	496139	503424	13	2
gene3444	NW_011934253.1	36375	46361	27	5		gene3257	NW_011934249.1	613995	616540	8	2		gene3221	NW_011934249.1	473693	477580	7	3									gene3228	NW_011934249.1	503811	506004	5	2
gene3446	NW_011934253.1	47721	50693	9	3		gene3258	NW_011934249.1	617728	620494	8	4		gene3222	NW_011934249.1	479711	480888	4	2									gene3229	NW_011934249.1	506664	509061	6	1
gene3447	NW_011934253.1	51086	52168	3	2		gene3259	NW_011934249.1	622719	626396	10	1		gene3223	NW_011934249.1	481167	484357	6	4									gene3230	NW_011934249.1	509952	515509	16	6
gene3450	NW_011934253.1	54378	55187	2	2		gene326	NW_011934127.1	170263	172694	4	1		gene3224	NW_011934249.1	486684	493616	18	9									gene3231	NW_011934249.1	516093	516685	3	2
gene3451	NW_011934253.1	55730	57185	3	2		gene3261	NW_011934249.1	630605	632560	6	4		gene3226	NW_011934249.1	495443	495917	2	2									gene3232	NW_011934249.1	517689	520243	8	1
gene3452	NW_011934253.1	57882	59293	5	3		gene3263	NW_011934249.1	635872	639260	6	2		gene3227	NW_011934249.1	496139	503424	13	1									gene3233	NW_011934249.1	520605	523863	6	4
gene3453	NW_011934253.1	59520	62588	9	1		gene3264	NW_011934249.1	639337	647914	19	15		gene3228	NW_011934249.1	503811	506004	5	2									gene3237	NW_011934249.1	529131	536897	14	1
gene3457	NW_011934253.1	68122	70452	6	4		gene3265	NW_011934249.1	648637	650734	6	1		gene3230	NW_011934249.1	509952	515509	16	6									gene3239	NW_011934249.1	544567	546478	7	1
gene3459	NW_011934253.1	72535	74911	4	3		gene3269	NW_011934249.1	663443	664561	3	1		gene3231	NW_011934249.1	516093	516685	3	3									gene3240	NW_011934249.1	546751	550266	8	4
gene3460	NW_011934253.1	75336	79253	10	3		gene327	NW_011934127.1	173560	176746	7	2		gene3232	NW_011934249.1	517689	520243	8	3									gene3243	NW_011934249.1	554890	557248	4	4
gene3461	NW_011934253.1	81095	81783	3	1		gene3271	NW_011934249.1	667105	673047	19	7		gene3233	NW_011934249.1	520605	523863	6	4									gene3244	NW_011934249.1	557597	560534	8	5
gene3462	NW_011934253.1	82202	84288	4	2		gene3272	NW_011934249.1	673375	679139	7	2		gene3237	NW_011934249.1	529131	536897	14	5									gene3245	NW_011934249.1	561333	563807	7	1
gene3465	NW_011934253.1	87689	89833	4	1		gene3273	NW_011934249.1	679933	687374	18	7		gene3240	NW_011934249.1	546751	550266	8	4									gene3246	NW_011934249.1	564203	566387	4	2
gene3466	NW_011934253.1	90528	91597	4	2		gene3274	NW_011934249.1	687662	691943	8	4		gene3241	NW_011934249.1	550472	551035	2	2									gene3247	NW_011934249.1	566737	568597	5	3
gene3467	NW_011934253.1	91768	93277	3	1		gene3275	NW_011934249.1	692405	694588	6	1		gene3243	NW_011934249.1	554890	557248	4	4									gene3249	NW_011934249.1	571672	575051	9	6
gene3468	NW_011934253.1	93722	97643	8	4		gene3279	NW_011934249.1	698371	700171	2	2		gene3244	NW_011934249.1	557597	560534	8	5									gene325	NW_011934127.1	164508	166874	4	4
gene3470	NW_011934253.1	99552	100700	3	1		gene328	NW_011934127.1	177172	183668	11	6		gene3246	NW_011934249.1	564203	566387	4	1									gene3250	NW_011934249.1	575444	577221	5	2
gene3472	NW_011934253.1	102923	104543	3	2		gene3280	NW_011934249.1	700804	701883	2	2		gene3247	NW_011934249.1	566737	568597	5	1									gene3251	NW_011934249.1	581340	589225	18	8
gene3473	NW_011934253.1	105386	108374	6	4		gene3282	NW_011934249.1	706021	708935	7	3		gene3249	NW_011934249.1	571672	575051	9	6									gene3255	NW_011934249.1	606743	608822	8	3
gene3474	NW_011934253.1	108732	112996	5	4		gene3285	NW_011934249.1	711202	714558	8	4		gene325	NW_011934127.1	164508	166874	4	3									gene3257	NW_011934249.1	613995	616540	8	1
gene3475	NW_011934253.1	114616	118497	8	6		gene3286	NW_011934249.1	716001	717431	4	1		gene3250	NW_011934249.1	575444	577221	5	1									gene3258	NW_011934249.1	617728	620494	8	4
gene3476	NW_011934253.1	118777	119940	2	2		gene3288	NW_011934251.1	3144	5521	5	4		gene3251	NW_011934249.1	581340	589225	18	7									gene3259	NW_011934249.1	622719	626396	10	1
gene3480	NW_011934253.1	128073	132418	8	2		gene3289	NW_011934251.1	9475	10394	4	1		gene3257	NW_011934249.1	613995	616540	8	3									gene3261	NW_011934249.1	630605	632560	6	3
gene3483	NW_011934253.1	135590	137362	4	3		gene329	NW_011934127.1	184023	184940	2	2		gene3258	NW_011934249.1	617728	620494	8	4									gene3263	NW_011934249.1	635872	639260	6	2
gene3486	NW_011934253.1	139859	141435	6	3		gene3290	NW_011934251.1	10792	11892	5	2		gene3259	NW_011934249.1	622719	626396	10	1									gene3264	NW_011934249.1	639337	647914	19	19
gene3487	NW_011934253.1	141728	142940	5	3		gene3291	NW_011934251.1	12286	19348	8	1		gene3261	NW_011934249.1	630605	632560	6	4									gene3265	NW_011934249.1	648637	650734	6	1
gene3488	NW_011934253.1	143981	148607	12	3		gene3292	NW_011934251.1	20275	21931	7	2		gene3263	NW_011934249.1	635872	639260	6	2									gene327	NW_011934127.1	173560	176746	7	1
gene3489	NW_011934253.1	149534	151480	6	1		gene3293	NW_011934251.1	22151	30199	28	3		gene3264	NW_011934249.1	639337	647914	19	18									gene3271	NW_011934249.1	667105	673047	19	6
gene349	NW_011934128.1	6705	10079	7	3		gene3296	NW_011934251.1	33902	34850	3	2		gene327	NW_011934127.1	173560	176746	7	1									gene3272	NW_011934249.1	673375	679139	7	4
gene3491	NW_011934253.1	153398	154553	3	1		gene3297	NW_011934251.1	35328	37081	4	2		gene3271	NW_011934249.1	667105	673047	19	8									gene3273	NW_011934249.1	679933	687374	18	9
gene3492	NW_011934253.1	156134	157241	2	2		gene3298	NW_011934251.1	42845	44387	5	2		gene3272	NW_011934249.1	673375	679139	7	2									gene3274	NW_011934249.1	687662	691943	8	5
gene3493	NW_011934253.1	158348	161064	7	1		gene3299	NW_011934251.1	45650	48321	4	4		gene3273	NW_011934249.1	679933	687374	18	4									gene3279	NW_011934249.1	698371	700171	2	2
gene3495	NW_011934253.1	165539	167501	4	2		gene3300	NW_011934251.1	48906	52313	7	3		gene3274	NW_011934249.1	687662	691943	8	4									gene328	NW_011934127.1	177172	183668	11	3
gene3497	NW_011934253.1	170983	175139	9	7		gene3302	NW_011934251.1	58883	61395	9	7		gene3279	NW_011934249.1	698371	700171	2	2									gene3282	NW_011934249.1	706021	708935	7	5
gene3498	NW_011934253.1	176965	192031	8	8		gene3304	NW_011934251.1	65774	69046	10	4		gene328	NW_011934127.1	177172	183668	11	9									gene3285	NW_011934249.1	711202	714558	8	6
gene3499	NW_011934253.1	193934	195658	5	4		gene3305	NW_011934251.1	69748	71887	6	2		gene3282	NW_011934249.1	706021	708935	7	4									gene3288	NW_011934251.1	3144	5521	5	4
gene35	NW_011934118.1	87581	89088	5	1		gene3308	NW_011934251.1	74177	75267	3	2		gene3283	NW_011934249.1	709302	710223	3	2									gene3289	NW_011934251.1	9475	10394	4	2
gene350	NW_011934128.1	10491	12429	3	2		gene331	NW_011934127.1	189770	192532	5	2		gene3285	NW_011934249.1	711202	714558	8	5									gene329	NW_011934127.1	184023	184940	2	2
gene3501	NW_011934253.1	197939	198947	4	1		gene3311	NW_011934251.1	77214	81501	12	3		gene3286	NW_011934249.1	716001	717431	4	1									gene3290	NW_011934251.1	10792	11892	5	2
gene3503	NW_011934253.1	200568	205631	7	3		gene3312	NW_011934251.1	83625	86714	8	8		gene3288	NW_011934251.1	3144	5521	5	4									gene3291	NW_011934251.1	12286	19348	8	4
gene3504	NW_011934253.1	208418	211673	8	6		gene3315	NW_011934251.1	89292	94053	15	1		gene329	NW_011934127.1	184023	184940	2	2									gene3292	NW_011934251.1	20275	21931	7	2
gene3505	NW_011934253.1	212073	215422	8	2		gene3317	NW_011934251.1	94841	95661	3	1		gene3290	NW_011934251.1	10792	11892	5	1									gene3293	NW_011934251.1	22151	30199	28	4
gene3508	NW_011934253.1	218038	220416	6	3		gene3322	NW_011934251.1	150474	153480	9	5		gene3291	NW_011934251.1	12286	19348	8	2									gene3297	NW_011934251.1	35328	37081	4	2
gene3509	NW_011934253.1	220659	221493	4	2		gene3325	NW_011934251.1	154790	156911	7	1		gene3292	NW_011934251.1	20275	21931	7	1									gene3299	NW_011934251.1	45650	48321	4	2
gene351	NW_011934128.1	12695	15776	9	1		gene3326	NW_011934251.1	163496	165012	6	1		gene3293	NW_011934251.1	22151	30199	28	9									gene33	NW_011934118.1	78059	85894	22	1
gene3511	NW_011934253.1	225104	228318	6	5		gene3327	NW_011934251.1	166143	169105	9	1		gene3296	NW_011934251.1	33902	34850	3	2									gene3300	NW_011934251.1	48906	52313	7	4
gene3512	NW_011934253.1	229364	231219	5	2		gene3328	NW_011934251.1	169558	172969	8	2		gene3297	NW_011934251.1	35328	37081	4	2									gene3302	NW_011934251.1	58883	61395	9	4
gene3513	NW_011934253.1	238358	239118	4	2		gene333	NW_011934127.1	194429	195538	4	3		gene3298	NW_011934251.1	42845	44387	5	1									gene3304	NW_011934251.1	65774	69046	10	3
gene3515	NW_011934253.1	248229	253039	10	3		gene3331	NW_011934251.1	177898	181333	11	2		gene3299	NW_011934251.1	45650	48321	4	3									gene3305	NW_011934251.1	69748	71887	6	1
gene3516	NW_011934253.1	253115	256733	8	3		gene3332	NW_011934251.1	181533	183237	5	2		gene33	NW_011934118.1	78059	85894	22	4									gene3308	NW_011934251.1	74177	75267	3	2
gene3517	NW_011934253.1	257027	260714	8	2		gene3333	NW_011934251.1	183942	190820	14	5		gene3300	NW_011934251.1	48906	52313	7	1									gene331	NW_011934127.1	189770	192532	5	2
gene3519	NW_011934253.1	264234	265886	3	2		gene3335	NW_011934251.1	192917	194124	4	3		gene3302	NW_011934251.1	58883	61395	9	3									gene3311	NW_011934251.1	77214	81501	12	4
gene3520	NW_011934253.1	266779	271466	4	1		gene3336	NW_011934251.1	194643	199765	11	10		gene3304	NW_011934251.1	65774	69046	10	2									gene3312	NW_011934251.1	83625	86714	8	8
gene3522	NW_011934253.1	273672	277238	8	5		gene3337	NW_011934251.1	200697	203246	4	2		gene3308	NW_011934251.1	74177	75267	3	1									gene3314	NW_011934251.1	88070	89125	5	3
gene3523	NW_011934253.1	277594	278693	4	4		gene3338	NW_011934251.1	203891	205267	3	3		gene331	NW_011934127.1	189770	192532	5	2									gene3315	NW_011934251.1	89292	94053	15	1
gene3524	NW_011934253.1	279279	282814	9	4		gene3339	NW_011934251.1	205696	207443	4	2		gene3311	NW_011934251.1	77214	81501	12	3									gene3322	NW_011934251.1	150474	153480	9	3
gene3525	NW_011934253.1	283173	285640	4	2		gene334	NW_011934127.1	195941	199108	6	4		gene3312	NW_011934251.1	83625	86714	8	8									gene3324	NW_011934251.1	153797	154566	4	1
gene3527	NW_011934254.1	3355	5694	4	2		gene3340	NW_011934251.1	208019	214399	14	6		gene3315	NW_011934251.1	89292	94053	15	3									gene3325	NW_011934251.1	154790	156911	7	1
gene3528	NW_011934254.1	6116	13490	13	6		gene3342	NW_011934251.1	214356	215562	5	3		gene3322	NW_011934251.1	150474	153480	9	6									gene3327	NW_011934251.1	166143	169105	9	3
gene3529	NW_011934254.1	13765	17527	7	7		gene3345	NW_011934251.1	225622	231856	10	4		gene3324	NW_011934251.1	153797	154566	4	1									gene3328	NW_011934251.1	169558	172969	8	3
gene353	NW_011934128.1	22451	23482	4	1		gene3346	NW_011934251.1	233445	236219	9	7		gene3326	NW_011934251.1	163496	165012	6	1									gene333	NW_011934127.1	194429	195538	4	1
gene3531	NW_011934254.1	20032	20533	3	1		gene3347	NW_011934251.1	236450	240001	6	4		gene3327	NW_011934251.1	166143	169105	9	5									gene3331	NW_011934251.1	177898	181333	11	5
gene3532	NW_011934254.1	20878	21957	4	1		gene3348	NW_011934251.1	240362	244180	7	3		gene3328	NW_011934251.1	169558	172969	8	4									gene3332	NW_011934251.1	181533	183237	5	3
gene3536	NW_011934254.1	28201	29679	4	2		gene3349	NW_011934251.1	244878	246679	4	4		gene333	NW_011934127.1	194429	195538	4	2									gene3333	NW_011934251.1	183942	190820	14	6
gene3537	NW_011934254.1	30374	32999	7	1		gene335	NW_011934127.1	199734	204177	10	4		gene3331	NW_011934251.1	177898	181333	11	2									gene3335	NW_011934251.1	192917	194124	4	2
gene3538	NW_011934254.1	33538	35643	3	3		gene3350	NW_011934251.1	249015	250009	3	2		gene3332	NW_011934251.1	181533	183237	5	1									gene3336	NW_011934251.1	194643	199765	11	8
gene3539	NW_011934254.1	36235	39667	7	6		gene3351	NW_011934251.1	251233	254036	8	3		gene3333	NW_011934251.1	183942	190820	14	6									gene3337	NW_011934251.1	200697	203246	4	2
gene354	NW_011934128.1	24003	26132	5	2		gene3352	NW_011934251.1	254347	260758	11	8		gene3335	NW_011934251.1	192917	194124	4	3									gene3338	NW_011934251.1	203891	205267	3	3
gene3541	NW_011934254.1	42144	44985	7	2		gene3353	NW_011934251.1	262290	268888	18	7		gene3336	NW_011934251.1	194643	199765	11	11									gene3339	NW_011934251.1	205696	207443	4	2
gene3542	NW_011934254.1	45357	57055	34	9		gene3356	NW_011934251.1	273025	274902	4	3		gene3337	NW_011934251.1	200697	203246	4	2									gene334	NW_011934127.1	195941	199108	6	3
gene3547	NW_011934254.1	73497	74877	3	2		gene3359	NW_011934251.1	278742	279727	4	1		gene3338	NW_011934251.1	203891	205267	3	3									gene3340	NW_011934251.1	208019	214399	14	2
gene355	NW_011934128.1	26962	30408	7	5		gene3360	NW_011934251.1	280413	286656	10	4		gene3339	NW_011934251.1	205696	207443	4	3									gene3342	NW_011934251.1	214356	215562	5	3
gene3551	NW_011934254.1	82567	86631	7	2		gene3365	NW_011934251.1	295148	297541	5	3		gene334	NW_011934127.1	195941	199108	6	3									gene3345	NW_011934251.1	225622	231856	10	4
gene3552	NW_011934254.1	87159	89027	5	2		gene3366	NW_011934251.1	298061	298945	4	1		gene3340	NW_011934251.1	208019	214399	14	6									gene3346	NW_011934251.1	233445	236219	9	7
gene3555	NW_011934254.1	93646	94794	4	2		gene3367	NW_011934251.1	299145	303465	7	5		gene3342	NW_011934251.1	214356	215562	5	1									gene3347	NW_011934251.1	236450	240001	6	4
gene3556	NW_011934254.1	95160	98070	7	3		gene3368	NW_011934251.1	304046	312112	20	7		gene3345	NW_011934251.1	225622	231856	10	4									gene3348	NW_011934251.1	240362	244180	7	3
gene3558	NW_011934254.1	100017	101412	3	1		gene337	NW_011934127.1	206633	210600	12	4		gene3346	NW_011934251.1	233445	236219	9	6									gene3349	NW_011934251.1	244878	246679	4	2
gene3562	NW_011934254.1	107758	108770	3	2		gene3370	NW_011934251.1	312991	314497	4	1		gene3347	NW_011934251.1	236450	240001	6	3									gene335	NW_011934127.1	199734	204177	10	1
gene3564	NW_011934254.1	111214	112409	4	2		gene3373	NW_011934251.1	320453	322746	4	3		gene3348	NW_011934251.1	240362	244180	7	1									gene3350	NW_011934251.1	249015	250009	3	2
gene3571	NW_011934254.1	118774	119344	2	2		gene3374	NW_011934251.1	323177	324556	4	3		gene3349	NW_011934251.1	244878	246679	4	4									gene3351	NW_011934251.1	251233	254036	8	2
gene3572	NW_011934254.1	119944	122653	9	4		gene3375	NW_011934251.1	324975	328898	5	1		gene335	NW_011934127.1	199734	204177	10	5									gene3352	NW_011934251.1	254347	260758	11	8
gene3574	NW_011934254.1	123616	125935	8	1		gene3377	NW_011934251.1	331949	332358	3	2		gene3350	NW_011934251.1	249015	250009	3	2									gene3353	NW_011934251.1	262290	268888	18	8
gene3575	NW_011934254.1	126364	128920	6	4		gene3378	NW_011934251.1	332468	333439	4	3		gene3351	NW_011934251.1	251233	254036	8	2									gene3355	NW_011934251.1	270175	272225	7	1
gene3576	NW_011934254.1	129234	131379	6	4		gene338	NW_011934127.1	211210	214307	8	4		gene3352	NW_011934251.1	254347	260758	11	9									gene3356	NW_011934251.1	273025	274902	4	2
gene3577	NW_011934254.1	131771	132885	3	3		gene3381	NW_011934251.1	336207	337767	3	2		gene3353	NW_011934251.1	262290	268888	18	9									gene3360	NW_011934251.1	280413	286656	10	2
gene3578	NW_011934254.1	133481	135285	7	4		gene3385	NW_011934251.1	342844	348277	15	6		gene3355	NW_011934251.1	270175	272225	7	1									gene3365	NW_011934251.1	295148	297541	5	3
gene358	NW_011934128.1	34475	36205	5	1		gene3386	NW_011934251.1	348740	350905	8	3		gene3356	NW_011934251.1	273025	274902	4	2									gene3367	NW_011934251.1	299145	303465	7	1
gene3580	NW_011934254.1	137392	139597	3	2		gene3387	NW_011934251.1	351587	353528	5	3		gene3357	NW_011934251.1	275027	275641	3	2									gene3368	NW_011934251.1	304046	312112	20	9
gene3581	NW_011934254.1	140233	143776	5	1		gene3389	NW_011934251.1	355662	358146	8	2		gene3360	NW_011934251.1	280413	286656	10	2									gene337	NW_011934127.1	206633	210600	12	4
gene3583	NW_011934254.1	147994	149524	5	3		gene339	NW_011934127.1	214430	216654	8	2		gene3365	NW_011934251.1	295148	297541	5	3									gene3370	NW_011934251.1	312991	314497	4	1
gene3584	NW_011934254.1	150120	152013	4	1		gene3391	NW_011934251.1	359576	363312	6	3		gene3367	NW_011934251.1	299145	303465	7	3									gene3372	NW_011934251.1	318086	320348	9	3
gene3585	NW_011934254.1	152918	158184	11	7		gene3394	NW_011934252.1	6174	14465	13	10		gene3368	NW_011934251.1	304046	312112	20	9									gene3373	NW_011934251.1	320453	322746	4	2
gene3588	NW_011934254.1	164862	166313	4	2		gene3398	NW_011934252.1	18748	19507	4	2		gene337	NW_011934127.1	206633	210600	12	3									gene3374	NW_011934251.1	323177	324556	4	2
gene3589	NW_011934254.1	166761	171960	4	2		gene3399	NW_011934252.1	21069	29036	11	10		gene3370	NW_011934251.1	312991	314497	4	2									gene3376	NW_011934251.1	329557	331694	4	2
gene3590	NW_011934254.1	172530	179574	16	8		gene34	NW_011934118.1	86129	87178	5	4		gene3372	NW_011934251.1	318086	320348	9	1									gene3377	NW_011934251.1	331949	332358	3	2
gene3592	NW_011934254.1	185040	186734	4	4		gene340	NW_011934127.1	217461	218940	5	2		gene3373	NW_011934251.1	320453	322746	4	1									gene3378	NW_011934251.1	332468	333439	4	1
gene3593	NW_011934254.1	187212	189601	5	2		gene3401	NW_011934252.1	31850	34788	6	3		gene3374	NW_011934251.1	323177	324556	4	2									gene338	NW_011934127.1	211210	214307	8	4
gene3595	NW_011934254.1	189937	192253	4	4		gene3402	NW_011934252.1	35700	37150	4	1		gene3375	NW_011934251.1	324975	328898	5	1									gene3381	NW_011934251.1	336207	337767	3	2
gene3596	NW_011934254.1	192713	194399	4	4		gene3403	NW_011934252.1	38115	41020	7	6		gene3376	NW_011934251.1	329557	331694	4	2									gene3384	NW_011934251.1	340741	342508	6	2
gene3597	NW_011934254.1	194674	197259	4	3		gene3404	NW_011934252.1	42104	44791	6	2		gene3377	NW_011934251.1	331949	332358	3	2									gene3385	NW_011934251.1	342844	348277	15	5
gene3598	NW_011934254.1	197627	199664	4	3		gene3406	NW_011934252.1	47050	48982	5	1		gene3378	NW_011934251.1	332468	333439	4	2									gene3386	NW_011934251.1	348740	350905	8	1
gene36	NW_011934118.1	89466	94095	14	14		gene3408	NW_011934252.1	49907	51810	4	2		gene338	NW_011934127.1	211210	214307	8	2									gene3387	NW_011934251.1	351587	353528	5	1
gene3601	NW_011934254.1	201478	215826	28	2		gene3409	NW_011934252.1	52221	53844	3	1		gene3381	NW_011934251.1	336207	337767	3	2									gene3389	NW_011934251.1	355662	358146	8	2
gene3605	NW_011934254.1	228504	243026	13	8		gene341	NW_011934127.1	219609	221402	4	1		gene3385	NW_011934251.1	342844	348277	15	3									gene339	NW_011934127.1	214430	216654	8	2
gene3606	NW_011934254.1	238937	242131	8	4		gene3410	NW_011934252.1	55297	57031	4	1		gene3386	NW_011934251.1	348740	350905	8	2									gene3390	NW_011934251.1	358447	359085	4	1
gene3607	NW_011934254.1	243277	246920	10	3		gene3411	NW_011934252.1	68864	69310	2	2		gene3387	NW_011934251.1	351587	353528	5	1									gene3391	NW_011934251.1	359576	363312	6	4
gene3608	NW_011934254.1	247388	249770	7	1		gene3413	NW_011934252.1	72403	76270	6	1		gene3389	NW_011934251.1	355662	358146	8	1									gene3394	NW_011934252.1	6174	14465	13	10
gene3609	NW_011934254.1	250785	251868	3	1		gene3414	NW_011934252.1	77294	78660	5	3		gene339	NW_011934127.1	214430	216654	8	2									gene3399	NW_011934252.1	21069	29036	11	6
gene361	NW_011934129.1	8305	9404	3	3		gene3415	NW_011934252.1	79701	81934	6	2		gene3391	NW_011934251.1	359576	363312	6	4									gene34	NW_011934118.1	86129	87178	5	3
gene3610	NW_011934254.1	254825	261656	21	3		gene3418	NW_011934252.1	85890	89441	9	8		gene3394	NW_011934252.1	6174	14465	13	11									gene3403	NW_011934252.1	38115	41020	7	7
gene3611	NW_011934254.1	261983	263457	3	1		gene3419	NW_011934252.1	89878	91685	5	3		gene3396	NW_011934252.1	17361	18210	4	1									gene3404	NW_011934252.1	42104	44791	6	6
gene3612	NW_011934254.1	263759	265440	4	2		gene342	NW_011934127.1	221593	225663	10	10		gene3399	NW_011934252.1	21069	29036	11	9									gene3406	NW_011934252.1	47050	48982	5	3
gene3614	NW_011934254.1	267873	270620	6	2		gene3420	NW_011934252.1	92061	94615	8	2		gene34	NW_011934118.1	86129	87178	5	4									gene3408	NW_011934252.1	49907	51810	4	1
gene3615	NW_011934254.1	270876	277218	8	5		gene3421	NW_011934252.1	95104	95728	2	2		gene340	NW_011934127.1	217461	218940	5	2									gene3409	NW_011934252.1	52221	53844	3	1
gene3616	NW_011934254.1	277717	278581	3	2		gene3422	NW_011934252.1	95930	101252	11	3		gene3401	NW_011934252.1	31850	34788	6	1									gene341	NW_011934127.1	219609	221402	4	2
gene3617	NW_011934254.1	279062	281068	5	2		gene3423	NW_011934252.1	101796	104067	4	3		gene3403	NW_011934252.1	38115	41020	7	6									gene3411	NW_011934252.1	68864	69310	2	2
gene3619	NW_011934254.1	285890	287139	3	2		gene3424	NW_011934252.1	104388	105110	2	2		gene3404	NW_011934252.1	42104	44791	6	3									gene3412	NW_011934252.1	71140	72051	5	1
gene362	NW_011934129.1	9644	10630	3	2		gene3425	NW_011934252.1	105846	107540	5	2		gene3405	NW_011934252.1	45231	45946	4	3									gene3413	NW_011934252.1	72403	76270	6	1
gene3621	NW_011934254.1	289245	291340	4	2		gene3426	NW_011934252.1	108405	110559	6	3		gene3406	NW_011934252.1	47050	48982	5	1									gene3414	NW_011934252.1	77294	78660	5	3
gene3622	NW_011934254.1	292623	294486	7	1		gene3428	NW_011934252.1	111238	112527	3	3		gene3408	NW_011934252.1	49907	51810	4	2									gene3415	NW_011934252.1	79701	81934	6	5
gene3626	NW_011934254.1	302005	305464	8	3		gene3429	NW_011934252.1	113192	115501	4	3		gene341	NW_011934127.1	219609	221402	4	3									gene3418	NW_011934252.1	85890	89441	9	4
gene3628	NW_011934254.1	305875	310107	10	7		gene343	NW_011934127.1	226098	231061	6	3		gene3410	NW_011934252.1	55297	57031	4	1									gene3419	NW_011934252.1	89878	91685	5	4
gene3629	NW_011934254.1	310785	312273	7	4		gene3430	NW_011934252.1	115949	118062	5	2		gene3411	NW_011934252.1	68864	69310	2	2									gene342	NW_011934127.1	221593	225663	10	9
gene3630	NW_011934254.1	312583	314224	4	2		gene3433	NW_011934252.1	123298	130118	9	7		gene3412	NW_011934252.1	71140	72051	5	1									gene3420	NW_011934252.1	92061	94615	8	4
gene3631	NW_011934254.1	316387	321038	12	10		gene3437	NW_011934253.1	2913	4576	3	2		gene3413	NW_011934252.1	72403	76270	6	2									gene3421	NW_011934252.1	95104	95728	2	2
gene3632	NW_011934254.1	321617	325803	11	4		gene3438	NW_011934253.1	5011	7665	5	2		gene3414	NW_011934252.1	77294	78660	5	3									gene3423	NW_011934252.1	101796	104067	4	3
gene3633	NW_011934254.1	327683	330558	6	3		gene3439	NW_011934253.1	10060	12014	6	1		gene3415	NW_011934252.1	79701	81934	6	4									gene3424	NW_011934252.1	104388	105110	2	2
gene3634	NW_011934254.1	331886	332623	3	2		gene344	NW_011934127.1	231597	232661	3	3		gene3418	NW_011934252.1	85890	89441	9	5									gene3425	NW_011934252.1	105846	107540	5	2
gene3637	NW_011934258.1	2441	3839	4	1		gene3440	NW_011934253.1	13449	15057	5	2		gene3419	NW_011934252.1	89878	91685	5	4									gene3426	NW_011934252.1	108405	110559	6	4
gene3638	NW_011934258.1	4931	6314	3	2		gene3442	NW_011934253.1	20722	25194	10	4		gene342	NW_011934127.1	221593	225663	10	10									gene3428	NW_011934252.1	111238	112527	3	2
gene3639	NW_011934258.1	6715	10011	4	2		gene3443	NW_011934253.1	26221	35819	26	3		gene3420	NW_011934252.1	92061	94615	8	2									gene3429	NW_011934252.1	113192	115501	4	4
gene364	NW_011934129.1	12360	20212	21	5		gene3444	NW_011934253.1	36375	46361	27	5		gene3421	NW_011934252.1	95104	95728	2	2									gene343	NW_011934127.1	226098	231061	6	3
gene3640	NW_011934258.1	10235	11996	6	2		gene3446	NW_011934253.1	47721	50693	9	3		gene3422	NW_011934252.1	95930	101252	11	6									gene3430	NW_011934252.1	115949	118062	5	1
gene3642	NW_011934258.1	16749	20042	5	2		gene3447	NW_011934253.1	51086	52168	3	2		gene3423	NW_011934252.1	101796	104067	4	3									gene3432	NW_011934252.1	120630	122832	6	3
gene3644	NW_011934258.1	21576	25720	8	4		gene3450	NW_011934253.1	54378	55187	2	2		gene3424	NW_011934252.1	104388	105110	2	2									gene3433	NW_011934252.1	123298	130118	9	6
gene3645	NW_011934258.1	28135	29404	3	3		gene3451	NW_011934253.1	55730	57185	3	2		gene3425	NW_011934252.1	105846	107540	5	2									gene3437	NW_011934253.1	2913	4576	3	2
gene3646	NW_011934258.1	29709	32517	5	5		gene3452	NW_011934253.1	57882	59293	5	4		gene3426	NW_011934252.1	108405	110559	6	3									gene3438	NW_011934253.1	5011	7665	5	2
gene3647	NW_011934258.1	32870	35781	7	2		gene3453	NW_011934253.1	59520	62588	9	1		gene3428	NW_011934252.1	111238	112527	3	2									gene3439	NW_011934253.1	10060	12014	6	3
gene3648	NW_011934258.1	36175	39944	9	2		gene3457	NW_011934253.1	68122	70452	6	6		gene3429	NW_011934252.1	113192	115501	4	4									gene344	NW_011934127.1	231597	232661	3	3
gene365	NW_011934129.1	20789	24146	5	1		gene3459	NW_011934253.1	72535	74911	4	3		gene343	NW_011934127.1	226098	231061	6	4									gene3440	NW_011934253.1	13449	15057	5	2
gene3650	NW_011934258.1	42646	47781	11	5		gene3460	NW_011934253.1	75336	79253	10	3		gene3430	NW_011934252.1	115949	118062	5	4									gene3442	NW_011934253.1	20722	25194	10	5
gene3651	NW_011934258.1	49895	52997	6	6		gene3461	NW_011934253.1	81095	81783	3	2		gene3433	NW_011934252.1	123298	130118	9	9									gene3443	NW_011934253.1	26221	35819	26	1
gene3652	NW_011934258.1	53718	58784	8	2		gene3462	NW_011934253.1	82202	84288	4	3		gene3438	NW_011934253.1	5011	7665	5	3									gene3444	NW_011934253.1	36375	46361	27	7
gene3653	NW_011934258.1	59253	61100	7	6		gene3463	NW_011934253.1	84732	87177	6	1		gene3439	NW_011934253.1	10060	12014	6	2									gene3446	NW_011934253.1	47721	50693	9	2
gene3654	NW_011934258.1	61615	62633	5	3		gene3465	NW_011934253.1	87689	89833	4	3		gene344	NW_011934127.1	231597	232661	3	3									gene3447	NW_011934253.1	51086	52168	3	2
gene3655	NW_011934258.1	63048	64085	4	3		gene3466	NW_011934253.1	90528	91597	4	2		gene3440	NW_011934253.1	13449	15057	5	2									gene3449	NW_011934253.1	53169	54162	4	2
gene3658	NW_011934258.1	66054	68317	6	4		gene3467	NW_011934253.1	91768	93277	3	1		gene3442	NW_011934253.1	20722	25194	10	3									gene3450	NW_011934253.1	54378	55187	2	2
gene366	NW_011934129.1	24530	26336	5	2		gene3468	NW_011934253.1	93722	97643	8	7		gene3443	NW_011934253.1	26221	35819	26	1									gene3451	NW_011934253.1	55730	57185	3	1
gene3660	NW_011934258.1	69621	72462	8	2		gene3472	NW_011934253.1	102923	104543	3	2		gene3444	NW_011934253.1	36375	46361	27	5									gene3452	NW_011934253.1	57882	59293	5	4
gene3661	NW_011934258.1	74643	78804	8	6		gene3473	NW_011934253.1	105386	108374	6	4		gene3446	NW_011934253.1	47721	50693	9	1									gene3453	NW_011934253.1	59520	62588	9	2
gene3662	NW_011934258.1	79166	90619	23	19		gene3474	NW_011934253.1	108732	112996	5	5		gene3447	NW_011934253.1	51086	52168	3	2									gene3457	NW_011934253.1	68122	70452	6	5
gene3663	NW_011934258.1	91212	94621	6	3		gene3475	NW_011934253.1	114616	118497	8	5		gene3450	NW_011934253.1	54378	55187	2	2									gene3458	NW_011934253.1	71106	72156	4	1
gene3664	NW_011934258.1	95042	96580	5	4		gene3476	NW_011934253.1	118777	119940	2	2		gene3452	NW_011934253.1	57882	59293	5	3									gene3459	NW_011934253.1	72535	74911	4	4
gene3666	NW_011934258.1	97917	99949	3	3		gene3477	NW_011934253.1	120281	122493	7	3		gene3453	NW_011934253.1	59520	62588	9	3									gene346	NW_011934127.1	234639	235397	3	1
gene3668	NW_011934258.1	105433	106342	4	1		gene3478	NW_011934253.1	122814	124172	4	4		gene3457	NW_011934253.1	68122	70452	6	4									gene3460	NW_011934253.1	75336	79253	10	5
gene3669	NW_011934258.1	107134	109071	6	5		gene3480	NW_011934253.1	128073	132418	8	2		gene3458	NW_011934253.1	71106	72156	4	1									gene3461	NW_011934253.1	81095	81783	3	1
gene367	NW_011934129.1	27590	31013	9	3		gene3483	NW_011934253.1	135590	137362	4	2		gene3459	NW_011934253.1	72535	74911	4	3									gene3462	NW_011934253.1	82202	84288	4	2
gene3671	NW_011934258.1	111747	112840	3	1		gene3486	NW_011934253.1	139859	141435	6	4		gene3460	NW_011934253.1	75336	79253	10	5									gene3463	NW_011934253.1	84732	87177	6	1
gene3673	NW_011934258.1	114483	116025	2	2		gene3487	NW_011934253.1	141728	142940	5	4		gene3461	NW_011934253.1	81095	81783	3	3									gene3465	NW_011934253.1	87689	89833	4	2
gene3674	NW_011934258.1	116527	117637	3	1		gene3488	NW_011934253.1	143981	148607	12	2		gene3462	NW_011934253.1	82202	84288	4	3									gene3468	NW_011934253.1	93722	97643	8	7
gene3675	NW_011934258.1	117997	119537	3	2		gene3489	NW_011934253.1	149534	151480	6	3		gene3465	NW_011934253.1	87689	89833	4	2									gene347	NW_011934127.1	238168	239770	5	1
gene3676	NW_011934258.1	120085	123552	6	2		gene349	NW_011934128.1	6705	10079	7	3		gene3466	NW_011934253.1	90528	91597	4	2									gene3470	NW_011934253.1	99552	100700	3	2
gene3679	NW_011934258.1	129790	130995	3	2		gene3491	NW_011934253.1	153398	154553	3	1		gene3468	NW_011934253.1	93722	97643	8	7									gene3471	NW_011934253.1	101671	102034	2	2
gene368	NW_011934129.1	31468	33359	6	1		gene3493	NW_011934253.1	158348	161064	7	1		gene347	NW_011934127.1	238168	239770	5	2									gene3472	NW_011934253.1	102923	104543	3	3
gene3680	NW_011934258.1	131788	135094	7	1		gene3495	NW_011934253.1	165539	167501	4	3		gene3470	NW_011934253.1	99552	100700	3	2									gene3473	NW_011934253.1	105386	108374	6	2
gene3681	NW_011934258.1	135459	137364	4	1		gene3496	NW_011934253.1	168665	170519	3	1		gene3472	NW_011934253.1	102923	104543	3	2									gene3474	NW_011934253.1	108732	112996	5	5
gene3683	NW_011934258.1	137845	142648	10	10		gene3497	NW_011934253.1	170983	175139	9	3		gene3473	NW_011934253.1	105386	108374	6	3									gene3475	NW_011934253.1	114616	118497	8	3
gene3687	NW_011934258.1	145641	148656	5	1		gene3498	NW_011934253.1	176965	192031	8	7		gene3474	NW_011934253.1	108732	112996	5	5									gene3476	NW_011934253.1	118777	119940	2	2
gene3689	NW_011934258.1	152589	162478	22	19		gene3499	NW_011934253.1	193934	195658	5	4		gene3475	NW_011934253.1	114616	118497	8	5									gene3477	NW_011934253.1	120281	122493	7	3
gene3693	NW_011934258.1	170049	174222	13	3		gene35	NW_011934118.1	87581	89088	5	1		gene3476	NW_011934253.1	118777	119940	2	2									gene3478	NW_011934253.1	122814	124172	4	2
gene3697	NW_011934258.1	183344	184550	3	1		gene350	NW_011934128.1	10491	12429	3	2		gene3477	NW_011934253.1	120281	122493	7	3									gene3483	NW_011934253.1	135590	137362	4	4
gene3699	NW_011934258.1	185409	187173	7	7		gene3503	NW_011934253.1	200568	205631	7	3		gene3478	NW_011934253.1	122814	124172	4	3									gene3485	NW_011934253.1	137856	138975	3	1
gene37	NW_011934118.1	103500	109435	12	11		gene3504	NW_011934253.1	208418	211673	8	2		gene3480	NW_011934253.1	128073	132418	8	6									gene3486	NW_011934253.1	139859	141435	6	3
gene370	NW_011934129.1	33551	34589	4	1		gene3505	NW_011934253.1	212073	215422	8	4		gene3483	NW_011934253.1	135590	137362	4	2									gene3487	NW_011934253.1	141728	142940	5	5
gene3700	NW_011934258.1	188101	189885	7	1		gene3508	NW_011934253.1	218038	220416	6	4		gene3486	NW_011934253.1	139859	141435	6	4									gene3488	NW_011934253.1	143981	148607	12	4
gene3701	NW_011934258.1	190490	202970	23	12		gene3509	NW_011934253.1	220659	221493	4	2		gene3487	NW_011934253.1	141728	142940	5	4									gene349	NW_011934128.1	6705	10079	7	3
gene3704	NW_011934258.1	210542	211142	3	1		gene351	NW_011934128.1	12695	15776	9	6		gene3488	NW_011934253.1	143981	148607	12	1									gene3491	NW_011934253.1	153398	154553	3	1
gene3707	NW_011934258.1	217163	217972	2	2		gene3511	NW_011934253.1	225104	228318	6	4		gene349	NW_011934128.1	6705	10079	7	3									gene3492	NW_011934253.1	156134	157241	2	2
gene3709	NW_011934258.1	218459	219771	3	2		gene3513	NW_011934253.1	238358	239118	4	2		gene3491	NW_011934253.1	153398	154553	3	1									gene3493	NW_011934253.1	158348	161064	7	1
gene371	NW_011934129.1	35074	36637	4	3		gene3515	NW_011934253.1	248229	253039	10	6		gene3493	NW_011934253.1	158348	161064	7	2									gene3495	NW_011934253.1	165539	167501	4	3
gene3710	NW_011934258.1	219897	223889	12	3		gene3517	NW_011934253.1	257027	260714	8	3		gene3495	NW_011934253.1	165539	167501	4	2									gene3497	NW_011934253.1	170983	175139	9	8
gene3711	NW_011934258.1	224362	228097	6	3		gene3519	NW_011934253.1	264234	265886	3	2		gene3496	NW_011934253.1	168665	170519	3	2									gene3498	NW_011934253.1	176965	192031	8	8
gene3712	NW_011934258.1	229386	230318	5	3		gene352	NW_011934128.1	18122	21713	9	1		gene3497	NW_011934253.1	170983	175139	9	4									gene3499	NW_011934253.1	193934	195658	5	4
gene3714	NW_011934258.1	232352	234413	3	3		gene3520	NW_011934253.1	266779	271466	4	3		gene3498	NW_011934253.1	176965	192031	8	2									gene35	NW_011934118.1	87581	89088	5	1
gene3715	NW_011934258.1	234741	236508	5	2		gene3522	NW_011934253.1	273672	277238	8	6		gene3499	NW_011934253.1	193934	195658	5	4									gene350	NW_011934128.1	10491	12429	3	2
gene3716	NW_011934258.1	236768	238588	4	1		gene3523	NW_011934253.1	277594	278693	4	4		gene350	NW_011934128.1	10491	12429	3	2									gene3503	NW_011934253.1	200568	205631	7	3
gene3718	NW_011934258.1	244932	246606	4	3		gene3524	NW_011934253.1	279279	282814	9	4		gene3503	NW_011934253.1	200568	205631	7	2									gene3505	NW_011934253.1	212073	215422	8	7
gene3721	NW_011934258.1	253375	254013	3	2		gene3525	NW_011934253.1	283173	285640	4	2		gene3504	NW_011934253.1	208418	211673	8	1									gene3508	NW_011934253.1	218038	220416	6	4
gene3722	NW_011934258.1	254566	257521	10	3		gene3527	NW_011934254.1	3355	5694	4	2		gene3505	NW_011934253.1	212073	215422	8	6									gene3509	NW_011934253.1	220659	221493	4	3
gene3723	NW_011934258.1	257859	260640	6	2		gene3528	NW_011934254.1	6116	13490	13	7		gene3508	NW_011934253.1	218038	220416	6	4									gene351	NW_011934128.1	12695	15776	9	4
gene3725	NW_011934258.1	263219	270140	15	7		gene3529	NW_011934254.1	13765	17527	7	7		gene3509	NW_011934253.1	220659	221493	4	2									gene3511	NW_011934253.1	225104	228318	6	4
gene3727	NW_011934258.1	270786	271901	5	1		gene3531	NW_011934254.1	20032	20533	3	3		gene351	NW_011934128.1	12695	15776	9	8									gene3513	NW_011934253.1	238358	239118	4	4
gene373	NW_011934129.1	41075	46514	16	2		gene3532	NW_011934254.1	20878	21957	4	2		gene3511	NW_011934253.1	225104	228318	6	4									gene3515	NW_011934253.1	248229	253039	10	7
gene3730	NW_011934258.1	273875	276730	6	4		gene3533	NW_011934254.1	22225	23789	4	1		gene3513	NW_011934253.1	238358	239118	4	1									gene3516	NW_011934253.1	253115	256733	8	2
gene3731	NW_011934258.1	277000	282226	13	6		gene3536	NW_011934254.1	28201	29679	4	2		gene3514	NW_011934253.1	239396	241173	6	2									gene3517	NW_011934253.1	257027	260714	8	2
gene3735	NW_011934258.1	290718	294966	11	2		gene3537	NW_011934254.1	30374	32999	7	1		gene3515	NW_011934253.1	248229	253039	10	5									gene3519	NW_011934253.1	264234	265886	3	1
gene3736	NW_011934258.1	295563	297295	3	1		gene3538	NW_011934254.1	33538	35643	3	3		gene3516	NW_011934253.1	253115	256733	8	3									gene3520	NW_011934253.1	266779	271466	4	1
gene3737	NW_011934258.1	298543	299921	4	3		gene3539	NW_011934254.1	36235	39667	7	5		gene3519	NW_011934253.1	264234	265886	3	1									gene3522	NW_011934253.1	273672	277238	8	3
gene3741	NW_011934258.1	303434	304572	4	3		gene354	NW_011934128.1	24003	26132	5	2		gene3520	NW_011934253.1	266779	271466	4	2									gene3523	NW_011934253.1	277594	278693	4	4
gene3742	NW_011934258.1	310111	310856	3	2		gene3541	NW_011934254.1	42144	44985	7	3		gene3522	NW_011934253.1	273672	277238	8	4									gene3524	NW_011934253.1	279279	282814	9	5
gene3743	NW_011934258.1	311150	313986	7	3		gene3542	NW_011934254.1	45357	57055	34	6		gene3523	NW_011934253.1	277594	278693	4	4									gene3525	NW_011934253.1	283173	285640	4	2
gene3744	NW_011934258.1	314502	319547	9	4		gene3544	NW_011934254.1	59803	61626	5	1		gene3524	NW_011934253.1	279279	282814	9	6									gene3527	NW_011934254.1	3355	5694	4	2
gene3746	NW_011934258.1	321924	322939	3	2		gene3546	NW_011934254.1	61956	72249	2	2		gene3525	NW_011934253.1	283173	285640	4	2									gene3528	NW_011934254.1	6116	13490	13	6
gene3747	NW_011934258.1	323290	324502	3	2		gene3547	NW_011934254.1	73497	74877	3	2		gene3527	NW_011934254.1	3355	5694	4	1									gene3529	NW_011934254.1	13765	17527	7	7
gene3748	NW_011934258.1	327367	332350	12	2		gene355	NW_011934128.1	26962	30408	7	2		gene3528	NW_011934254.1	6116	13490	13	5									gene3531	NW_011934254.1	20032	20533	3	3
gene3749	NW_011934258.1	332902	339508	17	5		gene3551	NW_011934254.1	82567	86631	7	2		gene3529	NW_011934254.1	13765	17527	7	3									gene3532	NW_011934254.1	20878	21957	4	1
gene3751	NW_011934258.1	348227	349819	5	3		gene3552	NW_011934254.1	87159	89027	5	2		gene353	NW_011934128.1	22451	23482	4	1									gene3533	NW_011934254.1	22225	23789	4	1
gene3752	NW_011934258.1	350384	352732	7	2		gene3553	NW_011934254.1	90523	91970	5	2		gene3531	NW_011934254.1	20032	20533	3	3									gene3536	NW_011934254.1	28201	29679	4	2
gene3755	NW_011934258.1	359254	361859	6	4		gene3555	NW_011934254.1	93646	94794	4	1		gene3532	NW_011934254.1	20878	21957	4	2									gene3537	NW_011934254.1	30374	32999	7	2
gene3756	NW_011934258.1	362270	364820	6	3		gene3556	NW_011934254.1	95160	98070	7	5		gene3536	NW_011934254.1	28201	29679	4	2									gene3538	NW_011934254.1	33538	35643	3	3
gene3757	NW_011934258.1	365588	371174	13	7		gene3558	NW_011934254.1	100017	101412	3	2		gene3537	NW_011934254.1	30374	32999	7	1									gene3539	NW_011934254.1	36235	39667	7	4
gene3759	NW_011934258.1	371931	380325	21	5		gene3559	NW_011934254.1	102504	103988	3	2		gene3538	NW_011934254.1	33538	35643	3	2									gene354	NW_011934128.1	24003	26132	5	2
gene3760	NW_011934258.1	380644	382560	8	4		gene356	NW_011934128.1	30854	31435	2	2		gene3539	NW_011934254.1	36235	39667	7	4									gene3541	NW_011934254.1	42144	44985	7	3
gene3762	NW_011934258.1	385994	386752	3	1		gene3560	NW_011934254.1	104110	106171	5	2		gene354	NW_011934128.1	24003	26132	5	2									gene3542	NW_011934254.1	45357	57055	34	6
gene3763	NW_011934258.1	387310	390055	7	6		gene3562	NW_011934254.1	107758	108770	3	2		gene3542	NW_011934254.1	45357	57055	34	8									gene3547	NW_011934254.1	73497	74877	3	2
gene3765	NW_011934258.1	390603	394158	8	1		gene3564	NW_011934254.1	111214	112409	4	1		gene3543	NW_011934254.1	57601	59427	6	2									gene355	NW_011934128.1	26962	30408	7	7
gene3766	NW_011934258.1	395102	397648	7	2		gene3568	NW_011934254.1	114292	115190	4	1		gene3546	NW_011934254.1	61956	72249	2	2									gene3551	NW_011934254.1	82567	86631	7	2
gene3767	NW_011934258.1	398885	402376	4	2		gene3570	NW_011934254.1	116945	118011	5	2		gene3547	NW_011934254.1	73497	74877	3	1									gene3552	NW_011934254.1	87159	89027	5	2
gene377	NW_011934129.1	53610	56609	6	4		gene3571	NW_011934254.1	118774	119344	2	2		gene355	NW_011934128.1	26962	30408	7	5									gene3553	NW_011934254.1	90523	91970	5	2
gene3771	NW_011934258.1	406372	407056	4	1		gene3572	NW_011934254.1	119944	122653	9	2		gene3551	NW_011934254.1	82567	86631	7	3									gene3555	NW_011934254.1	93646	94794	4	1
gene3774	NW_011934258.1	411883	415631	7	1		gene3574	NW_011934254.1	123616	125935	8	4		gene3552	NW_011934254.1	87159	89027	5	2									gene3556	NW_011934254.1	95160	98070	7	5
gene3775	NW_011934258.1	416859	420455	5	2		gene3575	NW_011934254.1	126364	128920	6	4		gene3553	NW_011934254.1	90523	91970	5	3									gene3557	NW_011934254.1	98237	99778	5	2
gene3777	NW_011934258.1	423417	424977	4	3		gene3576	NW_011934254.1	129234	131379	6	3		gene3555	NW_011934254.1	93646	94794	4	1									gene3558	NW_011934254.1	100017	101412	3	2
gene3778	NW_011934258.1	425255	430977	13	4		gene3577	NW_011934254.1	131771	132885	3	3		gene3556	NW_011934254.1	95160	98070	7	7									gene3560	NW_011934254.1	104110	106171	5	3
gene378	NW_011934129.1	57070	58467	4	3		gene3578	NW_011934254.1	133481	135285	7	1		gene3558	NW_011934254.1	100017	101412	3	2									gene3564	NW_011934254.1	111214	112409	4	2
gene3784	NW_011934258.1	438759	439586	3	2		gene358	NW_011934128.1	34475	36205	5	1		gene356	NW_011934128.1	30854	31435	2	2									gene3569	NW_011934254.1	115623	116429	3	1
gene3785	NW_011934258.1	439895	440849	3	2		gene3580	NW_011934254.1	137392	139597	3	3		gene3560	NW_011934254.1	104110	106171	5	4									gene3571	NW_011934254.1	118774	119344	2	2
gene3787	NW_011934258.1	441122	443410	7	1		gene3581	NW_011934254.1	140233	143776	5	3		gene3568	NW_011934254.1	114292	115190	4	1									gene3572	NW_011934254.1	119944	122653	9	2
gene3789	NW_011934258.1	447917	451990	9	7		gene3582	NW_011934254.1	144131	147644	11	1		gene3570	NW_011934254.1	116945	118011	5	2									gene3574	NW_011934254.1	123616	125935	8	2
gene379	NW_011934129.1	59265	60466	3	2		gene3583	NW_011934254.1	147994	149524	5	4		gene3571	NW_011934254.1	118774	119344	2	2									gene3575	NW_011934254.1	126364	128920	6	6
gene3790	NW_011934258.1	452316	458666	21	4		gene3584	NW_011934254.1	150120	152013	4	1		gene3572	NW_011934254.1	119944	122653	9	2									gene3576	NW_011934254.1	129234	131379	6	4
gene3792	NW_011934258.1	466421	469229	3	3		gene3585	NW_011934254.1	152918	158184	11	7		gene3574	NW_011934254.1	123616	125935	8	4									gene3577	NW_011934254.1	131771	132885	3	3
gene3794	NW_011934258.1	472149	474919	4	4		gene3588	NW_011934254.1	164862	166313	4	1		gene3575	NW_011934254.1	126364	128920	6	4									gene3578	NW_011934254.1	133481	135285	7	2
gene3795	NW_011934258.1	475184	480912	15	5		gene3589	NW_011934254.1	166761	171960	4	2		gene3576	NW_011934254.1	129234	131379	6	2									gene358	NW_011934128.1	34475	36205	5	2
gene3796	NW_011934258.1	481315	483382	7	1		gene3590	NW_011934254.1	172530	179574	16	10		gene3577	NW_011934254.1	131771	132885	3	3									gene3580	NW_011934254.1	137392	139597	3	3
gene3799	NW_011934258.1	489080	493074	10	2		gene3592	NW_011934254.1	185040	186734	4	3		gene3578	NW_011934254.1	133481	135285	7	2									gene3581	NW_011934254.1	140233	143776	5	3
gene380	NW_011934129.1	60939	64332	8	1		gene3593	NW_011934254.1	187212	189601	5	1		gene3580	NW_011934254.1	137392	139597	3	3									gene3582	NW_011934254.1	144131	147644	11	1
gene3804	NW_011934258.1	494725	497477	8	6		gene3595	NW_011934254.1	189937	192253	4	4		gene3581	NW_011934254.1	140233	143776	5	3									gene3583	NW_011934254.1	147994	149524	5	3
gene3805	NW_011934258.1	498159	500767	7	3		gene3596	NW_011934254.1	192713	194399	4	3		gene3582	NW_011934254.1	144131	147644	11	2									gene3584	NW_011934254.1	150120	152013	4	2
gene381	NW_011934129.1	65832	68841	5	4		gene3597	NW_011934254.1	194674	197259	4	2		gene3583	NW_011934254.1	147994	149524	5	3									gene3585	NW_011934254.1	152918	158184	11	7
gene3810	NW_011934258.1	514448	516434	3	2		gene3598	NW_011934254.1	197627	199664	4	3		gene3584	NW_011934254.1	150120	152013	4	2									gene3588	NW_011934254.1	164862	166313	4	2
gene3812	NW_011934258.1	519362	521362	5	5		gene36	NW_011934118.1	89466	94095	14	14		gene3585	NW_011934254.1	152918	158184	11	9									gene3589	NW_011934254.1	166761	171960	4	3
gene3814	NW_011934258.1	527257	528634	5	2		gene3605	NW_011934254.1	228504	243026	13	5		gene3587	NW_011934254.1	159604	164547	15	2									gene3590	NW_011934254.1	172530	179574	16	9
gene3815	NW_011934258.1	529220	532175	8	1		gene3606	NW_011934254.1	238937	242131	8	3		gene3588	NW_011934254.1	164862	166313	4	2									gene3592	NW_011934254.1	185040	186734	4	3
gene3817	NW_011934258.1	534186	539208	10	1		gene3607	NW_011934254.1	243277	246920	10	6		gene3589	NW_011934254.1	166761	171960	4	2									gene3593	NW_011934254.1	187212	189601	5	3
gene3820	NW_011934258.1	543971	544688	2	2		gene3608	NW_011934254.1	247388	249770	7	2		gene3590	NW_011934254.1	172530	179574	16	7									gene3595	NW_011934254.1	189937	192253	4	4
gene3824	NW_011934258.1	555712	558267	7	3		gene3609	NW_011934254.1	250785	251868	3	1		gene3592	NW_011934254.1	185040	186734	4	2									gene3596	NW_011934254.1	192713	194399	4	4
gene3826	NW_011934258.1	561144	570094	16	16		gene361	NW_011934129.1	8305	9404	3	3		gene3595	NW_011934254.1	189937	192253	4	4									gene3597	NW_011934254.1	194674	197259	4	2
gene3828	NW_011934258.1	571498	572617	3	1		gene3610	NW_011934254.1	254825	261656	21	4		gene3596	NW_011934254.1	192713	194399	4	4									gene3598	NW_011934254.1	197627	199664	4	3
gene383	NW_011934129.1	72554	73912	3	2		gene3612	NW_011934254.1	263759	265440	4	2		gene3597	NW_011934254.1	194674	197259	4	4									gene36	NW_011934118.1	89466	94095	14	7
gene3830	NW_011934258.1	577960	581763	8	1		gene3614	NW_011934254.1	267873	270620	6	1		gene3598	NW_011934254.1	197627	199664	4	3									gene3605	NW_011934254.1	228504	243026	13	5
gene3831	NW_011934258.1	582912	584457	4	2		gene3615	NW_011934254.1	270876	277218	8	6		gene36	NW_011934118.1	89466	94095	14	9									gene3606	NW_011934254.1	238937	242131	8	2
gene3833	NW_011934258.1	587799	591272	8	6		gene3616	NW_011934254.1	277717	278581	3	3		gene3604	NW_011934254.1	218308	226477	17	1									gene3607	NW_011934254.1	243277	246920	10	3
gene3834	NW_011934258.1	591948	593942	5	2		gene3617	NW_011934254.1	279062	281068	5	4		gene3606	NW_011934254.1	238937	242131	8	3									gene3608	NW_011934254.1	247388	249770	7	2
gene3837	NW_011934258.1	598334	599894	4	2		gene3619	NW_011934254.1	285890	287139	3	2		gene3607	NW_011934254.1	243277	246920	10	3									gene3609	NW_011934254.1	250785	251868	3	1
gene3838	NW_011934258.1	600560	601588	3	2		gene362	NW_011934129.1	9644	10630	3	2		gene3608	NW_011934254.1	247388	249770	7	1									gene361	NW_011934129.1	8305	9404	3	3
gene3839	NW_011934258.1	602939	605895	12	1		gene3621	NW_011934254.1	289245	291340	4	3		gene3609	NW_011934254.1	250785	251868	3	1									gene3610	NW_011934254.1	254825	261656	21	2
gene384	NW_011934129.1	74412	75604	3	2		gene3622	NW_011934254.1	292623	294486	7	1		gene361	NW_011934129.1	8305	9404	3	3									gene3611	NW_011934254.1	261983	263457	3	3
gene3840	NW_011934258.1	606313	608048	5	2		gene3623	NW_011934254.1	295132	297069	6	2		gene3610	NW_011934254.1	254825	261656	21	3									gene3613	NW_011934254.1	265780	267381	5	1
gene3844	NW_011934258.1	614364	618390	7	1		gene3626	NW_011934254.1	302005	305464	8	3		gene3611	NW_011934254.1	261983	263457	3	2									gene3614	NW_011934254.1	267873	270620	6	2
gene3845	NW_011934258.1	620195	621258	3	2		gene3628	NW_011934254.1	305875	310107	10	7		gene3614	NW_011934254.1	267873	270620	6	2									gene3615	NW_011934254.1	270876	277218	8	6
gene3847	NW_011934258.1	627038	629484	3	1		gene3629	NW_011934254.1	310785	312273	7	2		gene3615	NW_011934254.1	270876	277218	8	6									gene3616	NW_011934254.1	277717	278581	3	2
gene3848	NW_011934258.1	629812	633383	4	4		gene363	NW_011934129.1	11158	12002	4	1		gene3616	NW_011934254.1	277717	278581	3	3									gene3617	NW_011934254.1	279062	281068	5	3
gene3849	NW_011934258.1	634139	636105	4	1		gene3630	NW_011934254.1	312583	314224	4	2		gene3617	NW_011934254.1	279062	281068	5	4									gene3618	NW_011934254.1	282569	283701	4	1
gene385	NW_011934129.1	76847	82364	16	7		gene3631	NW_011934254.1	316387	321038	12	7		gene3619	NW_011934254.1	285890	287139	3	2									gene3619	NW_011934254.1	285890	287139	3	2
gene3850	NW_011934258.1	636276	636889	3	2		gene3632	NW_011934254.1	321617	325803	11	8		gene362	NW_011934129.1	9644	10630	3	2									gene362	NW_011934129.1	9644	10630	3	2
gene3851	NW_011934258.1	637440	641601	7	7		gene3633	NW_011934254.1	327683	330558	6	3		gene3621	NW_011934254.1	289245	291340	4	2									gene3621	NW_011934254.1	289245	291340	4	3
gene3852	NW_011934258.1	641964	644126	4	2		gene3634	NW_011934254.1	331886	332623	3	3		gene3622	NW_011934254.1	292623	294486	7	4									gene3622	NW_011934254.1	292623	294486	7	3
gene3854	NW_011934258.1	646225	648825	7	3		gene3638	NW_011934258.1	4931	6314	3	2		gene3623	NW_011934254.1	295132	297069	6	2									gene3623	NW_011934254.1	295132	297069	6	1
gene3856	NW_011934258.1	655557	658870	5	1		gene3639	NW_011934258.1	6715	10011	4	3		gene3626	NW_011934254.1	302005	305464	8	4									gene3624	NW_011934254.1	297363	299038	5	1
gene3857	NW_011934258.1	659232	660011	4	1		gene364	NW_011934129.1	12360	20212	21	10		gene3628	NW_011934254.1	305875	310107	10	8									gene3625	NW_011934254.1	299370	301573	7	2
gene3859	NW_011934258.1	660348	661404	3	2		gene3640	NW_011934258.1	10235	11996	6	2		gene3629	NW_011934254.1	310785	312273	7	1									gene3626	NW_011934254.1	302005	305464	8	2
gene386	NW_011934129.1	83512	88528	15	5		gene3641	NW_011934258.1	13658	15371	4	1		gene363	NW_011934129.1	11158	12002	4	2									gene3628	NW_011934254.1	305875	310107	10	7
gene3860	NW_011934258.1	661929	672067	14	8		gene3642	NW_011934258.1	16749	20042	5	2		gene3630	NW_011934254.1	312583	314224	4	2									gene3629	NW_011934254.1	310785	312273	7	2
gene3861	NW_011934258.1	672375	673992	4	2		gene3644	NW_011934258.1	21576	25720	8	3		gene3631	NW_011934254.1	316387	321038	12	7									gene363	NW_011934129.1	11158	12002	4	2
gene3862	NW_011934258.1	674304	675132	3	2		gene3645	NW_011934258.1	28135	29404	3	3		gene3632	NW_011934254.1	321617	325803	11	7									gene3630	NW_011934254.1	312583	314224	4	4
gene3865	NW_011934258.1	683304	684667	2	2		gene3646	NW_011934258.1	29709	32517	5	5		gene3633	NW_011934254.1	327683	330558	6	2									gene3631	NW_011934254.1	316387	321038	12	7
gene3866	NW_011934258.1	685803	687694	4	3		gene3647	NW_011934258.1	32870	35781	7	1		gene3634	NW_011934254.1	331886	332623	3	2									gene3632	NW_011934254.1	321617	325803	11	6
gene3867	NW_011934258.1	688784	690302	4	3		gene3648	NW_011934258.1	36175	39944	9	7		gene3639	NW_011934258.1	6715	10011	4	4									gene3633	NW_011934254.1	327683	330558	6	2
gene3868	NW_011934258.1	690786	692746	3	1		gene365	NW_011934129.1	20789	24146	5	2		gene364	NW_011934129.1	12360	20212	21	8									gene3634	NW_011934254.1	331886	332623	3	3
gene387	NW_011934129.1	89096	91857	6	6		gene3650	NW_011934258.1	42646	47781	11	5		gene3640	NW_011934258.1	10235	11996	6	2									gene3639	NW_011934258.1	6715	10011	4	3
gene3872	NW_011934258.1	696969	697809	3	2		gene3651	NW_011934258.1	49895	52997	6	6		gene3642	NW_011934258.1	16749	20042	5	2									gene364	NW_011934129.1	12360	20212	21	11
gene3874	NW_011934258.1	701210	705755	12	2		gene3652	NW_011934258.1	53718	58784	8	2		gene3643	NW_011934258.1	20333	21029	2	2									gene3640	NW_011934258.1	10235	11996	6	1
gene3875	NW_011934258.1	706147	708171	6	3		gene3653	NW_011934258.1	59253	61100	7	6		gene3644	NW_011934258.1	21576	25720	8	4									gene3642	NW_011934258.1	16749	20042	5	3
gene3876	NW_011934258.1	709337	717889	13	2		gene3654	NW_011934258.1	61615	62633	5	3		gene3645	NW_011934258.1	28135	29404	3	3									gene3644	NW_011934258.1	21576	25720	8	2
gene3877	NW_011934258.1	719864	723247	5	2		gene3655	NW_011934258.1	63048	64085	4	3		gene3646	NW_011934258.1	29709	32517	5	5									gene3645	NW_011934258.1	28135	29404	3	3
gene3878	NW_011934258.1	723589	727424	12	6		gene3658	NW_011934258.1	66054	68317	6	3		gene3647	NW_011934258.1	32870	35781	7	1									gene3646	NW_011934258.1	29709	32517	5	4
gene3879	NW_011934258.1	733164	737231	4	4		gene366	NW_011934129.1	24530	26336	5	4		gene3648	NW_011934258.1	36175	39944	9	3									gene3647	NW_011934258.1	32870	35781	7	1
gene3880	NW_011934258.1	738820	746500	10	8		gene3660	NW_011934258.1	69621	72462	8	1		gene365	NW_011934129.1	20789	24146	5	2									gene3648	NW_011934258.1	36175	39944	9	5
gene3881	NW_011934258.1	747131	748268	3	2		gene3661	NW_011934258.1	74643	78804	8	6		gene3650	NW_011934258.1	42646	47781	11	5									gene365	NW_011934129.1	20789	24146	5	3
gene3882	NW_011934258.1	748582	750222	4	1		gene3662	NW_011934258.1	79166	90619	23	11		gene3651	NW_011934258.1	49895	52997	6	6									gene3650	NW_011934258.1	42646	47781	11	5
gene3884	NW_011934258.1	753672	759222	16	5		gene3663	NW_011934258.1	91212	94621	6	4		gene3652	NW_011934258.1	53718	58784	8	3									gene3651	NW_011934258.1	49895	52997	6	4
gene3887	NW_011934258.1	767427	770639	8	1		gene3664	NW_011934258.1	95042	96580	5	4		gene3653	NW_011934258.1	59253	61100	7	5									gene3652	NW_011934258.1	53718	58784	8	2
gene3888	NW_011934258.1	770949	773671	8	5		gene3666	NW_011934258.1	97917	99949	3	3		gene3654	NW_011934258.1	61615	62633	5	2									gene3654	NW_011934258.1	61615	62633	5	2
gene3890	NW_011934258.1	775886	778819	6	4		gene3668	NW_011934258.1	105433	106342	4	1		gene3655	NW_011934258.1	63048	64085	4	3									gene3655	NW_011934258.1	63048	64085	4	3
gene3891	NW_011934258.1	778956	783085	6	2		gene3669	NW_011934258.1	107134	109071	6	4		gene3658	NW_011934258.1	66054	68317	6	2									gene3658	NW_011934258.1	66054	68317	6	1
gene3892	NW_011934258.1	784085	786934	9	1		gene367	NW_011934129.1	27590	31013	9	4		gene366	NW_011934129.1	24530	26336	5	2									gene366	NW_011934129.1	24530	26336	5	2
gene3893	NW_011934258.1	787139	789970	6	1		gene3670	NW_011934258.1	109957	111243	3	1		gene3660	NW_011934258.1	69621	72462	8	1									gene3660	NW_011934258.1	69621	72462	8	2
gene3897	NW_011934258.1	792660	795707	10	5		gene3671	NW_011934258.1	111747	112840	3	2		gene3661	NW_011934258.1	74643	78804	8	2									gene3661	NW_011934258.1	74643	78804	8	4
gene3898	NW_011934258.1	796164	798959	4	1		gene3673	NW_011934258.1	114483	116025	2	2		gene3662	NW_011934258.1	79166	90619	23	4									gene3662	NW_011934258.1	79166	90619	23	12
gene39	NW_011934118.1	112153	120525	13	9		gene3674	NW_011934258.1	116527	117637	3	2		gene3663	NW_011934258.1	91212	94621	6	4									gene3663	NW_011934258.1	91212	94621	6	1
gene3901	NW_011934258.1	806368	808571	5	3		gene3676	NW_011934258.1	120085	123552	6	3		gene3664	NW_011934258.1	95042	96580	5	4									gene3664	NW_011934258.1	95042	96580	5	3
gene3903	NW_011934258.1	809801	813901	8	6		gene3679	NW_011934258.1	129790	130995	3	1		gene3666	NW_011934258.1	97917	99949	3	3									gene3666	NW_011934258.1	97917	99949	3	2
gene3905	NW_011934258.1	814497	815483	4	1		gene368	NW_011934129.1	31468	33359	6	2		gene3668	NW_011934258.1	105433	106342	4	1									gene3668	NW_011934258.1	105433	106342	4	1
gene3906	NW_011934258.1	815617	816988	4	2		gene3680	NW_011934258.1	131788	135094	7	1		gene3669	NW_011934258.1	107134	109071	6	6									gene3669	NW_011934258.1	107134	109071	6	5
gene3907	NW_011934258.1	818409	825449	18	18		gene3681	NW_011934258.1	135459	137364	4	1		gene367	NW_011934129.1	27590	31013	9	5									gene367	NW_011934129.1	27590	31013	9	3
gene3908	NW_011934258.1	826426	828561	6	2		gene3683	NW_011934258.1	137845	142648	10	10		gene3670	NW_011934258.1	109957	111243	3	1									gene3670	NW_011934258.1	109957	111243	3	2
gene391	NW_011934129.1	96617	98948	5	5		gene3687	NW_011934258.1	145641	148656	5	4		gene3671	NW_011934258.1	111747	112840	3	1									gene3671	NW_011934258.1	111747	112840	3	1
gene3912	NW_011934259.1	793	1923	4	1		gene3689	NW_011934258.1	152589	162478	22	15		gene3673	NW_011934258.1	114483	116025	2	2									gene3672	NW_011934258.1	113151	114328	4	1
gene3914	NW_011934259.1	3483	3950	3	2		gene3690	NW_011934258.1	162513	163272	3	1		gene3674	NW_011934258.1	116527	117637	3	2									gene3673	NW_011934258.1	114483	116025	2	2
gene3916	NW_011934259.1	6938	9625	8	2		gene3691	NW_011934258.1	164539	165511	3	2		gene3676	NW_011934258.1	120085	123552	6	2									gene3674	NW_011934258.1	116527	117637	3	2
gene3918	NW_011934259.1	12203	12779	3	1		gene3693	NW_011934258.1	170049	174222	13	2		gene3677	NW_011934258.1	123849	127892	6	1									gene3675	NW_011934258.1	117997	119537	3	1
gene3921	NW_011934259.1	16468	18531	6	3		gene3696	NW_011934258.1	176625	180655	10	1		gene3679	NW_011934258.1	129790	130995	3	1									gene3676	NW_011934258.1	120085	123552	6	4
gene3926	NW_011934259.1	25665	36571	31	8		gene3699	NW_011934258.1	185409	187173	7	3		gene368	NW_011934129.1	31468	33359	6	1									gene3679	NW_011934258.1	129790	130995	3	2
gene393	NW_011934129.1	101911	106037	7	3		gene37	NW_011934118.1	103500	109435	12	5		gene3680	NW_011934258.1	131788	135094	7	1									gene3680	NW_011934258.1	131788	135094	7	2
gene3930	NW_011934259.1	41517	43512	4	2		gene370	NW_011934129.1	33551	34589	4	1		gene3681	NW_011934258.1	135459	137364	4	2									gene3681	NW_011934258.1	135459	137364	4	2
gene3931	NW_011934259.1	43918	47300	5	2		gene3701	NW_011934258.1	190490	202970	23	12		gene3683	NW_011934258.1	137845	142648	10	6									gene3683	NW_011934258.1	137845	142648	10	7
gene3933	NW_011934259.1	51862	55942	11	4		gene3702	NW_011934258.1	203538	206074	7	1		gene3687	NW_011934258.1	145641	148656	5	2									gene3687	NW_011934258.1	145641	148656	5	4
gene3934	NW_011934259.1	58924	61925	6	3		gene3704	NW_011934258.1	210542	211142	3	2		gene3689	NW_011934258.1	152589	162478	22	13									gene3689	NW_011934258.1	152589	162478	22	12
gene3938	NW_011934259.1	70973	74847	10	3		gene3709	NW_011934258.1	218459	219771	3	3		gene3691	NW_011934258.1	164539	165511	3	2									gene3691	NW_011934258.1	164539	165511	3	2
gene3939	NW_011934259.1	76807	83537	13	5		gene371	NW_011934129.1	35074	36637	4	2		gene3692	NW_011934258.1	166855	168132	4	2									gene3692	NW_011934258.1	166855	168132	4	3
gene3940	NW_011934259.1	83970	85616	4	2		gene3710	NW_011934258.1	219897	223889	12	4		gene3693	NW_011934258.1	170049	174222	13	4									gene3693	NW_011934258.1	170049	174222	13	2
gene3942	NW_011934259.1	87856	89117	5	4		gene3711	NW_011934258.1	224362	228097	6	4		gene3696	NW_011934258.1	176625	180655	10	1									gene3695	NW_011934258.1	175416	176352	2	2
gene3943	NW_011934259.1	89578	93649	7	4		gene3712	NW_011934258.1	229386	230318	5	3		gene3699	NW_011934258.1	185409	187173	7	4									gene3696	NW_011934258.1	176625	180655	10	1
gene3945	NW_011934262.1	1974	2577	2	2		gene3714	NW_011934258.1	232352	234413	3	3		gene37	NW_011934118.1	103500	109435	12	5									gene3699	NW_011934258.1	185409	187173	7	4
gene3948	NW_011934265.1	17	1568	3	2		gene3715	NW_011934258.1	234741	236508	5	2		gene370	NW_011934129.1	33551	34589	4	1									gene37	NW_011934118.1	103500	109435	12	3
gene3949	NW_011934265.1	1982	5657	7	6		gene3716	NW_011934258.1	236768	238588	4	1		gene3700	NW_011934258.1	188101	189885	7	2									gene370	NW_011934129.1	33551	34589	4	2
gene395	NW_011934129.1	107098	107910	4	2		gene3718	NW_011934258.1	244932	246606	4	3		gene3701	NW_011934258.1	190490	202970	23	5									gene3700	NW_011934258.1	188101	189885	7	1
gene3950	NW_011934265.1	6298	7234	3	1		gene372	NW_011934129.1	38456	40785	9	1		gene3704	NW_011934258.1	210542	211142	3	2									gene3701	NW_011934258.1	190490	202970	23	14
gene3951	NW_011934265.1	14419	17015	5	1		gene3720	NW_011934258.1	247248	251609	11	2		gene3707	NW_011934258.1	217163	217972	2	2									gene3704	NW_011934258.1	210542	211142	3	2
gene3952	NW_011934265.1	17490	20953	12	2		gene3721	NW_011934258.1	253375	254013	3	2		gene3709	NW_011934258.1	218459	219771	3	3									gene3709	NW_011934258.1	218459	219771	3	3
gene3956	NW_011934265.1	28207	32397	9	3		gene3722	NW_011934258.1	254566	257521	10	4		gene371	NW_011934129.1	35074	36637	4	1									gene371	NW_011934129.1	35074	36637	4	2
gene3957	NW_011934265.1	32859	35417	8	3		gene3723	NW_011934258.1	257859	260640	6	2		gene3710	NW_011934258.1	219897	223889	12	4									gene3710	NW_011934258.1	219897	223889	12	3
gene3958	NW_011934265.1	35714	37159	4	1		gene3725	NW_011934258.1	263219	270140	15	12		gene3711	NW_011934258.1	224362	228097	6	4									gene3711	NW_011934258.1	224362	228097	6	3
gene396	NW_011934129.1	110925	116886	9	4		gene3727	NW_011934258.1	270786	271901	5	2		gene3712	NW_011934258.1	229386	230318	5	2									gene3712	NW_011934258.1	229386	230318	5	4
gene3960	NW_011934265.1	39800	42269	6	2		gene3729	NW_011934258.1	272231	273515	4	1		gene3713	NW_011934258.1	230599	232353	5	3									gene3713	NW_011934258.1	230599	232353	5	3
gene3961	NW_011934265.1	43219	46167	9	3		gene373	NW_011934129.1	41075	46514	16	3		gene3714	NW_011934258.1	232352	234413	3	3									gene3714	NW_011934258.1	232352	234413	3	3
gene3966	NW_011934265.1	59468	63328	10	4		gene3730	NW_011934258.1	273875	276730	6	5		gene3715	NW_011934258.1	234741	236508	5	2									gene3715	NW_011934258.1	234741	236508	5	2
gene3968	NW_011934265.1	70278	72487	6	4		gene3731	NW_011934258.1	277000	282226	13	6		gene3716	NW_011934258.1	236768	238588	4	2									gene3716	NW_011934258.1	236768	238588	4	3
gene3969	NW_011934265.1	75123	78476	6	2		gene3732	NW_011934258.1	283695	284759	3	1		gene3717	NW_011934258.1	238800	239944	5	1									gene3718	NW_011934258.1	244932	246606	4	2
gene397	NW_011934129.1	117194	123690	21	6		gene3734	NW_011934258.1	288502	290113	3	1		gene3718	NW_011934258.1	244932	246606	4	3									gene372	NW_011934129.1	38456	40785	9	5
gene3971	NW_011934265.1	80427	82188	4	2		gene3735	NW_011934258.1	290718	294966	11	5		gene372	NW_011934129.1	38456	40785	9	2									gene3720	NW_011934258.1	247248	251609	11	5
gene3972	NW_011934265.1	82638	84106	3	2		gene3737	NW_011934258.1	298543	299921	4	4		gene3720	NW_011934258.1	247248	251609	11	4									gene3721	NW_011934258.1	253375	254013	3	2
gene3973	NW_011934265.1	84759	88063	10	2		gene3741	NW_011934258.1	303434	304572	4	2		gene3721	NW_011934258.1	253375	254013	3	2									gene3722	NW_011934258.1	254566	257521	10	2
gene3974	NW_011934265.1	90884	94312	10	2		gene3742	NW_011934258.1	310111	310856	3	2		gene3722	NW_011934258.1	254566	257521	10	4									gene3723	NW_011934258.1	257859	260640	6	2
gene3976	NW_011934265.1	97231	100258	8	2		gene3743	NW_011934258.1	311150	313986	7	3		gene3725	NW_011934258.1	263219	270140	15	12									gene3725	NW_011934258.1	263219	270140	15	8
gene3978	NW_011934265.1	103436	104890	3	2		gene3744	NW_011934258.1	314502	319547	9	4		gene3727	NW_011934258.1	270786	271901	5	3									gene3727	NW_011934258.1	270786	271901	5	3
gene398	NW_011934129.1	124659	125571	3	3		gene3746	NW_011934258.1	321924	322939	3	2		gene373	NW_011934129.1	41075	46514	16	4									gene3729	NW_011934258.1	272231	273515	4	1
gene3981	NW_011934265.1	118647	120745	7	1		gene3747	NW_011934258.1	323290	324502	3	2		gene3730	NW_011934258.1	273875	276730	6	4									gene373	NW_011934129.1	41075	46514	16	4
gene3986	NW_011934265.1	136787	137920	2	2		gene3748	NW_011934258.1	327367	332350	12	5		gene3731	NW_011934258.1	277000	282226	13	11									gene3730	NW_011934258.1	273875	276730	6	4
gene3988	NW_011934265.1	140695	143131	9	1		gene3749	NW_011934258.1	332902	339508	17	11		gene3733	NW_011934258.1	286733	287919	5	2									gene3731	NW_011934258.1	277000	282226	13	10
gene3989	NW_011934265.1	143788	146604	7	2		gene3750	NW_011934258.1	340232	343901	6	3		gene3735	NW_011934258.1	290718	294966	11	5									gene3732	NW_011934258.1	283695	284759	3	1
gene399	NW_011934129.1	126136	128714	3	2		gene3751	NW_011934258.1	348227	349819	5	1		gene3737	NW_011934258.1	298543	299921	4	4									gene3733	NW_011934258.1	286733	287919	5	1
gene3990	NW_011934265.1	147079	152540	8	2		gene3752	NW_011934258.1	350384	352732	7	3		gene3739	NW_011934258.1	300871	301463	3	2									gene3735	NW_011934258.1	290718	294966	11	4
gene3991	NW_011934265.1	152753	160121	17	2		gene3753	NW_011934258.1	353085	355702	7	2		gene3741	NW_011934258.1	303434	304572	4	2									gene3736	NW_011934258.1	295563	297295	3	1
gene3992	NW_011934265.1	160656	164061	8	4		gene3755	NW_011934258.1	359254	361859	6	6		gene3742	NW_011934258.1	310111	310856	3	2									gene3737	NW_011934258.1	298543	299921	4	3
gene3993	NW_011934265.1	164554	166296	4	1		gene3756	NW_011934258.1	362270	364820	6	6		gene3743	NW_011934258.1	311150	313986	7	4									gene374	NW_011934129.1	47592	48524	3	1
gene3997	NW_011934265.1	169758	171200	3	3		gene3757	NW_011934258.1	365588	371174	13	5		gene3744	NW_011934258.1	314502	319547	9	3									gene3741	NW_011934258.1	303434	304572	4	3
gene400	NW_011934129.1	129215	133455	8	2		gene3759	NW_011934258.1	371931	380325	21	7		gene3746	NW_011934258.1	321924	322939	3	2									gene3742	NW_011934258.1	310111	310856	3	2
gene4000	NW_011934265.1	176606	177246	2	2		gene3760	NW_011934258.1	380644	382560	8	5		gene3747	NW_011934258.1	323290	324502	3	2									gene3743	NW_011934258.1	311150	313986	7	3
gene4002	NW_011934265.1	180640	183962	7	3		gene3763	NW_011934258.1	387310	390055	7	6		gene3748	NW_011934258.1	327367	332350	12	3									gene3744	NW_011934258.1	314502	319547	9	4
gene4004	NW_011934265.1	185818	188259	5	3		gene3765	NW_011934258.1	390603	394158	8	1		gene3749	NW_011934258.1	332902	339508	17	12									gene3746	NW_011934258.1	321924	322939	3	2
gene4005	NW_011934265.1	188727	191111	5	3		gene3766	NW_011934258.1	395102	397648	7	3		gene3750	NW_011934258.1	340232	343901	6	1									gene3747	NW_011934258.1	323290	324502	3	2
gene4006	NW_011934265.1	191633	197487	13	11		gene3767	NW_011934258.1	398885	402376	4	2		gene3751	NW_011934258.1	348227	349819	5	3									gene3748	NW_011934258.1	327367	332350	12	8
gene4009	NW_011934265.1	200682	201393	4	2		gene3769	NW_011934258.1	405097	405969	2	2		gene3752	NW_011934258.1	350384	352732	7	3									gene3749	NW_011934258.1	332902	339508	17	11
gene401	NW_011934129.1	133847	135235	4	1		gene377	NW_011934129.1	53610	56609	6	4		gene3753	NW_011934258.1	353085	355702	7	3									gene3750	NW_011934258.1	340232	343901	6	4
gene4010	NW_011934265.1	201652	202576	3	2		gene3771	NW_011934258.1	406372	407056	4	2		gene3755	NW_011934258.1	359254	361859	6	6									gene3751	NW_011934258.1	348227	349819	5	5
gene4011	NW_011934266.1	2717	3690	4	2		gene3775	NW_011934258.1	416859	420455	5	2		gene3756	NW_011934258.1	362270	364820	6	6									gene3752	NW_011934258.1	350384	352732	7	5
gene4012	NW_011934266.1	4941	6434	5	4		gene3776	NW_011934258.1	422129	422816	3	2		gene3757	NW_011934258.1	365588	371174	13	6									gene3753	NW_011934258.1	353085	355702	7	3
gene4013	NW_011934266.1	6600	9381	10	2		gene3777	NW_011934258.1	423417	424977	4	3		gene3759	NW_011934258.1	371931	380325	21	7									gene3755	NW_011934258.1	359254	361859	6	4
gene4014	NW_011934266.1	9580	10895	4	1		gene3778	NW_011934258.1	425255	430977	13	4		gene3760	NW_011934258.1	380644	382560	8	3									gene3756	NW_011934258.1	362270	364820	6	6
gene4016	NW_011934266.1	11472	12654	4	2		gene378	NW_011934129.1	57070	58467	4	3		gene3763	NW_011934258.1	387310	390055	7	6									gene3757	NW_011934258.1	365588	371174	13	5
gene4017	NW_011934268.1	98	4589	11	2		gene3783	NW_011934258.1	437246	438620	3	2		gene3765	NW_011934258.1	390603	394158	8	3									gene3759	NW_011934258.1	371931	380325	21	8
gene4018	NW_011934268.1	7658	8111	2	2		gene3784	NW_011934258.1	438759	439586	3	2		gene3766	NW_011934258.1	395102	397648	7	1									gene3760	NW_011934258.1	380644	382560	8	2
gene4019	NW_011934268.1	8163	9812	6	4		gene3787	NW_011934258.1	441122	443410	7	2		gene3767	NW_011934258.1	398885	402376	4	1									gene3763	NW_011934258.1	387310	390055	7	6
gene402	NW_011934129.1	135694	138927	5	5		gene3789	NW_011934258.1	447917	451990	9	7		gene3769	NW_011934258.1	405097	405969	2	2									gene3765	NW_011934258.1	390603	394158	8	1
gene4020	NW_011934268.1	10691	13037	7	1		gene379	NW_011934129.1	59265	60466	3	2		gene377	NW_011934129.1	53610	56609	6	3									gene3766	NW_011934258.1	395102	397648	7	2
gene4023	NW_011934268.1	17822	19133	5	5		gene3790	NW_011934258.1	452316	458666	21	1		gene3771	NW_011934258.1	406372	407056	4	1									gene3767	NW_011934258.1	398885	402376	4	3
gene4024	NW_011934268.1	19247	22622	4	2		gene3791	NW_011934258.1	463452	465853	8	1		gene3775	NW_011934258.1	416859	420455	5	4									gene3768	NW_011934258.1	402733	404438	6	1
gene4025	NW_011934268.1	23126	23948	2	2		gene3792	NW_011934258.1	466421	469229	3	3		gene3777	NW_011934258.1	423417	424977	4	3									gene3769	NW_011934258.1	405097	405969	2	2
gene4027	NW_011934268.1	26320	29240	6	3		gene3794	NW_011934258.1	472149	474919	4	4		gene3778	NW_011934258.1	425255	430977	13	1									gene377	NW_011934129.1	53610	56609	6	2
gene4029	NW_011934268.1	31507	36050	8	4		gene3795	NW_011934258.1	475184	480912	15	5		gene378	NW_011934129.1	57070	58467	4	3									gene3771	NW_011934258.1	406372	407056	4	2
gene4030	NW_011934268.1	36656	38826	3	1		gene3797	NW_011934258.1	484091	485867	5	2		gene3783	NW_011934258.1	437246	438620	3	2									gene3772	NW_011934258.1	407366	409061	6	2
gene4032	NW_011934268.1	42787	44090	3	2		gene3798	NW_011934258.1	486891	488535	5	2		gene3784	NW_011934258.1	438759	439586	3	1									gene3774	NW_011934258.1	411883	415631	7	2
gene4033	NW_011934268.1	45451	47166	2	2		gene3799	NW_011934258.1	489080	493074	10	4		gene3785	NW_011934258.1	439895	440849	3	1									gene3775	NW_011934258.1	416859	420455	5	4
gene4036	NW_011934268.1	49171	50131	5	3		gene3804	NW_011934258.1	494725	497477	8	6		gene3787	NW_011934258.1	441122	443410	7	4									gene3777	NW_011934258.1	423417	424977	4	4
gene4037	NW_011934268.1	50832	53818	9	5		gene3805	NW_011934258.1	498159	500767	7	6		gene3789	NW_011934258.1	447917	451990	9	7									gene3778	NW_011934258.1	425255	430977	13	4
gene4038	NW_011934268.1	54218	56294	3	1		gene3807	NW_011934258.1	504693	508852	10	1		gene379	NW_011934129.1	59265	60466	3	3									gene378	NW_011934129.1	57070	58467	4	3
gene4039	NW_011934268.1	58370	59799	6	3		gene3808	NW_011934258.1	509363	511297	7	1		gene3790	NW_011934258.1	452316	458666	21	2									gene3783	NW_011934258.1	437246	438620	3	2
gene4040	NW_011934268.1	60113	61400	4	2		gene381	NW_011934129.1	65832	68841	5	4		gene3791	NW_011934258.1	463452	465853	8	2									gene3784	NW_011934258.1	438759	439586	3	2
gene4041	NW_011934268.1	61846	72748	10	8		gene3810	NW_011934258.1	514448	516434	3	2		gene3792	NW_011934258.1	466421	469229	3	3									gene3785	NW_011934258.1	439895	440849	3	2
gene4044	NW_011934268.1	74324	76268	4	3		gene3811	NW_011934258.1	517139	518412	5	3		gene3793	NW_011934258.1	471053	471702	2	2									gene3789	NW_011934258.1	447917	451990	9	6
gene4045	NW_011934268.1	76676	77252	3	3		gene3812	NW_011934258.1	519362	521362	5	4		gene3794	NW_011934258.1	472149	474919	4	4									gene379	NW_011934129.1	59265	60466	3	2
gene4046	NW_011934268.1	77401	81047	12	3		gene3814	NW_011934258.1	527257	528634	5	2		gene3795	NW_011934258.1	475184	480912	15	6									gene3790	NW_011934258.1	452316	458666	21	1
gene4048	NW_011934268.1	84542	88802	7	1		gene3815	NW_011934258.1	529220	532175	8	2		gene3796	NW_011934258.1	481315	483382	7	4									gene3791	NW_011934258.1	463452	465853	8	2
gene4049	NW_011934268.1	88871	90092	5	3		gene3816	NW_011934258.1	532478	533430	2	2		gene3797	NW_011934258.1	484091	485867	5	1									gene3792	NW_011934258.1	466421	469229	3	3
gene405	NW_011934129.1	142235	153769	20	3		gene3817	NW_011934258.1	534186	539208	10	1		gene3798	NW_011934258.1	486891	488535	5	3									gene3794	NW_011934258.1	472149	474919	4	3
gene4052	NW_011934268.1	95168	101168	13	8		gene382	NW_011934129.1	70880	72096	5	1		gene3799	NW_011934258.1	489080	493074	10	6									gene3795	NW_011934258.1	475184	480912	15	5
gene4053	NW_011934268.1	101359	111223	21	15		gene3820	NW_011934258.1	543971	544688	2	2		gene380	NW_011934129.1	60939	64332	8	2									gene3796	NW_011934258.1	481315	483382	7	3
gene4058	NW_011934268.1	117107	118147	2	2		gene3823	NW_011934258.1	550024	553792	8	4		gene3804	NW_011934258.1	494725	497477	8	7									gene3797	NW_011934258.1	484091	485867	5	3
gene4061	NW_011934268.1	120209	122774	8	3		gene3824	NW_011934258.1	555712	558267	7	3		gene3805	NW_011934258.1	498159	500767	7	6									gene3798	NW_011934258.1	486891	488535	5	2
gene4062	NW_011934268.1	124386	129786	14	12		gene3825	NW_011934258.1	558625	559830	5	1		gene3807	NW_011934258.1	504693	508852	10	8									gene3799	NW_011934258.1	489080	493074	10	4
gene4065	NW_011934268.1	137735	141922	13	5		gene3826	NW_011934258.1	561144	570094	16	16		gene381	NW_011934129.1	65832	68841	5	4									gene380	NW_011934129.1	60939	64332	8	1
gene4067	NW_011934268.1	142613	147801	15	1		gene3828	NW_011934258.1	571498	572617	3	2		gene3810	NW_011934258.1	514448	516434	3	2									gene3804	NW_011934258.1	494725	497477	8	7
gene4068	NW_011934268.1	148300	149690	5	2		gene383	NW_011934129.1	72554	73912	3	2		gene3811	NW_011934258.1	517139	518412	5	3									gene3805	NW_011934258.1	498159	500767	7	5
gene4069	NW_011934268.1	149908	155154	11	3		gene3830	NW_011934258.1	577960	581763	8	4		gene3812	NW_011934258.1	519362	521362	5	3									gene3807	NW_011934258.1	504693	508852	10	10
gene407	NW_011934129.1	158832	173262	32	6		gene3831	NW_011934258.1	582912	584457	4	2		gene3814	NW_011934258.1	527257	528634	5	3									gene3808	NW_011934258.1	509363	511297	7	3
gene4071	NW_011934268.1	158369	161005	8	1		gene3833	NW_011934258.1	587799	591272	8	6		gene3816	NW_011934258.1	532478	533430	2	2									gene381	NW_011934129.1	65832	68841	5	4
gene4073	NW_011934268.1	167872	171541	7	3		gene3834	NW_011934258.1	591948	593942	5	2		gene3817	NW_011934258.1	534186	539208	10	1									gene3810	NW_011934258.1	514448	516434	3	2
gene4074	NW_011934268.1	173864	177304	9	1		gene3837	NW_011934258.1	598334	599894	4	3		gene382	NW_011934129.1	70880	72096	5	3									gene3811	NW_011934258.1	517139	518412	5	3
gene4078	NW_011934268.1	184940	194044	7	1		gene3838	NW_011934258.1	600560	601588	3	1		gene3820	NW_011934258.1	543971	544688	2	2									gene3812	NW_011934258.1	519362	521362	5	5
[truncated: 2,464 more rows]
